# Supplementary material for: Genome-wide characterization and phylogenetic analysis of GSK gene family in three species of cotton: evidence for a role of some GSKs in fiber development and responses to stress
Source: BMC Plant Biol. 2018 Dec 4;18:330. doi: 10.1186/s12870-018-1526-8 (PMC6280398; doi:10.1186/s12870-018-1526-8)
Supplement: Supplementary file 1 — Table S1.1 Gene accession numbers and sample information of transcriptome data used in our research. Table S1.2 FPKM values of transcriptome data used in our research. (XLSX 16765 kb) [file 12870_2018_1526_MOESM1_ESM.xlsx]

## Sheet: Samples information
Additional file 1: TableS1.1 Gene accession number and samples information of transcriptome data used in our research
Accession number	Tissue/organ
SRR1266110	Cotton TM-1
SRR1266278	Cotton TM-1
SRR1695160	0h seed
SRR1695161	5h seed
SRR1695162	10h seed
SRR1695163	24h cotyledon
SRR1695164	48h cotyledon
SRR1695165	72h cotyledon
SRR1695166	96h cotyledon
SRR1695167	120h cotyledon
SRR1695168	24h root
SRR1695169	48h root
SRR1695170	72h root
SRR1695171	96h root
SRR1695172	120h root
SRR1695173	root
SRR1695174	stem
SRR1695175	leaf
SRR1695176	torus
SRR1695177	petal
SRR1695178	stamen
SRR1695179	pistil
SRR1695180	calycle
SRR1695181	-3dpa ovule
SRR1695182	-1dpa ovule
SRR1695183	0dpa ovule
SRR1695184	1dpa ovule
SRR1695185	3dpa ovule
SRR1695186	5dpa ovule
SRR1695187	10dpa ovule
SRR1695188	20dpa ovule
SRR1695189	25dpa ovule
SRR1695190	35dpa ovule
SRR1695191	5dpa fiber
SRR1695192	10dpa fiber
SRR1695193	20dpa fiber
SRR1695194	25dpa fiber

## Sheet: FPKM_values
Additional file 1: Table S1.2 FPKM values of transcriptome data used in our research
SampleName	Cotton TM-1	Cotton TM-1	dry seed	root	stem	leaf	torus	petal	stamen	pistil	calycle	-3dpa ovule	-1dpa ovule	0dpa ovule	1dpa ovule	3dpa ovule	5dpa ovule	10dpa ovule	20dpa ovule	25dpa ovule	35dpa ovule	5dpa fiber	10dpa fiber	20dpa fiber	25dpa fiber
Gh_A01G0001	4.14462	3.79928	3.82769	2.60432	0.585825	1.54134	2.02759	0.31285	0.547325	1.50744	0.850669	3.18011	2.73521	2.3818	2.19179	1.94302	0.981964	2.14118	2.94182	1.58366	1.96707	2.18007	1.88959	0.679166	1.7061
Gh_A01G0002	7.04659	7.78439	5.31669	4.91482	4.55019	6.74879	4.95359	2.44892	3.47182	2.73476	3.02107	7.22173	7.91685	5.32867	6.71465	4.17816	5.74136	2.80877	5.9315	3.53602	3.07127	4.16549	3.03773	5.4054	4.71748
Gh_A01G0003	43.2106	32.7013	4.39346	5.53903	4.49028	12.6953	2.44893	2.63579	2.85259	4.89466	8.57281	9.5067	31.1081	24.4322	24.1146	13.1742	25.939	10.2332	5.71852	4.12422	6.03232	11.3386	9.73635	15.5043	5.74871
Gh_A01G0004	22.768	24.843	5.34342	37.9045	10.2401	38.3917	18.3658	29.8981	16.4026	12.8164	10.4365	5.09882	17.6905	8.4804	10.9108	10.6064	12.7441	11.7396	13.9428	12.5196	8.66271	22.764	22.6438	6.72213	10.5409
Gh_A01G0005	12.7327	12.9484	0	0.070728	0.264824	0.136361	0.26616	20.5028	0.15908	0.511263	3.33241	0.496414	0.17389	1.56594	0.287666	3.83336	6.58346	12.2383	0.424044	0	0.0447852	88.7305	208.447	0	0.196606
Gh_A01G0006	5.94541	7.38411	0.616482	4.51644	3.30839	6.45158	8.6487	1.05094	0.495459	4.62754	11.0785	4.95806	5.39972	5.49908	5.58586	7.39065	4.67063	4.36196	5.28308	2.31938	1.83953	9.48454	8.85689	1.99256	2.63536
Gh_A01G0007	25.7724	25.1786	19.0573	34.4823	17.3284	26.6192	29.8276	5.3881	8.0131	26.7968	27.6623	44.7121	71.2489	38.815	40.6996	32.0544	44.4075	27.5824	24.5959	20.5005	19.887	21.858	12.5425	12.4809	16.2736
Gh_A01G0008	2.93174	2.60755	1.10355	2.0903	0.772186	1.07294	0.402473	0.309223	0	1.36819	0.144801	4.4774	1.86195	2.3786	1.37944	2.27969	1.48853	2.7258	1.83099	0.571373	0.467345	2.69692	1.98846	0.27715	1.19603
Gh_A01G0009	23.4529	22.1536	5.06408	123.274	76.6026	11.578	9.14625	494.255	574.341	100.001	4.65455	1.51829	4.49994	1.35849	1.37347	1.98306	2.99158	12.4876	7.71093	1.89329	1.57303	3.25724	5.11194	3.31213	3.5143
Gh_A01G0010	32.3023	29.5857	11.2228	30.2873	5.86665	7.09014	8.2235	30.4762	63.2085	10.9179	18.7266	10.7779	16.2295	21.7633	16.9895	31.005	10.9146	10.424	14.8709	14.5264	5.6774	75.9951	34.0972	10.478	6.95867
Gh_A01G0011	5.0566	5.2985	0.70656	4.50068	3.6187	5.68507	7.08484	0.212485	0.401782	1.10621	7.73888	1.96332	3.93164	1.39115	3.13032	1.20847	1.76305	1.10959	1.59732	0.681283	0.633668	1.4705	1.47254	4.27361	1.35921
Gh_A01G0013	1.1337	1.26212	0	2.08031	5.16427	2.1702	28.5563	8.17542	0.244968	0.853172	31.3199	0.509416	0.285589	1.09211	0.147634	0.488108	0.631269	0.829358	0.253836	0.729306	0	0.254647	0.200546	0.708665	1.55283
Gh_A01G0014	2.31944	2.75507	0.0707358	0.0953109	0	0	0.0904536	0	0	2.00408	0	2.25483	1.69693	1.12286	0.552017	0.32132	0.522988	0.199853	0.906615	0.192208	0	0.305803	0.0439771	1.39663	1.14465
Gh_A01G0015	1.17604	1.22357	0.246979	0.448919	0.056908	0.609843	0.511072	0.188329	0.918222	0.18999	0.42491	0.0389268	0.402583	0.0558664	0.823007	0.300108	0.229094	0.187676	0.0457245	0.244592	0.0193584	0.154585	0.0843093	0.170685	1.79803
Gh_A01G0016	5.64483	5.78686	3.55897	3.36261	8.76453	6.10467	6.42802	0.621327	0.262616	3.60026	1.85828	3.18873	1.91082	2.8525	2.61756	3.29703	1.094	3.01632	2.91001	2.22697	1.2119	5.30619	4.90364	4.26928	3.61185
Gh_A01G0017	19.8044	18.5638	12.9947	18.7264	13.2145	19.9239	20.5523	5.99045	9.18202	21.4653	14.9505	17.5289	16.7036	15.522	17.8052	16.3921	13.3207	12.29	13.481	8.93211	9.41909	12.9161	10.8006	9.32795	8.94561
Gh_A01G0018	7.26634	4.60979	1.38736	3.67348	3.32679	3.13322	0.949677	0.375447	0.902859	2.59291	1.06231	2.74221	1.95665	3.53271	2.15154	1.74059	2.2085	2.52966	2.24433	2.57044	0.245727	1.84403	1.07869	0.675556	1.28524
Gh_A01G0019	73.6533	61.4277	11.7983	48.25	21.3625	92.1198	17.9789	351.861	4.5931	162.833	40.5972	130.564	40.7333	48.7995	52.2465	96.1594	99.6331	190.623	50.8441	77.9399	30.831	399.384	1583.65	4.93145	32.3565
Gh_A01G0022	0	0	0	1.10538	0	0	0	0	0	0.0892613	0	0	0.144784	0.0718365	0.0332445	0.0469847	0	0	0.537224	0.0983772	0.0618075	0	0	0	0.0710148
Gh_A01G0023	41.5529	42.5454	34.4979	20.8686	24.6711	27.2109	27.4921	3.69459	7.12827	44.6589	13.4609	63.6988	58.7748	48.4926	53.4406	45.9381	49.5865	36.0163	36.9603	22.2361	18.8846	24.693	11.017	9.96903	20.3926
Gh_A01G0024	4.60394	5.47204	6.25903	8.04662	5.74678	7.72817	11.4196	3.99967	5.24842	6.47358	6.99322	5.79796	7.68394	7.55512	7.0081	6.7721	6.85045	8.80787	6.86807	5.23031	4.96509	4.66102	4.25602	6.22686	5.26827
Gh_A01G0025	0.963296	0.748484	1.69353	0.966414	1.30476	1.33389	0.518813	1.45941	1.49499	1.06924	0.428992	0.842244	0.264325	0.281214	0.282822	0.375146	0.134898	0.819728	1.45016	1.52043	2.01057	0.505062	0.62897	1.41226	2.0438
Gh_A01G0026	0.234674	0.238205	0.216772	0.02316	0	0.198084	0.129089	0.0306105	1.2367	0	0.0823684	0.0883943	0.0677581	0.139573	0.116864	0.249345	0.11162	0.0711186	0.173049	0.069444	0.131846	0.23052	0.478607	0.387478	0.16286
Gh_A01G0027	18.0126	18.484	3.21848	11.8503	5.37586	13.8256	11.1258	3.04835	4.64358	11.7631	9.83364	13.529	12.397	16.2464	16.7554	22.2399	12.7609	19.6855	13.2652	6.82338	4.6504	22.8129	25.1549	9.70993	7.6657
Gh_A01G0028	21.8292	16.6182	36.9013	0.430951	7.06857	2.58585	1.8842	1.53859	0.747436	1.83016	0.332084	4.57218	2.92248	3.36098	6.47658	20.9288	4.00913	10.4403	3.41686	4.27782	0.615619	38.3892	50.0692	10.6111	8.43557
Gh_A01G0029	0	0	0.0413313	0	0	0	0	0.0494765	3.47345	0.0499279	0.0381637	0	0	0	0	0	0	0	0	0	0	0	0	0	0
Gh_A01G0030	2.4562	1.81215	2.88756	1.13831	1.01889	2.7983	0.995668	0	0.851647	0.743005	3.909	2.29974	1.36676	0.94628	1.10137	1.44819	1.09748	0.904209	5.02135	4.20208	1.66105	1.54067	2.21726	2.01939	1.86861
Gh_A01G0031	0.793623	0.503476	0	0.591699	0.517123	0.180232	0.0876681	0.0853287	16.4511	0.763974	0	0.496478	0.431869	0.488597	1.00111	0.759623	0	2.5229	1.44052	0.831083	0.23101	1.3282	4.67733	7.37315	1.48348
Gh_A01G0032	44.5744	42.5453	12.4394	44.4346	15.3099	33.6473	27.4835	13.9921	14.8464	25.3347	56.8466	30.7931	21.3745	30.6537	28.0585	50.9953	31.9403	35.5071	24.2404	20.4317	7.0327	112.607	119.908	20.9587	20.8399
Gh_A01G0033	2.50783	1.70821	0.146137	3.40922	0	0	0.185921	1.77702	0.296399	0.95182	4.75112	1.22047	1.81495	1.01637	1.1618	0.88702	0.858711	1.36754	0.527268	0.331251	0.334209	0.168115	0.273385	0.168745	0.310797
Gh_A01G0034	0.640054	0.441785	1.99227	0.329516	0.679637	0.398262	0	0.277901	1.04727	0.279597	0.176494	0.0662895	0.0509437	0.0190461	0.0878273	0.174592	0.224435	0.375329	0.493129	0.260661	0.29634	0.280696	0.622057	0.145118	0.338602
Gh_A01G0035	10.8981	10.9027	1.92409	4.72678	2.65195	7.13994	6.80484	14.7348	10.0397	3.3607	30.4645	2.65897	2.58001	4.36429	4.51825	9.1677	4.9862	8.06762	3.59227	1.60795	1.4809	23.2224	20.8607	5.37541	2.02236
Gh_A01G0037	6.74205	6.88943	0.506667	2.34178	4.02525	4.04793	1.96447	1.03076	0.355054	7.81214	3.10121	10.544	6.57695	8.94755	5.75051	8.62594	4.70538	8.92643	10.945	10.7916	5.97887	7.04432	5.84714	2.74222	7.64676
Gh_A01G0038	7.02095	5.48634	3.08005	0	3.00078	0	0.202366	0.195401	0	0.585604	0	0	0	0.0783114	1.16051	0.256044	0	0	0.319308	0.85806	1.48101	0	0	0	0.309716
Gh_A01G0039	1.43312	1.55934	0.103215	0.0144544	0	0.122994	0.0401001	0.0189582	0.336363	0.0574397	0.0220066	0.123991	0.0316206	0.094866	0.0945597	1.62136	0.39272	1.14817	1.30541	0.194665	0.575784	9.38935	6.9925	0.861335	0.351152
Gh_A01G0040	3.9337	3.57733	3.32439	2.09782	2.43175	2.48526	1.98441	1.16887	0.532585	2.68382	2.29414	2.29471	1.83135	2.98498	2.118	2.40436	0.828436	3.69481	3.41051	2.90686	1.58311	2.16416	1.55517	2.41175	2.23038
Gh_A01G0041	10.4975	9.24557	8.36261	10.1453	6.9329	7.79071	11.1935	10.7973	13.6493	7.31978	10.0215	4.05808	6.10691	4.09039	7.50485	4.05566	5.17938	3.76466	3.53615	4.44029	1.81554	2.59777	3.44783	5.78303	3.61536
Gh_A01G0043	7.80188	8.42143	11.695	9.2076	4.23285	9.25818	5.31488	1.99851	2.74178	7.81254	2.7498	6.69963	5.49076	10.3647	8.6958	13.7254	4.63067	8.51554	14.7282	11.0153	8.92089	22.8	15.1152	6.59961	7.43425
Gh_A01G0044	5.77185	5.69365	5.39439	2.98901	3.90385	3.1588	4.61455	0.850645	0.786249	3.81945	3.45075	6.77389	6.85436	6.11049	4.64089	5.16004	4.83289	4.37346	4.26604	7.20763	3.20712	3.18807	2.6563	2.88878	2.93742
Gh_A01G0045	5.73835	6.12053	2.9298	0.63974	0.0350255	0.179014	5.52903	1.29539	0.0419002	0.669574	1.31321	0.0957756	1.17516	8.95114	5.42138	17.8591	1.73506	1.19545	0.0187499	0.0752559	0.0714162	12.4707	3.35337	0.131172	0.0678821
Gh_A01G0046	11.6093	10.377	0	218.199	1.55171	0	1.61573	1.62881	143.852	952.251	0	28.2536	2.7491	8.34803	2.6408	0.262025	0.628826	0.599535	0	0	0	0.536756	0.49977	0	0
Gh_A01G0047	0.183263	0.0797229	0.0401087	0.975649	0.0508306	0	0.0506922	0.239984	4.25092	4.96506	0.0185188	0.0347795	0.0399466	0.0898323	0.110254	0.163485	0.233689	0	0.054471	0.0273112	0	0.0690204	0.0627737	0.247867	0.0492675
Gh_A01G0048	7.79188	6.72887	16.651	9.21444	10.485	8.43709	8.77341	11.1879	16.6524	9.30703	7.07352	3.53584	3.87225	3.03908	5.23767	4.4025	2.62071	3.91764	6.75789	3.48334	3.21858	3.64966	4.58616	8.03613	5.19691
Gh_A01G0049	0.325203	0.282939	0.0523723	0.063271	0.0442415	0	0.0442789	0	1.32479	0.0848207	0	0.0906545	0.139242	0.0868035	0.0480162	0.0682113	0.0510808	0.0488151	0	0.142548	0	0.0601687	0.0436269	0	0.10287
Gh_A01G0050	14.5701	16.8428	4.48778	10.4808	6.44056	9.80105	4.61056	12.0924	13.0631	12.7229	2.7437	10.3412	5.70118	8.76091	7.05082	16.2369	6.20935	15.2647	15.737	6.30695	5.28484	36.8784	26.3873	12.351	11.5485
Gh_A01G0054	25.7115	23.015	10.6849	14.1179	18.8715	15.5237	20.1463	4.99673	9.16103	18.8204	15.3776	27.2679	32.2003	30.3164	25.2195	25.2754	26.0965	17.173	20.1187	13.3259	14.4635	10.5549	11.2563	16.242	11.6174
Gh_A01G0055	1.50666	1.7559	0.0207881	0.0376104	0.316071	0	0.739309	0	0	0	1.41672	0	0	0	1.20103	1.08229	0.121893	0.23296	0	0	0	0.035847	0.337369	0	0.26534
Gh_A01G0056	9.52329	7.5091	0.102889	1.26595	4.74526	3.90701	0.470416	0.0498326	0.312636	0.551235	0.189522	0.996545	1.39573	1.22732	3.90625	1.87493	1.26677	1.38345	2.17382	1.34382	0.424192	4.00957	3.7251	6.85464	4.10154
Gh_A01G0057	0.847192	0.591207	0.810872	0.0894984	0.451065	0.257075	3.16366	1.8662	1.56207	0.433198	0.80162	0.102641	0.210398	0.157294	0.652884	0.308963	1.04308	0.110752	0.77694	0.91492	1.32543	0.187536	0.0493931	0.0374452	0.679699
Gh_A01G0058	2.87731	2.56193	4.78328	1.1541	2.07003	2.36932	3.73154	0.129978	0.282416	3.73199	1.33663	3.45506	3.90285	2.46273	3.05679	2.44088	2.48907	1.98976	2.9593	1.41964	1.35647	1.77262	1.0134	1.28795	1.65882
Gh_A01G0059	0	0	0	0	0	0	0.0978728	0	1.28813	0	0	0	0	0	0	0	0	0	0	0	0	0	0	0	0.0378598
Gh_A01G0060	15.4342	14.3609	2.49784	7.44397	6.0481	5.73617	5.64547	4.63763	20.7559	14.438	4.85578	10.3038	10.1496	11.0141	10.6031	15.608	9.20893	9.77855	7.01144	3.81127	2.68346	22.914	16.2088	7.63402	6.59461
Gh_A01G0061	8.37893	7.08749	2.44037	4.11017	0.76085	6.50923	1.92232	1.8537	5.73584	3.89148	2.44471	8.46982	6.85723	7.37308	8.10173	5.9422	6.89306	6.79738	5.0624	2.8559	2.94652	3.66974	5.17874	4.37294	2.87152
Gh_A01G0062	1.20865	0.163577	0	0.19478	0	0	0	0	0	0.273697	0	0	0.292469	0.108287	0	0.0707405	0	0	0	0	0	0	0	0	0.214301
Gh_A01G0063	7.58941	7.99706	4.59184	5.09269	10.1707	10.3761	12.0628	2.27015	2.68946	5.49242	10.0462	5.75691	8.74848	3.18183	13.0613	4.66143	7.56704	6.16938	3.332	2.11571	3.13976	4.43996	4.76546	4.00766	3.88808
Gh_A01G0064	7.37975	8.02583	0.0636392	0.836725	0.483848	1.23802	0	0.0766551	1.93078	6.21527	0	15.0975	7.35847	13.2296	9.49467	7.93871	14.511	4.00032	1.87691	0.17324	0.136911	1.76789	1.11373	0	0.15627
Gh_A01G0065	4.29365	4.69186	0.417107	3.15977	9.1082	5.61443	8.35616	0.819705	2.62385	1.34401	3.48076	0.519255	0.497132	0.638715	1.14664	0.802014	0.436367	1.31076	2.43973	0.96124	0.239801	0.681049	3.4944	5.46895	3.42602
Gh_A01G0066	0.269526	0.957532	0.0103154	0.0187579	1.07197	0	0.0782339	0	0	0	0.0476242	0	0.0273975	0	0	0.30944	0.0901673	0.172357	0.0420241	0	0	2.40539	1.30437	0.196122	0.101365
Gh_A01G0067	0	0	0	0	0	0	0	0.0969695	16.8041	0.228085	0	0	0	0	0.0246625	0	0	0	0	0	0	0	0	0	0
Gh_A01G0068	29.8352	29.831	7.50437	24.6693	12.0231	27.7107	24.4594	3.32782	5.79707	29.795	21.2317	28.2116	48.3466	45.8944	32.7082	38.6086	30.1756	14.5552	16.1887	12.6048	6.84368	21.6497	15.1065	12.2038	11.1011
Gh_A01G0069	22.4518	21.7589	643.028	27.1874	37.24	19.1206	18.4806	39.6472	10.7948	17.4314	24.9897	28.9451	26.5349	32.7008	18.6694	19.0369	15.4405	37.3379	15.9922	35.0033	14.7902	19.2624	25.3987	18.89	27.129
Gh_A01G0071	0.487139	0.449516	7.20595	0.144075	0.649107	0.503146	1.22671	0	0.390722	0	0	0.994153	0.981252	0.635763	0.411546	0.977443	0.567158	0.722482	0.908166	0.348206	1.20478	1.16228	1.07618	0.48249	0.973944
Gh_A01G0072	41.6117	32.4158	15.3941	8.20397	5.28422	6.6178	4.73457	8.64331	6.03368	34.87	2.37678	17.4028	11.3493	34.7474	21.7296	94.6084	16.8889	29.6239	22.1832	8.13077	3.7427	132.389	111.036	21.3117	11.1052
Gh_A01G0074	8.66497	9.05239	0.096086	27.6857	1.91341	35.5948	26.0672	1.3195	1.99757	7.41483	38.1181	2.75881	3.95758	2.77241	4.31535	2.60314	5.0896	5.20887	3.85513	1.08386	1.0877	0.945517	0.291876	1.32898	1.05182
Gh_A01G0075	6.04192	5.6435	1.7258	6.45968	6.57662	6.8429	7.8045	3.67072	3.37521	4.76794	6.95851	4.17932	5.78812	3.42265	10.9591	5.03466	5.85533	5.01603	6.71162	3.2664	3.41773	3.29768	3.78297	6.62655	6.65017
Gh_A01G0076	22.0595	16.4261	36.6682	9.84439	28.4101	12.6098	15.7682	16.121	11.2079	16.8361	7.83237	44.3363	57.9726	48.9432	41.8757	34.109	40.3638	27.3345	22.824	20.8259	6.97567	19.1077	26.959	8.84683	14.7897
Gh_A01G0077	27.1326	27.108	4.81295	13.397	7.53187	23.2263	23.1666	1.38323	1.37992	11.8612	15.4067	14.8566	9.19741	16.1658	21.6922	23.5674	10.8389	9.00191	11.0973	7.77503	5.76946	38.0986	7.97122	4.05857	4.61169
Gh_A01G0078	12.3879	7.57458	0.313836	11.2351	3.97661	15.6816	10.6809	0.446005	1.62563	11.4004	4.98439	1.37372	0.981785	2.07426	5.19653	14.5799	2.16197	2.47925	0.700459	1.00485	0.539584	30.1175	2.53671	1.4339	1.41408
Gh_A01G0079	16.1516	16.2228	2.12107	10.1602	3.54084	5.85616	8.89169	16.4574	2.05018	14.0247	34.6198	14.1836	11.8884	19.5354	12.1784	17.6381	12.9814	9.81103	9.92475	8.07678	3.03815	14.9005	10.175	4.61956	5.21699
Gh_A01G0080	1.5057	0.404565	0	0.34578	0.48683	0.335431	0.654247	0.31427	0	0.157389	0.7059	0.220923	0.0853262	0.254305	0.0587922	0.166373	0.189053	0.180621	0	0.174103	0	0.276733	0.318869	0.241245	0.0628351
Gh_A01G0081	1.4433	1.46502	0	0.245083	0	0	0.234861	0.455494	0	0.227008	0.250958	0	0	0	0.25194	0.118382	0	0	0.122978	0	0	0.395912	0.22665	0	0
Gh_A01G0082	4.14609	4.62212	16.145	2.17412	3.00071	2.05604	3.03154	0.129293	1.01967	3.42128	1.65098	4.21957	5.34465	4.76565	4.71054	3.99841	3.14192	2.89016	3.24948	2.01485	2.89737	2.16617	1.38004	1.78811	2.1809
Gh_A01G0083	1.23867	0.93284	0.0291222	3.51598	1.18056	0.837358	4.23309	0	0.44369	1.28512	3.80058	2.26168	1.58991	1.15666	1.17587	1.70294	1.20128	1.06577	0.314832	0.475074	0	0.72934	3.04692	1.26298	0.200025
Gh_A01G0084	17.4665	17.1786	7.97319	11.7558	5.2307	11.7875	9.45642	1.66558	12.1737	11.0361	10.1771	27.653	27.9886	21.6862	23.4565	17.4123	32.7392	15.6428	13.979	10.4625	13.2118	14.8292	20.0618	7.73796	8.02752
Gh_A01G0085	29.0058	23.5537	0	81.5182	0	2.88707	0	0	2.21016	9.58244	1.77221	0.604887	0.716255	2.10297	1.31147	0.799635	3.25712	2.07147	2.13071	0.961697	0	0.155293	0.43611	15.6927	3.47355
Gh_A01G0086	5.70945	5.79535	4.24881	5.70431	4.06993	3.65	3.82615	1.00987	3.15436	1.39379	1.23911	1.16345	5.51705	4.22058	1.80638	1.58327	1.21899	2.62069	2.87319	1.26827	0.444089	1.92291	1.48566	2.93515	2.13586
Gh_A01G0087	11.3673	12.6802	15.5665	7.91139	6.57427	6.63889	7.71188	5.11955	10.2932	5.6818	7.85411	7.07058	7.83813	6.94885	7.58203	6.43737	7.99878	5.79417	4.22685	2.15345	2.71785	4.0577	2.63411	5.65589	4.14442
Gh_A01G0088	78.9647	100.933	18.9833	57.9033	3.84489	19.4795	17.1198	13.3464	13.8139	27.4976	38.3506	81.7501	58.898	100.914	62.0523	70.295	9.08309	30.436	48.6016	25.3805	33.091	61.6818	51.396	22.6372	14.3191
Gh_A01G0089	19.9854	20.9182	28.6413	13.9537	16.3422	15.4622	15.1531	20.6817	13.2582	15.2491	9.39346	13.4489	13.9594	14.5173	12.3505	16.0189	9.88787	18.3659	15.6682	8.54421	6.18963	15.4645	17.6789	16.0715	11.8153
Gh_A01G0090	21.5025	21.8402	9.03241	26.4088	22.2654	27.7671	29.634	12.8234	16.7613	15.6539	27.508	11.3671	9.86104	15.2086	12.6013	15.8804	8.12622	14.1911	16.3614	10.4077	7.92708	20.2117	13.1833	6.53064	7.97381
Gh_A01G0091	17.8311	17.7991	12.065	9.4499	8.64683	9.02108	5.84327	2.81195	4.20675	8.37368	6.69672	11.1085	8.80181	12.6302	8.10023	12.2324	4.20497	9.71577	11.6307	5.8069	3.89762	15.4327	12.5159	8.17488	9.3504
Gh_A01G0092	0.455131	0.384982	0	0.0462707	0.131478	0.137544	0.267583	1.8242	408.353	1.555	0.379576	0.0890849	0.138717	0	0.190915	0.0335833	0.155075	0.148102	0	0	0	0	0	0	0
Gh_A01G0093	0.910263	0.384982	0	0.323895	0.131478	0.137544	0.267583	3.90901	525.344	1.81416	0.854045	0.0890849	0.138717	0	0.381829	0.0335833	0.155075	0.148102	0	0	0	0	0	0	0
Gh_A01G0094	0	0	0	0.233516	0.333822	0	0.341939	1.68146	629.131	2.9942	0.600505	0	0	0	0.48542	0	0	0	0	0	0	0	0	0	0
Gh_A01G0095	30.1337	29.2335	8.98718	30.9503	23.24	26.9244	26.4576	15.9341	24.9508	17.8285	19.2176	28.7803	23.2296	19.238	27.6535	21.7911	33.6861	22.6317	19.5366	12.617	9.94074	16.3117	18.6868	26.6411	21.8442
Gh_A01G0096	1.19432	1.15286	2.89566	3.31357	0.569845	4.49542	5.40747	0.0429958	0.163332	0.412372	22.5683	0.655195	0.274622	0.510313	0.799213	0.539667	0.314179	1.00096	0.806267	1.20031	0.667398	0.410005	0.213992	0.461903	1.23728
Gh_A01G0097	5.17698	4.8648	8.29351	5.24474	8.586	8.68313	6.78757	2.66952	1.50542	5.53737	3.05987	5.75164	4.52933	4.44414	5.36336	4.36325	3.62961	5.69393	8.60607	4.75749	3.5912	3.66762	3.41104	4.28305	6.8919
Gh_A01G0098	0.379035	0.64123	0	0	0.0958873	0.098317	0	0.228651	4.94117	0.092026	0	0	0	0	0	0.0246335	0	0	0.205071	0.0514868	0	0.016306	0	2.2575	1.39337
Gh_A01G0099	1.00028	0.945309	0.0262147	4.29638	1.26237	1.35772	1.79166	0.503645	2.38385	0.507763	11.3809	0.0908545	0.0348269	0.0260844	0.360392	0.17086	0.30603	0.219359	0.426877	0.0713808	0	0.0451378	0.229564	0.0497795	0.257544
Gh_A01G0100	1.38554	2.02167	0	6.97316	0	0.985219	28.3464	0.0768942	0	0.308146	57.8841	0	0.0417819	0	0.115161	0	0	0.176839	0.169456	0	0	0.0542015	0.078092	0.177264	0.276958
Gh_A01G0101	1.16144	0.966708	0	3.76463	0	3.2179	1.85971	0.0842574	0.105984	1.27231	2.88026	0.362618	0.324899	0.138886	3.10505	0.682113	1.43026	0.976302	0	0.0950321	0.030027	0.511434	0.261761	0.0661731	0.171451
Gh_A01G0102	2.63595	1.60875	1.91194	16.8206	3.02429	11.0063	26.545	16.308	13.0353	0.638159	29.31	0	0	0	0.0687487	0.0244073	0	0	0.101595	0	0.0644481	0.0323104	0.0468268	0	0.0368146
Gh_A01G0103	29.028	27.0966	26.4037	34.3779	27.631	42.2017	41.1158	50.6897	27.6664	51.0921	21.2228	37.7201	32.6437	33.7653	33.5274	34.6085	25.8604	36.5332	27.4459	21.2643	20.726	25.7502	27.8033	21.3459	24.1041
Gh_A01G0104	6.51268	7.19337	4.11753	4.5231	7.134	5.90002	5.84177	4.35995	2.90643	6.57108	3.06567	5.29052	4.35746	5.04931	4.04882	5.21908	5.03084	5.22598	6.55951	3.50561	3.58334	4.7583	4.34342	4.54539	4.04464
Gh_A01G0105	4.76965	4.28473	3.67986	3.22718	4.90368	5.00896	4.83248	0.880242	0.344927	3.73395	1.19031	7.31994	6.61875	4.46712	6.51325	3.84113	4.27993	5.7125	5.06278	5.47508	2.54979	2.36225	1.15499	3.26641	3.82659
Gh_A01G0106	2.43616	2.98157	5.59572	4.04031	3.97136	2.84491	6.33361	0.984507	1.35509	2.76577	0.793905	3.89837	2.63901	3.13755	3.07613	2.01486	2.18952	2.79028	1.81221	1.21941	2.39518	1.60198	1.30074	0.851626	1.4694
Gh_A01G0107	32.3027	37.5325	28.5444	16.7563	8.19389	11.9649	13.5925	5.55223	5.5533	10.6853	18.6204	18.8556	27.6724	22.4306	22.3029	15.1724	9.6038	6.43894	18.8475	12.9071	12.2753	12.3444	4.6015	4.23596	6.65958
Gh_A01G0108	10.9345	13.1738	10.5003	10.1121	8.50447	10.9958	12.2588	5.76951	6.70919	4.74144	4.94163	8.78273	11.5792	9.12312	15.1295	10.2127	9.29525	11.9099	11.0943	5.60818	6.00439	8.45918	10.4955	14.0901	7.50684
Gh_A01G0109	7.21642	6.32193	6.20614	5.29043	4.01465	7.33872	6.64747	1.09664	1.47808	6.13541	2.70454	10.5905	12.2231	8.53791	9.43814	6.96454	10.1567	7.43316	6.65629	4.39555	3.50605	3.77985	2.36987	2.91718	2.62351
Gh_A01G0110	39.9172	35.1437	20.5312	98.6573	49.9524	54.0476	62.011	87.6565	101.605	72.1808	55.0548	28.2458	33.3105	33.9769	34.3408	60.4732	42.5595	71.3249	36.2844	20.8241	10.32	68.4323	97.7917	37.9442	31.3468
Gh_A01G0111	0.218633	0.364587	0	0	0	0.0616175	0	0	0.721464	0.0575963	0	0.330193	0.158139	0.142177	0.0654624	0.16299	0.347211	0	0.226247	0	0	0.614836	1.72825	0	0.0701846
Gh_A01G0112	0.89586	0.160471	0	0	2.37765	1.1835	0	0	0.34415	0.185309	0	0.387931	1.70179	0.0744755	1.41349	0.998484	3.00182	2.54902	1.36685	0.815971	0	0.129902	0.0466553	0	0.0368144
Gh_A01G0113	0	0	0	0	0	0.0596261	0.0582951	0.0552491	19.8991	0.111461	0.0106369	0	0	0	0	0	0	0	0	0	0	0	0	0	0
Gh_A01G0114	13.9793	14.2325	13.762	5.03478	18.7088	7.18053	7.86333	6.36237	3.37887	12.8166	4.22497	11.9843	12.1161	11.4097	13.6367	14.0741	19.5806	14.09	8.73733	6.66973	4.38116	17.0211	24.2436	7.72454	8.14168
Gh_A01G0115	3.93838	5.19693	0.387369	0	0	0	0	0	0	0	0	0.646948	4.73618	0.378483	3.95781	12.5057	35.1034	0	0	0	0	0.687392	0	0	0
Gh_A01G0116	13.0026	13.6849	8.38009	6.26915	4.63033	5.13611	7.0433	2.90051	2.04248	4.60477	2.14691	5.95681	11.9837	2.67221	6.79919	3.49895	2.09385	4.82558	11.4052	12.1722	13.7799	4.09271	4.06377	4.29232	11.321
Gh_A01G0118	0	0	0	0	0	0	0	0	0	0.344389	0	0.465795	0.364927	0	0.501739	0	0	0	0.182329	0	1.37833	0	0	0	0.399924
Gh_A01G0119	5.61705	4.88071	0.16468	5.43394	2.29542	0.51275	1.33601	0.674849	0.499723	0.999399	0.28847	0.855382	0.744215	0.622398	0.0603885	0.246705	0	2.34713	0.714474	0.582753	0.113346	0.18443	0.329323	3.68454	1.05135
Gh_A01G0120	14.5488	16.8714	16.0888	3.47295	35.4952	2.20643	3.61277	0.147506	0.275506	1.18274	1.24573	1.03967	0.401243	0.299121	0.580655	0.35229	1.33237	0.848657	6.22765	2.62106	1.18581	0.234216	0.0750326	18.4551	7.89262
Gh_A01G0121	1.61562	2.35199	0.0320705	0.945045	0	0.0415958	0	0.0772702	0.291913	1.05063	0.0295705	1.19396	0.831173	0.925063	1.60229	2.01594	0.656319	1.12004	2.3265	0.873017	0.0551935	2.21007	1.56345	2.12871	1.22851
Gh_A01G0122	1.23786	1.02089	1.90142	1.50565	0.535	0.839989	0.272325	4.24614	5.51461	1.84685	0.482575	1.26849	1.27022	0.731949	1.74809	1.70793	1.26275	0.301487	0.283754	0	0.17913	0.549856	0.130728	0	0.103457
Gh_A01G0123	2.57396	2.92266	0.0724897	0.218228	0.244908	0.251912	0	0	0.294032	1.18017	0.0444691	3.13155	1.30752	2.23276	1.04176	0.864314	0.99378	0.813933	0.0653898	0	0	0.250166	0.21096	0	0
Gh_A01G0124	1.6823	1.70313	0	0.147581	3.13674	0.104894	0.179497	0	0	0.0980154	0.131137	0.246282	0.161649	0.0605842	0.204487	0.0859994	0.295531	0.0564917	0.0275516	0	0	0.13965	0.0254009	0	0.119617
Gh_A01G0125	3.33527	3.8471	0	0.227231	6.99526	0.294295	1.66538	0.136102	0.0985463	0.726493	0.120337	0.59326	0.626847	0.502553	1.71542	0.982567	0.994962	0.520777	0.0663686	0.0887095	0	0.553157	0.210763	0.542249	0.693425
Gh_A01G0126	3.75881	3.51975	0.231153	0	1.75509	1.26925	6.74034	0	0	0.60428	0.416585	0.39099	0.3114	0.454364	0.960878	0.591356	0	0	0	0	0	0.405573	0	0	0.563386
Gh_A01G0127	4.81679	2.22239	0	0.211796	1.2395	2.02384	19.5317	0	0	0	1.76265	0	0.330095	0.24047	0.678831	0.312841	0	0	0	0	0	0	0	0.889149	0
Gh_A01G0128	1.23324	1.87768	0	0	0	0	0	0	0	0	0	0	0	0	0	0	0	0	0	0	0	0	0	0	0
Gh_A01G0129	3.20217	3.77476	0.128454	2.06378	4.78359	3.32023	4.02098	0.212803	0.239358	1.07389	0.656986	0.377013	0.419878	0.442624	0.760522	0.57354	0.575658	0.605217	0.429433	0.161481	0.494389	0.263549	0.280438	2.40513	1.18138
Gh_A01G0130	5.80882	7.98356	8.42842	5.38483	2.59405	3.98263	3.52678	0.539449	0.776383	4.85113	4.08482	6.09268	6.01549	6.17217	5.83519	4.82354	5.00288	3.79806	3.77341	1.95915	2.22951	2.55556	1.4794	2.45681	1.88506
Gh_A01G0132	5.89923	4.86961	0	0.250244	0.437411	23.3432	0	0	0	0	0	0	0	0	0	0.0449614	0	0	4.00074	0.65771	0	0.074357	0	71.9731	33.9196
Gh_A01G0133	4.98451	4.92636	0.411959	0.749546	1.6707	2.247	0.138787	0.0875555	0.166282	5.89998	0.160655	12.3706	3.7803	7.54627	5.82949	7.29104	11.3019	8.27997	5.39704	2.94253	0.379183	2.21301	0.492995	0.1219	1.26853
Gh_A01G0135	1.15964	1.6595	18.7955	0.051183	0.59155	1.15955	0.323523	0.240005	0.0429986	0.982429	0.182394	0.207961	0	0	0.0973123	0.0874621	0.0622345	0	43.3306	193.935	100.063	0.0365981	0.150109	0.267697	78.4337
Gh_A01G0136	0.471799	0.162825	5.76057	0.0127082	0	0.164492	0	0	0	2.25912	0.0258773	0.206532	0.224247	0	0.0386556	0.0274296	0	0.236217	15.9489	118.721	53.6435	0	0.0526158	0.425383	41.2053
Gh_A01G0137	6.64947	6.378	10.5675	6.29725	5.25436	6.86019	5.7347	1.15722	2.19829	6.17441	4.5225	9.77989	7.28375	8.26075	7.30179	6.54086	4.92218	6.02488	6.84063	4.27021	3.83746	4.64277	3.10718	5.06309	4.89964
Gh_A01G0138	36.2728	36.4313	25.8215	38.5557	58.084	43.4683	30.6053	35.201	28.8653	46.661	22.8294	31.9132	15.0821	32.1046	22.225	38.448	15.084	33.8233	40.2278	24.4431	11.3004	48.3503	43.5965	30.2176	34.0188
Gh_A01G0139	7.56341	5.27256	2.50608	6.8008	1.5359	0.849951	14.5336	0.15792	0.0994051	13.836	46.8598	0.170162	0.0870835	0.0325823	0.0300319	0.0640134	0	0.457728	8.61669	6.06381	5.6089	0	0.122836	0.559053	2.79929
Gh_A01G0140	1.25106	1.55208	0.227892	1.21823	1.04999	1.93998	0.736775	0.802862	0.377728	0.958703	0.686887	1.07494	0.881716	3.08908	1.76692	0.957287	0.789583	1.45099	0.420865	0.563721	0.960858	0.660909	1.91392	0.156835	0.854347
Gh_A01G0141	13.0205	13.9851	8.68304	7.89796	9.73258	9.69369	10.0236	32.4447	17.7783	8.94986	11.0042	3.08023	13.5011	4.02104	22.1245	7.35021	8.14951	9.6659	14.5586	10.7867	2.74211	7.54924	7.28987	10.9095	19.2622
Gh_A01G0143	0.270282	0.731595	0.329304	0.663443	1.81394	0.653406	1.50216	0.0603782	0	0.579604	0.345344	0.934413	1.35323	0.851432	0.614907	0.657151	1.01247	0.756599	0.594003	0.51764	0.995704	0.364811	0.126994	0.265353	0.510441
Gh_A01G0144	1.48589	1.39593	0.795062	0.6019	0.885427	0.935288	1.00579	0	0.146009	0.728562	0.177895	0.709946	0.144014	0.947065	0.209756	0.384804	0.737842	1.1753	0.310676	0.196829	0.6022	0.362913	0.211044	0.0457716	0.248553
Gh_A01G0145	7.29181	6.85489	14.3743	6.09204	9.60161	6.20584	4.84876	3.43678	3.88606	10.2987	2.23541	7.97591	5.9245	6.19798	4.50216	6.16264	5.92889	10.4105	11.2888	4.51551	2.84459	5.96995	4.50102	5.09025	4.42164
Gh_A01G0146	11.8672	13.2902	7.63061	6.53919	11.2243	8.39413	6.29466	1.73147	2.4693	11.6934	4.93713	8.05889	9.4665	8.44291	5.68198	10.3147	6.03096	6.45702	10.0107	3.91763	3.6031	5.07728	2.71102	5.81935	3.10384
Gh_A01G0147	28.4765	28.2996	7.34322	27.9894	9.06077	11.2621	23.6485	38.1009	23.4428	28.8029	44.828	22.1527	27.4367	39.014	17.3325	31.4756	22.4962	18.8078	10.8506	5.0478	2.99307	32.3563	25.2073	8.19071	8.22426
Gh_A01G0148	26.9284	27.663	57.3096	45.2981	23.2053	19.7629	14.2537	91.4107	105.386	41.8922	11.8999	8.23782	3.43137	6.91725	5.33386	23.9172	4.19696	17.5827	27.0621	8.20217	7.60988	50.2333	45.1723	18.5238	13.1855
Gh_A01G0149	10.5167	9.99925	2.11149	5.58682	5.59908	16.1295	43.6098	2.86674	4.63145	4.91809	19.021	4.92094	5.68484	6.43985	4.18919	5.90761	4.04004	4.82544	4.98267	4.80832	3.45294	3.81317	2.38827	2.50494	3.56672
Gh_A01G0150	3.28409	3.42687	0.709902	5.10711	4.31869	4.48834	4.7489	101.417	24.3327	9.06743	4.24449	4.29996	3.13791	2.54495	3.08256	3.07592	2.10581	4.65698	5.81801	2.74643	2.37881	2.27704	4.94597	3.62237	3.78887
Gh_A01G0151	9.6179	6.86308	2.60506	3.88264	13.1039	7.68804	6.11666	2.51116	3.03436	2.09715	12.3602	2.10092	10.0537	3.23251	4.00525	2.30774	2.92659	3.07086	5.57222	3.14479	1.885	1.21565	0.92948	9.30901	7.8664
Gh_A01G0152	8.36635	8.47148	1.88044	5.45046	8.29641	9.46591	6.02013	4.6964	2.16657	7.07681	1.78828	7.67278	7.10258	7.14481	6.63869	8.04402	5.7916	8.27062	8.86313	6.0445	3.36928	14.7857	12.5678	8.47598	9.28731
Gh_A01G0153	9.49134	9.46803	0.0387358	0.55583	7.55544	0.407306	1.58754	1.24484	1.18404	0.19137	0.461694	0	0.619804	0.115241	0.106719	0.0502409	0	0	0.313288	0.526111	0.858733	0.0335141	0	0	0.303835
Gh_A01G0154	2.1615	1.88059	0	4.12763	0.256057	0.527109	0.12862	0.123008	0	1.85248	0.650743	0	0	0	0	0	0	0	1.84541	1.09941	1.29951	0	0	22.3794	7.1662
Gh_A01G0155	6.11087	6.06497	0.0942189	1.68321	1.78968	0.373353	0.242269	0.470321	1.15517	1.40566	0.0862057	0.485585	0.943363	0.466667	0.692661	0.518516	0.420919	0.268022	0.12673	0.255737	0.160134	0.0408249	0.0583899	0	0.138478
Gh_A01G0156	1.10198	0.869993	0	0.0683944	0	0	0	0	6.25028	0.197634	0	0	0	0	0	0	0.235499	0	0.103654	0	0.130433	0	0	0	0.15181
Gh_A01G0157	9.63779	9.41326	4.74476	5.05572	15.7393	8.76216	5.54971	1.29133	1.10006	11.4652	0.481823	9.19947	26.7809	9.68599	6.14462	6.5993	6.23022	6.68326	9.46736	3.83193	5.02243	2.81146	2.52218	1.92753	2.85073
Gh_A01G0158	60.2198	56.9319	0.147455	54.731	32.3108	94.2815	12.2648	52.56	20.2702	22.3678	23.1965	0.761931	0	0.511926	0.676976	1.19575	1.96414	2.50183	5.8664	4.20647	2.76809	0.637655	0.549818	3.46368	1.80745
Gh_A01G0159	17.1359	17.8564	8.3316	52.3427	19.2709	23.0882	20.4052	43.4958	58.4962	26.7783	26.2477	13.1558	19.9894	14.0851	15.0276	21.2328	19.459	21.2909	25.3416	14.705	7.83424	18.5816	20.2441	27.7185	19.0443
Gh_A01G0160	0.0779104	0	0	0.0769064	0.144133	0.148639	0.290044	0.0694944	0	0	0.0261452	0	0	0	0	0	0	0	3.80591	0.928061	26.204	0.0491205	0	0	1.11642
Gh_A01G0161	14.4421	11.7166	14.1122	7.04203	9.64957	5.02507	9.40266	1.68554	1.99543	6.23495	4.22584	7.06526	6.74697	6.06717	5.67824	6.95204	7.51831	10.3585	14.6276	5.56435	6.96943	5.64013	3.43776	5.21989	5.03539
Gh_A01G0162	2.16424	2.35657	0.0574223	4.32085	4.36464	1.35055	2.56208	7.22748	8.22252	2.32204	2.85007	0.247776	0.496972	0.570198	0.263462	0.596989	0.169147	0.404031	0.543237	0.312257	0	0.446268	4.47061	2.05757	2.78909
Gh_A01G0163	15.6968	15.5111	6.17191	21.8851	12.3391	24.1406	133.967	106.78	35.3263	21.8069	144.508	6.80074	5.91598	5.23847	10.4076	6.1975	7.10183	7.15327	6.44679	5.08434	2.36321	3.75232	2.41973	5.79827	5.47537
Gh_A01G0164	3.6875	3.70822	1.04398	5.15671	1.15631	2.99131	6.00614	0.272575	0.238993	5.55705	8.0065	5.25071	3.08668	2.52421	3.9144	3.18761	2.52829	2.75824	2.53859	1.79233	1.09029	1.95455	1.04387	1.63572	1.92267
Gh_A01G0165	8.80364	7.82559	24.211	0.731636	16.304	1.17781	1.64473	10.0482	0.275736	1.85626	0.131909	1.66654	1.9164	8.70274	0.500246	6.67468	0.98606	3.00842	1.93991	2.65401	2.73198	5.09058	12.714	0.666331	1.59595
Gh_A01G0166	12.8611	13.1841	15.6019	7.74554	6.92029	6.60015	9.50069	13.1581	9.9177	6.64256	7.21372	6.83959	7.89688	5.12638	7.26682	4.35118	4.58635	6.62764	9.93535	4.52133	3.51222	7.62083	5.36643	10.0906	8.08229
Gh_A01G0167	11.2778	12.7254	15.473	11.8544	13.8054	6.50157	9.54898	1.98333	1.96852	8.0309	6.22268	4.9852	2.23973	3.77114	5.44809	5.04608	2.2228	7.16036	4.83184	3.20847	1.56106	4.37776	2.66692	3.11862	4.61172
Gh_A01G0168	9.59493	9.32681	6.31175	7.41873	10.9151	8.88758	8.84245	14.3755	8.52197	10.1488	5.56661	5.70717	4.43394	5.26451	4.78249	4.92194	3.1527	7.29773	10.4617	4.25875	3.01811	4.9714	3.88959	9.3348	6.92845
Gh_A01G0169	3.42464	4.76655	9.58365	2.54641	3.78552	3.22707	3.39828	0	0.235704	5.05051	1.34046	4.79967	4.74659	5.01479	4.1093	4.02859	1.13661	2.82401	4.75714	2.69249	2.56735	1.67223	0.605698	1.6899	1.94311
Gh_A01G0170	25.2891	26.128	25.82	19.4005	8.34094	10.4212	14.4067	16.3438	64.3541	8.4744	32.749	9.9609	21.8898	13.3509	22.7109	11.9936	21.836	12.8177	18.0305	16.8324	18.3643	4.4799	2.24414	14.1258	15.1997
Gh_A01G0171	0.0840645	0	0	0.336383	0	0	0	0.143202	9.77084	0.14216	0	0.0648325	0.531002	0.224567	0	0.244473	0.226639	0	0.0507585	0.256474	0	0.591186	1.23934	0	0.0370389
Gh_A01G0172	14.1796	14.453	5.91438	6.87774	9.58283	12.4193	5.36479	4.05298	2.53987	9.27313	5.76913	11.5182	8.1306	11.9966	9.19522	14.9347	6.57964	10.0473	13.7224	7.23799	3.24632	14.2399	9.10962	9.19081	6.08711
Gh_A01G0173	0	0	0.215085	0.187113	1.08859	0	0	0	0	0	0	0	0	0	0	0	0.663728	0	0.285194	0	0	0	0	0	0.419602
Gh_A01G0174	0	0	0.0760237	0	0	0	0	0	1.16164	0	0	0	0	0	0	0	0	0	0	0	0	0	0	0	0
Gh_A01G0175	16.8917	16.0341	0.703382	14.0976	5.34617	11.7611	1.71687	7.04064	20.0445	13.1355	4.49534	6.38382	4.68398	8.0454	5.75373	18.9902	9.01846	9.65041	5.99006	1.57958	0.837165	30.8294	27.9856	20.4577	13.6817
Gh_A01G0176	16.9689	16.0427	9.00172	19.8685	15.209	11.6412	0.703667	27.0413	22.7671	16.0527	10.8976	4.40841	2.54226	3.23795	4.07281	3.88949	6.94321	9.95321	11.1095	6.08968	2.28388	1.50149	10.0679	26.7187	14.5322
Gh_A01G0177	0.0978916	0.0248411	0	0.066477	0.232512	0.0953287	0	0	3.06445	0.089219	0.0338195	0	0	0	0.100949	0.0955813	0.214883	0.102674	0.547066	0	0	0.173953	1.62753	0.973403	0.54061
Gh_A01G0178	8.15328	8.01297	12.2271	6.31653	9.6922	6.55838	7.48315	4.15764	3.53013	9.83752	4.47031	9.68817	10.5759	8.7611	11.4019	7.32354	7.73694	7.06435	7.71641	4.73855	4.29173	6.09069	4.43441	6.55756	6.84383
Gh_A01G0179	12.5984	13.758	2.45164	5.18652	2.95595	3.10453	4.22402	1.47584	2.5141	5.27116	4.47392	5.39986	9.20999	12.4718	6.12047	9.12603	1.75024	4.34539	5.16708	1.26619	2.76554	6.89439	3.02956	1.73881	1.82862
Gh_A01G0180	5.13638	5.35086	0	0.4683	13.1897	1.19315	1.16352	0.159742	0	0.879844	0.149396	0.112214	0.0866976	0.064589	0	0.0211272	0	0.0917823	0.21966	1.23816	1.05692	0	0.121472	0	0.191513
Gh_A01G0181	44.3801	30.0471	14.675	14.7222	25.8847	40.3966	23.7691	20.0476	16.9734	5.91895	15.6567	6.28398	10.4904	8.17051	14.9637	32.705	13.3535	28.8197	15.7277	12.9122	3.22638	85.1155	187.755	42.8836	28.5355
Gh_A01G0182	3.17615	2.99769	0	0	0	0	0	0	0	8.10086	0.0723954	6.3211	2.79091	1.80116	1.12424	1.86912	1.63899	0.894674	0.319308	0.214515	0	0.273358	0.196179	1.03768	0.193572
Gh_A01G0183	6.41814	5.94206	4.0124	0.955559	0.699355	4.22472	10.2848	0	0	1.8356	4.29955	2.10223	1.59189	1.64676	2.35277	1.12516	1.80773	1.34196	1.16729	0.841307	0.883169	0.879623	1.05539	0.0837151	1.05705
Gh_A01G0184	0.2647	0.146554	0.179916	0.135651	0.581867	0.416046	0.438328	0.236568	1.74498	0.164352	0.0974856	0.140009	0.131745	0.185363	0.176173	0.190307	0.234426	0.379198	0.615679	0.371888	0.525273	0.421393	0.365472	1.0517	0.567148
Gh_A01G0185	72.4919	68.2871	82.1157	90.6612	86.0257	107.155	78.2393	12.7876	18.0622	96.2082	73.6302	163.364	193.141	189.367	166.826	161.758	104.268	102.86	116.703	86.957	75.6653	211.163	272.946	88.2865	74.7045
Gh_A01G0186	25.4134	26.5463	0.155975	0.14596	22.8347	27.9178	49.2399	0.812399	0.790271	1.19779	0.363747	0.730412	2.6757	1.27729	3.9804	2.67714	2.38007	1.62581	1.7999	1.27278	0.945805	1.78636	0.338128	0.79888	0.859481
Gh_A01G0187	0	0	0	0.00562928	0	0.143431	0	0.0589008	7.77382	0.119042	0.00571126	0	0	0	0	0	0	0	0	0	0	0	0	0.0235383	0.0121474
Gh_A01G0188	0	0	0	0.536489	0	0	0.21974	0.212661	92.2533	0.212192	0.235279	0	0	0	0	0	0	0	0	0	0	0	0	0	0
Gh_A01G0189	29.6732	33.554	0.127507	1.3857	41.1363	16.7272	3.51915	1.72146	1.13847	5.79145	0.00693052	1.2669	6.97175	6.60303	7.74767	4.53376	4.29445	1.45905	19.6875	16.2804	15.6729	1.39865	0.100241	0.107085	12.3146
Gh_A01G0191	5.41362	5.38871	0.796365	2.31839	3.84041	3.01567	2.22381	1.62682	1.17284	1.8843	1.13423	1.64182	1.94884	1.81187	2.42747	3.84151	1.73732	2.45394	2.88391	0.908278	1.62944	6.98362	5.22039	2.52262	1.94142
Gh_A01G0192	0.265636	0.269633	0	1.74851	0	0.447169	4.33168	0	1.5426	0.847271	8.87509	0.564781	0.444894	0	0.534764	0.693096	0	0	0	0	0.416974	0.144648	0.203618	0	0
Gh_A01G0193	1.41104	1.79232	0.868646	1.00029	1.11623	1.22903	0.852323	0.445578	1.09457	1.08942	0.630083	1.75934	1.36101	1.34576	1.26536	1.25988	0.929186	1.24006	1.09072	0.542399	0.323139	1.5092	1.12661	0.919254	0.97246
Gh_A01G0194	24.3522	24.925	7.78482	34.1543	21.2275	35.4967	45.2595	30.6413	16.197	19.1362	28.588	21.1282	40.9887	32.8331	22.2986	16.2067	20.4113	19.644	30.4174	18.0615	22.6086	8.38541	7.30781	19.7749	17.1474
Gh_A01G0195	4.10461	3.58867	6.21289	4.4868	5.21558	5.73636	4.28008	3.1163	2.42358	5.0459	2.86638	4.04303	4.56233	3.31271	4.66107	3.50263	3.40459	5.30117	4.32213	3.06938	1.42283	3.5546	2.47602	4.40548	3.67001
Gh_A01G0196	11.6188	10.1049	6.619	12.1966	7.7225	11.4117	7.01668	5.22546	11.7166	13.747	5.33873	12.3244	8.29167	12.2269	9.36793	11.1526	8.38958	13.3495	11.0945	7.38289	5.59862	9.60478	7.6937	5.20137	6.71686
Gh_A01G0197	6.16642	6.17506	19.0027	1.34965	2.17175	2.178	1.27653	0	0	3.80523	0.7725	3.90083	2.57608	3.33432	2.08401	4.06335	1.90925	2.86711	3.73617	1.87598	2.40216	4.33517	1.14029	0.388198	2.08563
Gh_A01G0198	2.5648	2.62922	0.792371	0.675227	0.344202	1.17906	1.15119	0.109904	0	1.49097	0.58352	1.83938	1.32518	1.73238	1.57811	2.2092	1.39538	2.22228	0.888701	0.18477	0.699445	3.92483	3.16378	0.385285	1.11125
Gh_A01G0199	1.40132	2.29672	5.24162	2.09989	1.42802	1.47244	0.861989	0	0.343371	2.62338	1.52842	3.16201	1.3507	2.96643	1.03434	2.37461	0.497909	3.01298	5.18039	2.52866	3.18526	4.96376	2.52786	2.55162	1.6592
Gh_A01G0200	0.951446	0.899725	0.585437	0.530235	0.185452	0.475199	1.06768	0	0	0.533686	0.23603	0.854848	0.121616	0.309256	0.251615	0.440743	0.107116	0.614178	0.421471	0.547708	0.283112	0.646419	0.182837	0.069322	0.287462
Gh_A01G0201	1.90181	1.10597	0.882643	1.05065	0.335493	1.26371	1.3461	0.535263	0.402493	1.18358	0.406307	0.763011	0.352234	1.14039	0.769044	0.899691	0.129485	0.618659	0.896207	0.360204	0.454598	0.494782	0.275372	0.250418	0.173307
Gh_A01G0202	3.43345	2.78296	0.853952	0.324998	0.96806	0.702158	1.08549	0	0.273306	1.69902	0.496497	0.893528	0.448427	0.893327	0.371004	0.818719	0.527606	0.945299	0.760511	0.122274	0.270021	1.24045	0.70103	1.01993	0.39711
Gh_A01G0203	8.01939	8.53615	8.96159	3.8745	2.09451	3.56656	3.31677	1.58233	1.45461	3.97642	2.98406	5.75427	5.90234	3.95622	4.54836	4.24588	2.93515	3.96322	3.1217	2.36719	2.01678	4.83946	1.60167	4.52616	2.73345
Gh_A01G0204	10.5649	12.1083	3.72756	9.00795	13.9174	12.951	13.0388	2.62107	2.70253	11.8653	3.58748	16.7062	12.536	12.0144	13.1879	9.98391	7.59867	14.0997	13.6217	8.98055	6.08738	6.44919	6.60423	8.67311	11.4388
Gh_A01G0205	19.7877	21.6449	20.221	11.1127	12.5587	11.2495	12.8368	1.17831	2.50763	22.1223	5.80462	14.9029	15.3018	22.0498	10.8527	21.3714	14.6038	13.2154	12.307	6.90714	2.78902	16.8006	6.63363	7.99923	4.94427
Gh_A01G0206	0	0.344396	0.201069	0	0	0	0	0	0	0	0	0.341135	0	0.197911	0.371059	0.773471	0	0	0	0	0	0.175951	0	3.68026	1.17734
Gh_A01G0207	21.4314	21.039	35.5619	12.9614	4.74146	8.313	9.11602	6.74122	5.49619	8.42838	16.2806	11.9679	14.9203	13.3546	15.7638	14.5734	16.6122	10.987	8.25403	5.57454	1.84344	19.2354	20.1812	8.59342	9.74239
Gh_A01G0208	47.8145	34.2433	23.0472	35.553	14.057	12.5207	13.2116	138.584	18.7683	23.9354	69.4213	16.0963	11.5672	15.4527	10.3133	28.257	11.097	28.8784	9.72655	20.1868	6.67158	46.5767	143.754	4.4308	8.18181
Gh_A01G0209	3.60476	3.38358	5.43581	2.29663	2.43889	2.66289	3.39199	3.45808	0.862447	2.77455	1.48341	2.44352	1.69624	3.85169	8.18329	3.69793	1.66753	2.86786	1.91333	1.53961	1.35752	2.68903	1.23448	1.38846	2.00025
Gh_A01G0210	2.74955	2.8136	1.62512	1.55358	1.28709	2.29395	2.13168	0.523511	0.484027	2.35635	1.92729	2.80257	3.14276	3.04582	2.66001	2.37468	1.441	1.66069	1.57461	1.52751	1.89903	3.30919	2.99395	1.77608	1.21156
Gh_A01G0211	11.6711	11.8964	1.93402	9.25596	8.55184	6.27254	5.84505	5.02127	7.0858	11.1737	5.71159	8.60423	7.31076	9.90821	13.0427	13.1672	7.07078	9.7352	4.64952	3.24876	2.34202	8.96884	5.68439	4.69516	4.93165
Gh_A01G0212	17.0501	10.8455	0.448034	2.30638	7.81298	0.206335	7.719	0.770877	0.160466	0.515771	1.7209	4.5971	2.21001	3.42936	2.9741	2.84405	3.25601	1.03703	0.784083	2.86695	2.16806	0.955404	8.21274	2.03993	1.88817
Gh_A01G0213	1.42989	2.0178	5.69371	7.07323	1.51075	1.9397	2.01449	1.6816	0.944866	2.47965	3.1933	1.52697	0.88311	0.99701	1.01233	1.09149	0.420362	1.99292	3.42213	2.6803	2.17996	1.1342	0.790608	1.95113	2.46288
Gh_A01G0214	6.13759	5.19161	4.89559	7.34633	5.9247	5.96786	4.89593	1.89549	1.77839	4.58063	4.45978	3.19848	2.30109	2.32313	2.88217	2.9145	2.79081	4.37612	3.16361	1.12625	0.835522	4.13983	3.09836	4.69419	2.91671
Gh_A01G0215	5.90584	5.94007	2.90402	5.29021	4.82877	6.1502	4.47781	8.13576	7.45355	6.46854	2.44377	6.85751	8.58829	6.44759	8.32268	5.11059	6.03095	3.21187	5.14629	4.45963	3.23308	1.79878	1.9726	4.01374	4.2299
Gh_A01G0216	2.0724	1.79194	0	0.101147	0	0.146556	0	0	1.36711	0.274848	0	0.0968486	0.373463	0.334284	0.102957	0.145836	0.165194	0.473511	1.06168	0	0.192169	0.0484394	0.664032	0.0529173	0.165159
Gh_A01G0217	24.3551	23.4019	10.3721	27.9542	32.313	28.8966	21.0455	8.83125	7.75551	18.2505	5.98104	11.1483	3.4659	9.08419	11.4134	10.4488	2.43957	18.7618	9.25925	5.86253	5.36047	8.87358	8.95114	13.9095	13.0256
Gh_A01G0218	19.9832	29.4315	2.12673	6.61635	5.79626	22.4873	1.70872	0.424774	0	1.67058	0.742275	0	9.65565	1.61359	8.74282	2.31502	4.97358	3.32217	3.7088	1.77061	1.6463	1.14152	0.602866	2.1114	8.3131
Gh_A01G0219	29.1246	33.3701	0	1.00788	0.361037	2.67504	0	0	0	6.86505	0.129743	14.6146	4.39435	8.45157	1.18187	4.87183	3.01677	0.411388	12.0133	0	1.4409	0.12417	0.175665	0	0.278986
Gh_A01G0220	5.97171	5.129	2.19673	0.738538	0	0	0	3.95369	448.57	1.22367	1.94837	0	0	0.428636	0.408722	0	0	2.72886	0	0	0	0	0	0	1.27749
Gh_A01G0221	13.8421	13.9992	17.7614	7.27578	25.5523	14.7222	17.5931	10.7058	5.69304	9.12429	6.23769	9.45579	5.48295	7.00596	8.95882	10.6193	6.3012	11.795	11.8266	6.4718	2.92867	17.4023	24.7956	14.4393	10.8466
Gh_A01G0222	0	0	0	0	0.534969	0	0.557902	0.563707	9.57786	0	0.190867	0	0	0	0.195142	0	0	0	0.280422	0	0	0	0.645612	0	0.618709
Gh_A01G0223	1.04416	0.976739	2.93858	0.981896	0.823133	0.721916	1.45012	0.186202	0.60992	0.750298	1.2979	0.642842	0.328867	0.799996	0.283552	0.3325	0.542413	0.647965	1.19555	0.547354	1.19806	0.146534	0.251367	0.938829	0.683633
Gh_A01G0224	19.7206	19.4857	0.4276	8.45088	18.2855	50.7882	42.5321	13.8958	4.15137	30.6363	9.13025	13.9534	3.91708	16.2489	6.54064	27.3453	14.3173	46.2133	7.29439	3.852	1.3803	30.6933	28.1897	4.66808	3.8892
Gh_A01G0225	40.3665	28.2144	25.565	16.8397	7.36337	12.1922	9.86527	1.10626	6.49039	14.8234	8.72905	17.6192	26.0029	13.2931	28.5828	27.7017	17.9215	11.5936	14.7556	9.82366	7.61089	29.1177	16.5098	6.83902	7.50319
Gh_A01G0226	0	0	0	0.109507	0	0.15734	0.102444	0.927616	136.897	0.196411	0	0	0	0	0	0	0.0591118	0.112974	0	0	0	0	0.0503673	0	0
Gh_A01G0227	0.0786997	0.559186	0	0	0.145488	0	1.39085	0	0	0	1.39864	0	0	0.0570198	0.184424	0	0.169147	0.323224	0	0.312257	0.0491593	0	0.0715297	0.0541466	0.0281726
Gh_A01G0228	17.9299	17.1919	9.89548	10.9636	13.4883	13.6935	8.92761	3.22503	1.53963	12.3565	6.41499	12.4781	14.3194	12.1367	13.057	13.0032	11.0799	10.346	12.8195	9.33692	6.78412	12.1969	7.59833	8.56958	10.4807
Gh_A01G0229	7.41945	5.99412	6.13729	4.78853	3.08908	7.54353	4.50348	4.51741	1.30449	3.99642	8.72999	5.76309	8.34553	4.66494	10.4623	5.53153	5.73759	5.68351	6.41924	6.98832	4.00064	2.84008	0.735244	1.85059	5.874
Gh_A01G0230	4.32087	3.88176	0.640334	6.51828	1.44191	4.66707	3.82156	1.40198	1.08627	5.96063	7.11591	2.45173	3.12926	2.39992	1.95969	2.40077	2.31485	2.21146	1.15181	1.15995	2.42968	2.76838	3.09617	0.401328	1.11642
Gh_A01G0231	8.32767	4.93713	0	1.30926	0.641048	3.48451	0.521545	1.52244	0.155356	3.02955	0.277686	1.82482	1.82574	0.902304	0.465363	2.45668	1.20879	1.29879	5.37471	5.22007	0.429623	6.67319	6.01824	0.189138	1.73572
Gh_A01G0233	59.3392	58.3822	29.5177	36.5215	135.36	73.6384	91.9722	33.4076	27.7099	52.7851	49.9724	72.4886	133.141	80.2529	62.0997	60.3601	106.186	76.2191	49.106	37.0775	22.1674	17.4955	26.8528	13.2988	22.7002
Gh_A01G0234	0.975192	0.699503	1.45441	0.462007	0.37874	0.463498	0.679855	0.0476798	0.0603296	0.721812	0.257575	0.742889	0.251341	0.396651	0.474645	0.766619	0.203135	1.08169	1.2582	0.922523	1.014	0.677117	0.486446	0.303084	0.812505
Gh_A01G0235	5.3784	4.75489	0.0557201	0	5.74234	0.096502	0	0.0897553	0	0	0.0342293	0	0	0	0	0	0	0.103938	0	0	0	0	0	0	0.0729577
Gh_A01G0236	3.05133	2.73398	0.313993	3.21206	0	0.0739699	0.0722947	0	1.03869	4.60009	0.289643	13.5988	7.8323	9.5135	13.5661	10.5557	9.75374	1.9918	2.22658	2.09836	3.73623	6.48924	1.53503	0.108352	1.48617
Gh_A01G0237	2.57492	2.64478	0.681704	1.5608	4.26096	0.118351	0.115552	0.220647	1.24372	0.886885	0.125503	1.02129	3.14394	0.270983	2.37599	2.89739	5.3358	2.03946	2.5837	1.85456	0	0.352792	0.283525	2.83584	2.18615
Gh_A01G0238	8.91292	10.0314	10.4916	7.32081	10.2417	8.11573	7.6543	8.99305	9.66013	9.44267	3.68445	7.86799	3.09311	5.27217	4.75106	5.30992	1.23916	6.99327	9.24201	4.02711	2.60311	4.46138	2.89091	5.71895	5.30418
Gh_A01G0239	19.0894	21.2854	6.70783	11.7356	6.52685	10.7908	8.07985	42.5906	58.4465	10.1652	3.92185	15.716	8.39658	11.2902	12.1602	10.4382	9.44923	11.8734	21.4453	8.39715	4.94966	6.96337	7.26399	31.0223	20.8851
Gh_A01G0240	16.1016	16.708	5.49881	10.379	8.16058	10.1502	7.23847	10.3608	6.52651	11.5357	7.50334	10.6059	13.1428	12.9552	12.4674	12.5436	6.94134	10.0108	12.1014	7.45047	5.67965	7.406	5.98761	11.3544	10.1088
Gh_A01G0241	19.2406	23.614	20.9298	17.341	12.9695	9.87542	17.1594	17.5903	11.6576	9.42964	28.503	11.7297	16.5809	9.15155	20.7848	10.8531	19.7437	14.2708	16.3519	10.7577	4.8252	8.2463	5.31872	15.6241	17.5148
Gh_A01G0242	21.4472	37.6025	1.77968	7.85129	1.53796	0	1.71198	0	3.94682	5.15581	10.4355	6.85331	8.12386	3.45991	8.31057	1.11579	2.01846	0	33.6767	6.34512	27.4183	9.03957	0.704055	0	1.71829
Gh_A01G0243	1.90225	2.66878	0.151675	3.29165	0.559142	2.28616	1.7108	0.0662779	0.0836101	0.668045	3.46008	0.28668	0.512968	0.219501	1.36492	0.566107	0.644131	1.0773	0.617353	0.225258	0.475038	1.6859	2.32828	2.17257	1.46294
Gh_A01G0244	2.60063	2.27979	3.67199	1.29904	1.81044	1.22229	2.31414	0.14447	0.517891	2.08982	0.520233	2.49491	2.7387	2.86407	2.11096	2.23071	2.40326	1.82076	2.03572	1.80848	1.6488	1.48884	1.02028	1.51122	1.40381
Gh_A01G0245	3.65036	3.94801	0.0218013	0.680522	1.02238	1.64405	0.316207	0.116807	0.263677	1.98088	0.0705429	5.98087	2.18437	3.50151	3.32988	4.01311	6.38155	4.5559	2.86059	0.950499	0.320297	1.75703	1.03858	0.830788	0.87333
Gh_A01G0246	1.28618	0.791881	0.0477294	0.0288526	2.01603	3.05379	2.90338	0.268293	0.0965392	0	0.1467	0.165301	0	0.0316497	0.116678	0.0621831	0	0.0888959	0.064721	0	0	0.0274091	0.238657	0	0.0312541
Gh_A01G0247	6.07999	8.34724	3.52126	6.84793	4.73934	8.86218	5.2228	10.3407	4.89358	10.2231	3.64216	10.6916	10.1775	8.54903	11.9456	6.70838	7.77403	5.48357	5.91671	5.29049	4.8139	3.35498	1.45864	2.3759	4.23515
Gh_A01G0248	20.2678	17.8904	11.4389	8.96074	26.6842	6.61271	16.3343	9.31153	3.92034	8.48736	18.4184	6.60937	5.41585	8.5896	9.97117	5.96797	7.45293	12.7692	5.96418	4.45458	3.43978	4.21577	3.40786	4.34146	7.82244
Gh_A01G0249	0.61001	0.928781	0.0666519	8.25949	0.674913	0.534293	0	1.02071	0	1.17775	5.28047	0.455801	1.96293	0.131722	0.429399	1.24677	0	0	0	0	0.224839	0	0.493114	0.618282	0
Gh_A01G0250	5.6302	5.26959	1.70189	1.74376	5.0485	4.78425	6.80534	11.629	8.77612	3.47653	2.37504	4.33073	6.1089	5.61342	6.2631	4.37926	3.24043	2.62866	5.1188	2.98013	2.2269	1.2952	0.843145	2.95254	3.14283
Gh_A01G0251	8.03671	6.79237	1.39492	4.00545	1.93725	2.44708	4.76774	1.88359	1.72718	8.06076	2.29929	21.1747	16.5984	12.7134	10.2767	7.16643	11.6357	4.38238	19.2363	10.8138	8.95674	1.82668	2.83116	0.793378	4.26357
Gh_A01G0252	1.42206	1.76291	6.35673	1.05895	1.70201	1.29524	2.23938	0.192621	0.379427	2.35523	0.554079	2.40736	1.09364	1.49747	0.86952	1.12715	0.573446	1.61936	1.56896	0.780425	0.818999	0.523724	0.168199	0.783496	0.853485
Gh_A01G0255	0.0491308	0.14961	0	0.933033	0.0854731	1.07216	1.82541	0	0	0	0.462809	0	0	0	0	0	0	0	0	0	0	0	0	0	0
Gh_A01G0256	5.04394	5.13789	12.2415	9.93122	8.72061	4.24403	7.62391	1.99879	2.05588	6.17432	2.11053	2.97044	1.3419	1.68413	2.27868	2.34193	0.71742	4.85329	7.56275	3.6415	3.08816	3.01337	1.5304	4.57422	4.89028
Gh_A01G0257	24.0622	21.329	53.7486	23.1023	14.5209	21.0045	27.0002	17.5831	32.1488	15.2058	31.805	9.15474	10.4463	8.39988	17.9924	10.7921	15.4893	15.113	5.43215	8.84354	7.80734	7.71151	7.92471	8.59106	9.35833
Gh_A01G0258	20.7973	13.8535	10.6781	10.7955	6.15183	4.42715	4.27995	2.85995	4.93352	6.01511	4.95688	1.95809	0.406193	1.1533	0.277019	1.67369	0	0.951126	6.50573	4.75884	3.3091	4.51978	2.11217	5.6593	3.72296
Gh_A01G0259	10.3484	8.38031	18.5989	7.80553	2.03519	4.10685	2.91169	3.7317	5.64459	1.56069	8.63203	3.58192	3.24444	2.77076	3.98889	2.77161	2.47191	2.94619	2.26957	0.814795	2.01028	3.43105	2.70493	2.57618	1.76601
Gh_A01G0260	8.83127	2.3429	5.99989	0.525411	1.83602	4.40258	5.98392	0	3.05009	0.332689	0.540455	1.24014	0.353011	0.456093	1.39558	1.61629	1.98584	2.27509	2.1183	1.07191	0.667423	3.26845	2.27679	5.38381	4.8381
Gh_A01G0261	57.5629	72.7093	15.9811	45.6996	28.5678	39.8809	32.4656	14.7934	36.2021	52.1405	28.8779	59.1247	48.9766	63.1771	58.7661	66.9582	52.434	47.8107	31.6155	19.7967	15.5212	55.3605	31.4602	19.011	21.5083
Gh_A01G0262	42.9201	41.7748	33.241	25.4581	44.621	27.162	23.127	10.2383	12.5036	63.6995	14.46	62.1137	62.4232	56.6043	64.4736	63.2672	83.1181	43.4576	34.8106	18.7262	16.4753	50.0719	38.3445	16.3607	18.6323
Gh_A01G0263	7.05235	6.29121	7.04745	4.56521	6.08498	5.95217	5.81962	0.450654	0.737289	7.5419	2.88027	8.45922	8.55183	7.27857	8.96219	6.50682	7.41746	8.13721	6.66935	5.3633	4.33089	4.99858	3.79445	5.23588	6.91395
Gh_A01G0264	3.70506	3.62982	7.14282	2.00449	2.86955	3.04216	3.04417	2.2345	1.27147	3.7253	1.34109	4.33488	3.97454	2.60062	4.06141	4.02617	2.44897	4.21287	5.12024	4.22448	3.0818	2.70813	6.46857	2.41451	3.85863
Gh_A01G0265	24.7469	20.4473	3.14978	9.23316	14.662	9.2995	21.4214	9.8618	12.205	17.7656	6.95751	53.1896	45.9733	26.6622	68.5471	43.1011	29.6638	23.239	22.7351	24.3089	38.9946	26.245	23.8965	3.70487	14.1545
Gh_A01G0266	28.4262	30.0725	70.2469	30.335	55.7932	44.2437	31.4513	8.58838	7.35555	74.2475	12.4528	30.2956	15.3929	35.1595	27.1268	60.8471	21.6763	47.5073	61.4747	33.2454	20.8396	115.289	58.2711	23.3114	35.6132
Gh_A01G0267	7.38607	6.77871	0.478977	0.0618381	5.25941	0.653396	0.405959	0.110746	0.138712	4.34001	0.0839797	0.0788531	0	0	0	0	0	0	2.34632	0.93074	2.93594	0.0196731	0	0	0.604555
Gh_A01G0268	4.09691	4.35607	1.19113	1.91006	4.79877	3.09561	4.28279	1.29959	1.1219	1.67394	2.49985	2.83339	4.93755	2.96113	3.37491	2.22078	2.38692	1.53557	2.42516	2.3209	2.73097	2.12013	1.87768	1.81667	3.03528
Gh_A01G0269	4.34013	4.82432	0	0	0.862911	0.0825351	0.215204	0.0509604	0	0.69417	0.108053	0	0	0	0	0.00693763	0.0620099	0	0.0577859	0.0579525	0.183501	0	0	0	0.156815
Gh_A01G0270	0	0	0	0	0.137106	0	0	0	0	0	0.0248786	0	0	0	0	0	0	0	0	0	0	0	0	0	0
Gh_A01G0271	5.96976	6.5586	0.0133365	1.96151	1.25064	2.14155	0.371389	0.0961091	0	6.03932	0.984416	8.38872	6.11289	8.25383	4.59598	5.29342	5.33313	3.16233	6.18899	3.12298	2.71134	2.05533	0.80079	0.481125	2.17496
Gh_A01G0272	0	0	0.19462	0	0	0	0	0	0	0	0	0	0	0	0	0.0253379	0	0	0	0	0	0	0	0	0
Gh_A01G0274	162.382	177.063	6.37575	10.625	1.85647	15.7775	49.9784	122.897	8.73039	52.6824	231.644	264.521	313.873	224.119	467.127	829.291	637.464	918.445	93.3041	89.5993	122.263	2311.24	3619.61	102.401	118.218
Gh_A01G0275	24.7573	26.6758	11.2634	19.3621	4.37326	41.3932	122.243	18.7723	3.85038	12.8607	205.815	7.5718	8.59482	6.29629	14.5078	17.7024	14.2686	25.1037	8.1575	6.09941	1.77075	40.191	75.0239	15.2964	10.5198
Gh_A01G0276	6.18485	0	0	0.27314	0	0	0	0	0	0	4.86081	0	0	0	0	0	0	2.89747	0	0	0	0	0	0	0
Gh_A01G0277	49.8191	46.0908	70.8371	59.5945	79.0238	68.7181	54.8299	19.1511	21.397	93.7048	22.2094	110.276	97.4339	91.2126	93.6046	89.1399	98.0251	88.9873	65.0517	42.6309	35.6759	81.5153	100.951	71.0385	64.0968
Gh_A01G0278	9.72247	10.6292	0.18256	8.2462	0.0243492	10.5376	308.97	0.0929317	0.408561	1.16871	327.588	0.404525	0.0383284	0.159216	0.176209	0.279389	0.140719	0.322735	0.0911242	0.0522961	0	0.253977	0.0720007	0.988671	0.106932
Gh_A01G0279	8.71212	8.18701	0.220993	3.09667	0.0243492	8.25696	183.294	0.0464659	0.0583658	1.30896	161.187	1.54606	1.3926	2.64298	2.8957	3.10664	1.54791	0.484102	0.0390532	0.209184	0	5.30039	0.312003	0.527695	0.207574
Gh_A01G0280	7.84974	7.95297	0	31.6046	3.99731	10.3291	6.42143	6.43302	2.609	15.9001	11.9366	1.22171	5.08066	0.601148	7.21588	4.4414	2.02163	5.26671	2.06527	3.71636	0.231453	1.00111	2.01603	1.9132	6.77012
Gh_A01G0281	7.02854	8.35924	0.518857	3.5965	2.68165	5.0418	2.44904	7.79326	0.366894	9.1564	1.88695	18.7214	28.0991	11.9514	16.6551	10.6021	13.8321	12.9963	11.9527	9.36317	8.75382	5.00615	1.84936	3.02829	6.91482
Gh_A01G0282	13.536	12.3317	1.61547	14.5493	0.522455	15.0505	61.0663	1.18365	1.67863	4.90758	91.5837	0.414679	0.320619	0.30695	0.252437	0.803137	0.203182	1.26172	1.71623	3.92304	3.75791	0.921111	1.368	0.193984	1.24735
Gh_A01G0283	0.562537	0.0713751	0	0.0319071	0.267746	0.0914378	0.982638	0.340005	0.320719	0	2.1423	0	0	0	0	0	0	0	0	0	0	0	0	0	0
Gh_A01G0284	6.30343	9.90699	0	1.41591	4.72439	0.356195	0	0.340237	0	0.336501	2.06363	1.3674	3.92586	0.922052	0.858797	1.54771	0.80334	2.30084	0	0	0	1.39139	2.46557	0.247313	0.130416
Gh_A01G0286	7.34977	8.15299	17.6363	4.19789	16.1397	5.11481	6.40242	6.27354	2.63314	2.9941	4.44433	2.86387	3.27601	1.936	3.40547	3.59947	2.027	6.75031	5.41484	4.32085	2.90479	4.65689	7.27731	7.62168	8.3712
Gh_A01G0287	4.08169	4.55061	0.443421	2.21748	0.994814	1.48937	2.33607	5.14411	2.59928	2.29242	4.69827	2.27375	4.60102	2.76891	2.9376	3.4871	4.12469	2.13811	2.17342	2.23711	0.550728	3.55153	4.39333	1.75517	1.88465
Gh_A01G0288	6.1778	4.9975	0.454176	5.98297	4.54392	5.47466	4.44503	3.18196	1.37617	3.64291	1.98568	2.67258	2.9053	1.97447	2.56305	3.29591	1.81262	4.69743	4.33171	2.18072	1.40104	5.1026	4.03835	6.22183	3.54645
Gh_A01G0289	24.5129	26.37	14.9382	29.2155	19.3325	36.632	18.0431	2.98421	10.9092	16.0446	26.9312	12.1582	37.9175	15.4005	21.761	26.4903	22.9069	27.9684	29.8529	27.1693	7.51416	29.9979	26.9571	38.8422	39.9027
Gh_A01G0290	3.34567	3.82154	2.2499	63.2523	4.60916	9.17997	80.4284	5.6797	4.20772	4.22472	154.973	3.65787	3.48842	4.12658	4.5105	3.09119	3.42424	3.29264	2.48765	2.55321	1.61933	2.55689	3.60334	1.59196	2.34592
Gh_A01G0291	0.798167	0.857627	0.0392378	1.44095	5.79778	1.33785	1.49535	0.094228	0	0.0158332	4.74255	0.133724	0.0173761	0.108018	17.9342	6.31512	2.2521	0.200644	0.0177485	0.17807	0.0631022	0.444778	0.122718	0	1.41346
Gh_A01G0292	0.949199	1.58011	0.0940309	3.85074	0	0.535547	0.516173	0	0	0	5.10813	0.157163	0	0.183811	0.0873076	0	0	0.287864	0	0	0.152915	0.0833714	0	0	0
Gh_A01G0293	17.3091	16.3313	0.303003	13.94	28.8729	8.7045	16.7832	0.539193	0.541818	5.8583	30.3742	0.466146	0.390962	0.334033	0.563802	0.219938	0.458054	0.802578	2.26826	2.88474	7.97191	0.136999	0.224711	0.157299	1.48199
Gh_A01G0294	3.79558	5.11076	0.352404	2.24004	15.0308	13.4635	8.77356	1.64405	0.816008	0.595141	6.21596	0.175741	0.293805	0.136608	0.783117	0.431715	1.20624	0.885428	1.74448	0.503954	0.102716	0.0977936	0.104473	0.0679083	0.744964
Gh_A01G0295	31.2366	27.9764	5.71149	4.06196	1.12257	5.07813	2.44893	2.63579	5.70518	4.89466	12.0799	8.77542	11.3664	9.00135	7.357	5.26969	7.20529	6.82216	6.29037	4.7134	4.25811	5.08282	1.05258	1.55043	2.98081
Gh_A01G0296	0	0	0	0.369269	0	0	0	1.3179	343.737	1.22367	0	0	0	0	0	0	0	1.36443	0	0	0	0	0	0	0
Gh_A01G0298	26.6047	26.4702	7.47626	0.291579	1.87081	0	0	1.20063	1.20522	0	1.24574	0	0	0.575409	40.3277	12.2221	12.4275	0	0.761246	0.950141	0	3.84558	0	0	2.285
Gh_A01G0299	69.5125	56.4466	0	4.13747	0	17.4362	0	10.654	0	8.68362	1.11985	65.0637	58.0854	62.7434	71.3826	44.9164	136.23	98.2424	72.2358	13.8376	0	13.0876	1.50688	10.773	3.72379
Gh_A01G0300	0.379706	0.440478	0	1.13529	0.102563	3.05211	0.205574	2.7433	0.491868	0.295609	0.149116	0.0700075	0	0	0.0742295	0.0263423	0	0.113353	0	0	0	0	0	0.0766134	0.0397402
Gh_A01G0301	1.59173	2.8005	0.528871	1.83031	1.14833	1.98498	0.967215	0	0	0.55947	0.485012	1.43113	1.00729	1.42375	1.24882	0.8331	1.79012	0.855049	1.9355	1.23151	1.4178	0.392137	0.657176	0.141922	0.296333
Gh_A01G0302	1.32084	0.912828	0.0837227	1.21171	1.37903	1.52459	0.957124	0.608489	0.381641	1.01971	0.597541	0.94115	0.779465	0.624156	0.575849	0.74916	0.981919	1.0556	1.04876	1.02512	0.359505	0.667738	0.67934	1.30708	0.780922
Gh_A01G0303	7.53874	7.78881	0	0	1.42079	0	0	0	0	0	0	0	0	0	0.0429585	0	0	0	0	0	0	0	0	0	0.0916139
Gh_A01G0304	12.9978	13.2157	9.25631	2.0034	5.21668	16.9327	9.45812	4.23183	0.408854	5.57433	6.09465	5.26478	5.52707	5.26111	7.40011	4.31191	3.21326	4.1052	1.89342	1.04143	0.69818	2.44889	1.08396	1.28248	1.37035
Gh_A01G0305	3.66056	4.32872	5.37261	1.41127	1.72406	3.20107	4.42942	0.233581	0.294642	2.89241	1.71619	2.64577	3.06197	2.55527	2.88846	2.79552	2.71586	2.55682	1.93999	1.70095	0.884786	2.46248	0.69455	1.18589	1.06377
Gh_A01G0306	1.09308	1.21354	0.60383	0.227117	1.14751	0.262452	0.128084	0.244973	0.306256	1.22979	0.0462912	0.956222	1.33931	1.09977	0.830909	0.850698	1.03537	0.423991	2.45046	0.547444	0.172561	0.173688	0.376454	0	0.098778
Gh_A01G0307	6.9656	5.57061	0	0.214109	2.39791	0.102494	0	0	0	0.0959504	0.0363202	0	0	0	0	0	0	0	0	0	0	0	0	0	0
Gh_A01G0308	4.08164	4.36614	4.32317	2.01609	0.942335	3.63278	1.1231	0.112911	0.0706868	1.418	0.577597	1.9283	1.51525	1.73224	1.79082	1.87475	1.4331	1.17377	2.07616	1.01166	0.917343	1.32327	0.463943	0.439393	1.04956
Gh_A01G0309	6.70056	7.33666	8.34182	7.95347	7.86116	6.88311	7.65506	4.7989	5.93998	5.94319	5.26689	4.568	6.11457	5.5949	6.76602	8.40126	4.65484	5.67273	4.69667	4.18855	2.76066	6.12499	6.62297	3.43238	3.83508
Gh_A01G0311	36.3762	36.4419	83.4241	23.7185	40.579	19.064	19.3186	74.6308	18.2205	25.7619	19.0594	26.8203	19.1798	28.0745	15.1963	24.1668	15.3337	38.75	29.0672	25.9479	6.34524	24.4448	29.2063	13.0636	23.9544
Gh_A01G0312	16.5917	16.7658	3.36931	19.7991	5.30051	12.1657	8.94214	14.3352	10.9674	12.6056	13.719	10.1632	13.9107	11.4231	14.172	12.9466	13.1066	7.13205	11.1126	6.92569	6.3239	8.50049	8.7858	12.1085	8.40085
Gh_A01G0313	13.5694	14.1821	27.9562	24.687	11.2913	11.1554	11.8364	40.6029	6.07947	33.7899	13.3647	11.4353	14.3096	8.35611	17.4613	7.8192	7.55086	7.35162	32.0841	15.034	5.14173	3.01682	1.39337	41.9363	35.3463
Gh_A01G0314	7.87782	6.85401	0	0.434671	0	1.93588	1.88075	0	0	0	0	0	0	0	1.05038	0.339211	0	0	0.693155	0	0	0.508676	0	1.80616	4.20248
Gh_A01G0316	1.89536	1.59217	0	1.61568	0.189166	3.34885	1.32209	0.298513	0.150791	1.14388	0.642877	1.50918	0.892317	1.33688	1.14002	0.900062	1.56046	1.94226	0.33766	0.203241	0	0.899468	0.186775	1.93751	0.977724
Gh_A01G0318	1.90696	2.09695	1.99848	0.72219	0.655341	0.735071	0.598013	0.114251	0	1.4347	0.151468	2.07236	2.12718	2.00919	1.61746	1.46812	1.03564	1.78128	0.731824	0.639578	0.403411	1.41976	0.469271	0.844398	0.715476
Gh_A01G0319	0	0	0	0	0	0	0	0	0	0	0	0	0	0	0	0.34622	0	0	0	0	0	0.477874	2.30718	0	0
Gh_A01G0320	8.53293	6.77094	26.2514	3.31164	3.035	2.40753	5.71609	2.00403	1.67052	5.85378	3.48953	5.51826	9.72991	7.58608	8.44702	4.98151	4.32713	3.08347	4.89486	3.05424	2.61024	2.69156	0.964607	0.329968	1.46957
Gh_A01G0321	0.208555	0.173203	0.592247	0	0.463339	0.0943545	0.479934	0.593189	0.619395	0.105743	0.0743208	0.126892	0.13588	0.291235	0.0133965	0.0954197	0.0212663	0.12196	1.47066	1.07568	1.04814	0.0377268	0	0.0835195	0.567739
Gh_A01G0322	0.865294	1.18234	1.66955	3.10379	0.248848	2.17621	1.9993	0.955581	1.34461	0.71972	0.722887	0.0848437	0.065343	0.487867	0.495495	0.447062	0.144287	0.27574	0.0664356	0.133564	0.252654	0.550792	0.0612378	0.0927756	0.192796
Gh_A01G0323	12.9607	12.2668	11.5999	3.93579	1.60592	6.96951	6.95901	0.621775	0.19331	5.06069	5.06503	9.29247	5.78385	7.73899	5.87618	6.25691	4.39571	4.5571	4.49404	4.65209	2.33064	4.16237	2.20909	3.22344	4.47725
Gh_A01G0324	6.95348	6.33418	0.132396	0.738112	0.223662	0	0	1.49874	0.0670822	0.806986	2.62068	0.0763011	0	0.460541	0.344046	19.0227	1.42434	1.85598	0.298736	0	0.151533	6.12769	1.07395	0.0834727	0.0433269
Gh_A01G0325	0	0	0.388002	0	0.0983253	0	0.0985007	0	0	0.283206	0	0.134257	0.0515934	0.0385753	0.21347	0.277834	2.27322	1.41201	0.367956	0.105588	0.400106	0.100334	0	0	0.0762003
Gh_A01G0326	0.369097	0.41235	0	0.49683	0.191541	0.264377	1.70175	0.025703	0	0.0259805	2.59969	0.0562287	0	0.0161277	0.0296623	0.0211389	0.0627222	0.0299763	0.0146777	0	0	0.00927957	0.0676641	0.0205681	0.0159172
Gh_A01G0327	0.362973	0.245622	0	4.26262	0	0.896069	1.0909	2.32218	0	0.210664	10.2809	0	0	0	0	0	0	0	0	0	0	0	0	0	0.0833436
Gh_A01G0328	4.50945	5.90055	0.266253	1.05683	1.73547	3.17232	31.6583	0.906621	0.881978	1.49633	2.53124	0.176072	2.65878	0.599778	8.88476	2.03142	3.18798	0.299433	1.93036	2.81543	0.0876251	1.8314	0.190689	0.048296	2.26821
Gh_A01G0329	17.5601	18.7388	48.6737	7.94401	32.1051	5.30892	12.0173	89.3295	27.3703	57.213	6.92444	20.4581	24.5766	23.7581	34.632	12.833	18.8871	7.02054	2.59984	11.3018	3.1403	8.37977	2.62719	0.759875	13.1968
Gh_A01G0330	0.141902	0.0864222	0	0.216918	0	0.112212	9.84704	0	0.197133	0.157302	0.470684	0	0	0	0	0	0	0.0604326	0.382932	0	0	0	0.0271567	0	0.0639515
Gh_A01G0331	0	0	1.38315	0	0	0	0	1.98102	422.72	8.439	0.308605	0	0	0	0	2.41358	0	0	0	0	0	0	0	0.617856	0
Gh_A01G0334	0	0.126456	0	0	0	0	1.05586	0	0	0	0	0	0	0	0	0.0300102	0	0	0	0	0.0791714	0	0	0	0.0452888
Gh_A01G0335	0	0	0.319754	0	0	0	0	0	0	0	0	0	0	0	2.66695	4.26771	0	0	0	0	0	0.282435	0	0	0
Gh_A01G0336	0	0	0	0.23868	0	0	0	0	0	0	0	0	0	0.272178	3.3382	0.176872	0.871672	0	0	0	0	0.488697	0	0	0.270155
Gh_A01G0341	2.63114	3.37385	3.07414	2.32612	1.43202	2.72527	2.59444	0.938549	0.703704	2.93114	1.70134	3.89008	4.42192	2.82413	3.7394	2.05994	3.24803	2.09307	2.68701	1.58366	1.512	1.8623	0.886079	1.18045	2.01706
Gh_A01G0343	15.4692	19.5362	0.578196	10.2518	1.6592	6.63501	6.0255	3.06798	11.4711	10.4864	8.54772	22.8376	28.665	22.5261	22.4357	16.5707	16.6377	16.7426	10.3282	5.74873	4.6155	6.31794	5.35709	3.4455	4.47186
Gh_A01G0344	13.3279	13.5284	0.0448086	0.541995	1.05991	1.62624	2.30824	2.15658	0	6.33752	1.94237	6.93334	15.3427	4.65066	10.4327	4.37917	2.74922	3.87853	1.98534	0.894591	1.02867	2.92001	2.11039	0.170038	0.821623
Gh_A01G0345	33.4311	32.1238	50.1483	22.4466	39.0141	22.1256	47.6535	21.777	11.2016	22.7816	25.7079	18.1266	17.7618	18.8609	27.4822	32.2744	14.0632	30.9725	27.5895	19.5664	9.50521	57.6783	45.6741	21.9318	28.126
Gh_A01G0346	57.1331	50.7674	0	0	56.1602	0.115302	0	0	0	0	0	0	0	0	0	0.0566671	0.129988	0.248327	0	0	0	0.0378744	0	0	0
Gh_A01G0347	7.67417	11.3796	0	0	34.4275	0.735043	1.43105	0.462789	0	0.461171	0.42455	0	0	0	0	0	0.276227	0	0	0	0	1.12556	3.79587	0	0
Gh_A01G0348	1.41933	0.130971	0	0	0.228071	0	0	0	0	0	0.0824318	0	0	0	0	0	0	0	0	0	0	0	0	0	0.176492
Gh_A01G0349	12.9242	11.9849	0.958409	5.02603	1.45513	3.12406	5.28811	3.53903	1.49243	2.71871	6.76308	14.3234	22.0243	11.4832	12.9068	9.56255	11.4568	6.16357	4.45907	6.47543	3.1991	6.70406	6.80551	1.40588	2.90042
Gh_A01G0350	4.1943	4.64292	3.14186	1.58656	0.86001	0.71576	2.13089	0.482608	0.761749	2.22031	1.91364	3.74633	4.2405	3.88931	2.78729	1.80223	1.46665	0.420515	2.4561	1.33466	1.49448	0.562562	0.314487	0.334182	0.617365
Gh_A01G0351	23.3712	22.4885	2.64483	7.3187	22.4189	15.3026	37.0249	5.46298	5.81512	4.74428	15.3299	4.95599	4.60757	6.52942	8.17809	9.08551	6.51432	11.6341	7.46504	5.46073	3.32453	17.6525	14.7658	8.91602	7.97118
Gh_A01G0353	0	0.670447	0	0	0	0	1.8304	0	0	0	0	0	0	0.329487	0	0.213754	0	0	0	0	0	0	0	0	0
Gh_A01G0354	0	0	0	0	0	0	8.33212	0	0	0	0	0	0	0	0	0	0	0	0	0	0	0	0	0	0
Gh_A01G0355	0.223479	0.207937	0	0.0528983	0.202131	0.214691	3.02358	0	0.087619	0.0174227	0.0838065	0	0	0	0	0	0	0	0	0	0	0	0	0	0.0522635
Gh_A01G0356	54.4228	40.2803	11.0332	17.4973	6.7634	10.8274	8.96282	0	0	7.48388	9.73797	29.5854	24.4055	21.4823	16.1667	13.8741	12.3192	3.32379	7.48345	5.62656	10.1037	8.45225	3.12976	0.91779	3.55683
Gh_A01G0357	9.74101	9.57637	27.0492	4.0789	7.40158	7.41366	6.17101	0.58708	0.936109	8.34471	1.51538	12.4002	6.70903	13.0374	7.87144	9.28483	5.65282	9.11339	8.03176	3.74446	3.41906	7.53869	5.8304	5.12577	6.34638
Gh_A01G0358	1.47489	1.39202	4.04457	0.892487	0.351769	1.35805	1.65373	0.664228	0.300173	1.58019	1.74849	2.40695	1.46119	1.29271	1.85299	1.39001	0.548663	0.938391	0.484678	0.270009	2.51415	1.63761	1.61361	0.0565525	0.214314
Gh_A01G0359	0.144426	0.195466	0.113933	0.229699	0.234149	0.159124	2.56765	0.265077	0.0279661	0.579786	1.24854	0.128192	0.0735953	0.12262	0.059248	0.016068	0.268989	0.0771285	0.0250965	0.100652	0.063769	0.0847694	0.0154252	0.210862	0.078679
Gh_A01G0360	18.307	19.9067	14.9464	8.73163	35.613	11.5579	22.1165	6.5495	4.13722	24.0989	10.6381	23.757	23.9187	27.0478	13.9131	13.7008	13.2888	17.8902	17.5156	12.0168	12.7905	6.94554	6.56963	7.80508	11.8044
Gh_A01G0361	4.84195	4.13052	2.87128	2.82048	2.11701	3.10929	2.47771	2.78936	1.7802	4.01295	1.90277	2.57831	1.88993	2.0129	1.98563	2.93476	1.94253	3.74943	1.1512	0.426455	0.15742	4.2697	4.86561	3.96542	1.80793
Gh_A01G0362	0.175378	0.0323666	0	0.0617805	0	0.540737	1.49371	0	0	0	0.788699	0	0	0	0	0	0	0	0	0	0	0	0	0	0
Gh_A01G0364	11.0242	9.68088	2.57266	9.61556	6.48538	8.9813	8.67393	18.9121	12.8051	13.2749	6.65076	7.00788	6.3245	5.74893	7.12442	7.3518	5.26184	9.2514	14.9512	8.95258	4.62124	7.17848	5.00746	6.26804	9.67694
Gh_A01G0365	11.6689	10.372	18.2679	7.29546	17.3664	12.6587	31.2427	21.9364	8.75432	11.6973	12.1365	9.95041	10.4227	7.5856	14.0853	7.28305	9.96529	9.44235	7.1986	4.32653	3.01271	5.98886	3.701	5.6717	5.83608
Gh_A01G0366	3.99294	3.53072	7.22843	4.53956	2.48198	4.83752	11.8969	2.17114	3.25385	6.10876	15.3671	4.89963	4.15249	3.72653	4.24648	3.92926	3.54382	3.43016	2.52972	1.35419	1.2844	1.95485	1.12717	1.88716	1.34369
Gh_A01G0368	15.8006	17.1562	0.496202	2.14064	1.16051	3.11072	0.379379	0.327919	0.192161	4.03714	0.793281	35.9862	12.2651	28.0589	13.7471	15.8348	10.4189	7.47061	15.5363	4.96566	1.59675	4.78197	1.23874	1.26196	1.37313
Gh_A01G0369	0.156438	0.317584	0	0	0	0	0	0	0	0	0	0	0	0	0	0	0	0	1.25489	0	1.10307	0	0	0	0.0921364
Gh_A01G0370	8.09886	8.12728	12.8121	6.58171	1.86245	5.38875	6.97997	2.02165	5.28562	4.00702	5.81304	3.46304	7.62615	3.57629	5.80875	5.26432	4.23497	3.86787	4.19005	3.98816	3.41908	4.9539	3.78471	3.7616	3.95992
Gh_A01G0371	5.92646	5.63655	1.71856	2.0102	3.82299	3.04032	3.62915	0.207671	0.29974	3.53026	1.30078	3.66437	1.62595	3.33423	1.42769	2.8047	1.1181	1.44778	3.52394	1.38038	0.596673	2.71389	3.35706	3.89857	2.40517
Gh_A01G0372	14.5416	12.7553	1.18403	2.15929	6.66589	1.80939	9.99821	3.06904	0.401366	0.970445	36.1831	2.26827	3.76838	9.56386	29.013	9.18202	9.03253	15.0321	0.888031	0.804513	1.1806	3.29716	2.33262	0	0.935601
Gh_A01G0373	4.40626	6.30417	0.0880977	0.315231	0	0	0.226214	0	0.26976	0.655593	0.0806661	2.57487	11.4032	0.611131	16.9161	8.50383	7.07134	11.0073	2.72756	0.956761	0	0.763002	0.109284	0	0.172683
Gh_A01G0374	4.18123	4.90232	4.57814	3.90532	3.0712	3.40714	3.96913	2.11066	2.09432	3.26957	4.08078	3.96293	7.80813	5.82536	6.00255	4.09987	4.57847	3.66972	3.78777	2.61144	2.72202	2.52317	2.48211	2.68035	2.29782
Gh_A01G0375	13.4341	8.02128	4.98417	1.74948	3.74162	13.0442	6.31507	2.40125	2.41044	2.12009	3.11436	3.5057	1.95707	5.52392	6.66574	2.66664	7.45648	4.66925	5.48097	1.90028	4.50092	3.84558	3.35975	4.8858	0.6855
Gh_A01G0376	6.12523	8.74533	0.32724	0.125295	0	0	4.20654	1.16631	20.4881	0.232417	17.7522	0	0	0	0	0.121078	0	0	1.50925	0.507572	1.43037	0.121528	0.231793	0.349885	0.503876
Gh_A01G0377	13.5405	12.4154	22.6338	5.78045	5.54347	7.04263	5.87089	6.33024	4.33607	6.54697	9.54639	7.5403	12.7141	13.8059	20.8185	22.389	17.4095	11.8836	5.9045	6.00271	3.51281	40.3959	25.86	10.7899	8.29101
Gh_A01G0378	117.438	109.48	109.975	207.8	90.0692	121.773	113.129	107.242	243.268	78.8025	171.422	147.323	231.316	127.236	258.075	132.596	231.17	152.236	155.374	104.063	103.401	175.513	190.41	249.712	154.062
Gh_A01G0379	13.2616	13.7303	6.52649	8.471	11.888	11.8833	10.9032	1.35678	2.00203	19.2433	6.44266	30.7313	23.5078	27.959	29.0078	26.1174	21.9534	12.9751	16.642	14.3748	9.64664	13.5795	6.279	5.70509	14.0328
Gh_A01G0380	15.416	16.8847	3.48382	4.43698	4.48514	5.32399	5.90984	0.630246	0.905167	6.20615	2.28317	26.4354	13.7226	22.9512	17.902	18.1456	10.0917	6.67254	8.50737	6.33777	6.53387	6.95233	5.58508	4.76425	8.26936
Gh_A01G0381	6.00883	4.66531	3.9648	4.49064	5.60569	2.92568	2.36356	7.67723	3.2403	3.5026	2.03994	3.5704	3.35923	3.68214	3.3516	4.5193	2.24217	4.24359	3.99994	4.09636	3.5491	5.58529	6.05797	3.3401	3.32556
Gh_A01G0383	0.446329	0.37891	0	0.0490499	1.12231	0.293117	0.956208	0	0	0	0.0526538	0	0	0	0	0	0	0	0.00860482	0.0172376	0	0	0	0.0482519	0.230082
Gh_A01G0385	2.56799	2.11679	0.159781	1.18247	0.675024	1.78631	0.571284	0.412732	0.0805513	2.55019	0.369177	2.8543	1.78499	2.19454	1.62834	3.53223	1.49042	4.12574	2.09947	1.3967	0.701585	4.80287	3.05369	0.887474	1.61635
Gh_A01G0386	16.8697	10.6702	0	3.38874	8.1445	8.94405	0.565534	0	0.13488	0.327797	0.322664	0	0.822911	0.829393	7.48679	6.33507	4.32137	15.5102	16.4247	4.30543	0.749567	1.86936	2.40424	2.39298	5.69854
Gh_A01G0387	0.673043	0.683169	2.84484	0.135829	0.11384	0.116448	0.113801	0.252228	0.272478	0.0363043	1.89188	0.0259339	0.0198971	0.0148947	0.0137248	0.351191	0.0437464	0.0836156	0.0406162	0.366866	0.0773384	0.0515805	0	0.0284087	0.161786
Gh_A01G0388	25.1123	23.2096	31.6666	0.0759576	9.12791	2.83762	3.59545	16.9333	6.7815	7.74727	0.386186	0	0.0834892	0	29.6862	31.2042	3.71836	2.38365	2.91771	1.8384	1.74808	0.973991	0.719885	0.506402	4.92609
Gh_A01G0389	17.1032	16.6637	5.31354	0.0759576	4.98851	0.963978	1.56555	7.8173	75.4382	2.03207	0.574452	0	0.0417446	0.0312433	18.7303	36.8107	2.89206	1.76946	0.979669	0.342027	0.0991178	3.63894	2.09421	0.565979	2.72015
Gh_A01G0390	13.7855	13.053	6.90963	71.0892	19.1329	12.4219	20.5605	210.532	185.89	181.57	31.2906	10.8392	4.06039	7.95401	11.1544	14.6213	5.74249	14.3042	6.71641	5.14585	2.28629	23.9081	20.6191	10.1695	8.75933
Gh_A01G0391	25.2253	28.6894	7.28302	39.1539	15.4691	18.1832	27.304	62.0129	45.5678	25.0063	57.1152	36.071	59.0254	32.2514	34.4873	41.713	54.2331	29.165	29.2453	11.676	10.723	41.7077	48.8421	21.1306	18.2942
Gh_A01G0392	6.42519	6.53454	1.3804	3.19987	2.57554	3.44353	1.57471	10.8007	0.464382	10.8557	1.41649	15.6125	11.4688	9.49991	8.15537	9.78168	6.6447	9.63299	9.58938	8.45994	6.33521	4.99376	4.69954	1.64084	5.47325
Gh_A01G0393	2.90058	5.88843	16.5372	1.8704	7.64968	0	1.39734	2.79244	0.55254	0.456307	1.28888	0	0.238752	0.175248	0.163934	0.342701	0	0	0	0	2.3799	0.310586	0.218055	1.96159	1.04207
Gh_A01G0394	1.16766	1.69318	0.49722	0.074968	0.734995	0.538885	0.210507	2.40859	1.13318	1.41282	0	1.1466	0.881716	1.44157	0.873961	1.96851	0.364423	0.928636	2.13238	0.338232	0.0711747	2.28639	3.87957	2.50937	1.79006
Gh_A01G0395	32.1364	32.0977	69.8192	38.1987	29.511	46.9207	23.2882	10.7218	13.3574	24.6947	11.5313	34.9141	43.3761	23.0059	46.0037	28.9801	29.6116	42.337	58.5519	48.9811	33.4108	40.4658	67.7954	43.6238	47.1523
Gh_A01G0396	4.96318	5.11852	0.212365	0.824394	0.372598	0.678123	37.4369	0	0	0	30.8001	0.0565694	0	0.0324952	0.0599028	0.0106404	0	0.0912982	0.140276	0.251983	0	0.0281452	0.163345	1.09448	0.599008
Gh_A01G0397	0.720825	0.799506	0	0.00994788	0.471574	0	0	0	0	0	0	0	0	0	0	0	0	0	0.619161	0.288134	0	0.00627895	0.0958983	21.7732	5.4344
Gh_A01G0398	15.0613	17.767	65.2729	12.9748	18.4453	10.5944	12.4927	1.99615	2.89177	18.9121	12.2729	26.4696	22.2438	20.7838	20.7781	17.2842	22.1978	12.7177	10.3271	7.48371	4.57394	6.86062	11.4284	13.0765	7.99515
Gh_A01G0399	14.1581	13.5258	2.59097	0.408226	24.443	0.647434	10.6254	0	0	0	5.30398	0	0	0.231449	0.217619	0.150595	0.731127	0	0	0	0	0.206712	1.43495	0.856824	1.14801
Gh_A01G0400	3.40941	1.97754	0.265713	0.229005	5.04653	0	0	0	0	0	0.119337	0	0	0	0	0	0	0	0	0	0	0.233752	1.77523	0	0.258767
Gh_A01G0401	1.56371	1.68643	0.857899	0.0402583	1.46199	0.0766827	0.299765	0	0	0	0.0818554	0	0.0393109	0.0441437	0.135583	0.125286	0	0.0412968	0.0200629	0.161078	0	0.267506	0.258939	0.3368	0.188887
Gh_A01G0402	6.69128	5.73378	10.3296	7.31355	7.00519	7.17952	7.29044	3.60163	2.31907	6.71916	4.42443	5.97991	2.65957	5.00909	5.43579	4.97331	1.70353	7.32575	7.88651	4.65256	3.25215	4.60757	4.63469	5.16841	6.96518
Gh_A01G0403	4.05093	4.63274	0.0210311	3.08143	8.7431	4.54052	13.553	1.07649	0.79483	1.59429	2.54716	0.839916	0.683774	0.79603	1.67592	1.78129	0.733149	1.98554	1.244	0.54443	0.327182	4.50616	3.58591	1.92361	1.90206
Gh_A01G0404	30.8588	38.1106	18.4418	48.1952	28.6633	24.7923	19.9506	43.6638	23.4773	42.9683	41.2146	25.2856	15.1294	23.8993	18.9759	69.049	35.2247	59.0538	29.5704	16.8029	5.57628	135.175	215.389	35.0147	24.8782
Gh_A01G0405	18.5931	17.2594	34.6825	11.8959	26.5652	19.8989	21.2851	12.244	8.04603	22.2145	7.08908	16.375	13.7213	10.9759	13.1834	14.9216	5.53745	14.2443	22.6699	15.5137	13.6942	13.3259	11.959	7.84465	10.3579
Gh_A01G0406	6.04665	5.54272	21.1614	3.41598	6.23025	3.13633	5.05565	1.62271	1.29057	11.4075	2.47109	9.81204	8.86526	8.98162	7.5183	5.67035	6.27308	4.65641	4.7615	2.70758	1.75219	2.4444	1.01197	2.92792	3.25266
Gh_A01G0407	1.98153	0.335224	0	198.938	0	0	0	0	0	0	0	0	0	0	0	0	0	0	0	0	0	0	0.203194	0	0
Gh_A01G0408	2.94929	2.56599	0	2.71098	0	0	0	0	0	0	0.0482213	0	0	0	0	0	0	0	0	0	0	0	0	0	0.155735
Gh_A01G0409	1.01118	2.82259	1.11539	3.36536	0	0	0	2.47644	0	0.812306	0.144664	0	1.0684	0.786013	0.29359	0.410126	0	0.923431	0.637796	0	0	0.277854	0.587497	0	0.155735
Gh_A01G0410	0	0	0	0	0	0	0	0	10.5411	0	0	0	0	0	0	0	0	0	0	0	0	0	0	0	0
Gh_A01G0411	0	0	0	0.0137504	0	0	0	0.291902	63.6821	0.147042	0.181743	0	0	0	0.027791	0	0	0	0	0	0	0	0	0	0.0595611
Gh_A01G0413	3.7181	3.30228	0.862361	2.65105	1.52699	4.03505	15.7495	1.18982	0.787441	2.48586	8.97382	2.92832	0.847325	2.57466	1.86204	2.1333	1.61917	0.625585	1.66772	0.386044	0.48877	0.884592	1.00529	0.336675	0.464277
Gh_A01G0414	9.97068	8.11871	4.70173	2.27239	10.5047	5.0133	93.5131	45.4334	2.7681	9.75388	13.8775	2.866	2.03486	3.50767	4.18239	4.04038	5.46934	10.1083	37.0621	24.7572	44.2484	2.34455	2.12695	0.645445	10.7254
Gh_A01G0415	12.677	13.0316	0.117612	3.92021	1.7879	26.6738	0.449941	1.58217	2.32964	1.80249	1.5672	0	0.078307	0.0875824	0.21586	0.382056	0.173294	0.331145	27.9702	5.11616	0.0503297	0.304721	0.146479	130.825	69.3549
Gh_A01G0416	2.98198	3.83893	0	0.741238	1.10608	0.188935	2.72238	1.36159	7.34374	7.9569	2.79879	2.95848	17.8675	3.12842	23.9942	9.65059	19.3244	10.7343	4.58404	1.23738	0.125083	3.49486	7.52002	4.89276	4.69703
Gh_A01G0417	10.921	11.147	0.0927105	3.82249	4.11215	3.26826	20.227	0.305624	1.89596	1.14905	4.59984	2.06927	13.6379	2.76804	1.14696	1.20133	1.622	2.09924	0.377571	0.12624	0.0399609	0.259329	0.0435114	0.308293	0.284667
Gh_A01G0418	5.81077	3.5839	0.451079	1.26455	0	0.977199	1.89157	0	1.12179	0.926885	0.326861	7.66995	3.14989	4.80048	2.16266	4.6354	1.65374	2.10338	3.24204	0.975715	1.50859	1.41849	1.10595	1.98938	1.05727
Gh_A01G0419	7.56344	5.28012	1.06211	5.37317	1.01672	0.30748	1.86109	26.0953	3.44587	4.66673	0.99919	2.36587	2.35526	5.08924	0.692791	13.6631	3.18843	12.5841	0.0958223	1.28409	0	24.0872	17.1648	0	0.440211
Gh_A01G0420	14.1631	16.7431	8.51162	8.53769	10.6392	8.06591	11.3662	20.124	9.0868	4.35054	13.9932	3.86167	8.67494	3.96027	50.7651	11.0263	14.6715	6.22279	10.3483	7.48806	2.36819	7.47939	6.48062	10.8786	10.7787
Gh_A01G0421	26.984	23.4318	26.221	13.6479	18.7902	16.7527	16.6123	25.8059	17.1091	14.6392	6.93963	16.8634	18.7382	17.989	25.2349	19.849	16.6891	15.314	19.4056	14.0057	9.93618	10.3612	7.05236	14.0072	14.0745
Gh_A01G0422	3.49668	3.6823	8.24305	2.35025	0.752965	1.24648	4.39666	4.19893	4.43624	3.55956	3.48447	1.88768	1.80727	1.254	2.01055	1.04428	0.815766	1.16926	16.3691	23.306	17.0925	0.522629	0.115548	1.78015	9.8952
Gh_A01G0424	3.05265	3.27408	11.1437	1.72913	0.692579	1.15325	2.92799	3.82744	3.87222	3.34109	3.19208	1.81392	1.96021	1.23421	1.93737	1.12825	1.05956	1.17463	32.4239	43.0599	23.4172	0.651842	0.344758	1.4227	19.0476
Gh_A01G0425	10.496	11.1687	16.8944	5.09785	6.06047	5.98998	3.99669	5.49221	9.4538	9.32851	4.25107	7.4769	10.3503	6.36218	12.6908	7.71231	12.705	10.91	9.15284	6.29884	3.42617	6.22617	7.73893	9.49315	9.17354
Gh_A01G0426	5.3273	6.38137	0.346918	41.3668	14.9328	20.2893	17.0308	5.69768	4.09046	3.1894	42.2637	3.76444	2.16456	5.26213	1.9144	2.57768	3.11957	4.30288	8.45389	1.41105	1.46783	0.552297	0.500218	6.67566	4.64168
Gh_A01G0427	0.67404	0.68418	0.749233	1.07928	0	0	0	0.680029	0	0	0.673959	0.421691	1.01046	0.245244	0.461724	0.159502	0.778347	0	0.329991	0.673452	1.23886	0.65828	0.303851	0	0
Gh_A01G0428	5.59469	6.85852	1.53289	0.949063	3.32227	4.24818	2.40744	0.537041	0.245115	3.83001	2.06218	6.83818	8.34192	6.75709	7.84228	4.85728	7.21164	3.21977	4.64433	3.73212	3.43074	2.26047	1.63694	5.23083	4.91152
Gh_A01G0429	2.76158	3.28026	3.16524	1.67766	0.608472	1.6477	1.49794	3.54683	0.995356	1.22387	1.56768	2.15137	2.58428	1.97432	2.32237	1.47715	1.72905	1.40745	1.68462	1.42538	1.12441	1.84485	1.49839	1.56912	0.942978
Gh_A01G0430	7.36402	7.57599	0.649813	1.20816	2.30104	2.02504	0.893551	0.182871	0.115731	9.02173	1.21791	34.1771	22.9038	20.1866	23.9472	12.8394	18.7024	7.36824	8.77416	12.7543	6.00214	5.77968	1.18468	0.527066	5.15561
Gh_A01G0431	5.55349	4.94156	2.17048	2.13716	1.54254	6.83905	18.3036	0.903374	0.483505	2.33125	5.52575	5.43972	3.2766	4.6273	3.86128	4.63722	3.50395	3.4968	1.75389	2.30348	1.08868	2.51316	1.15473	9.42726	2.23405
Gh_A01G0432	1.94671	2.4295	2.76149	2.06825	1.85401	1.10693	0	5.2764	8.97361	0.806595	0.760254	0	0	0	0.0432994	0.061407	0.346569	0.264928	0.0638815	0	0	0.0407223	0.0588843	9.36854	0.185352
Gh_A01G0433	0.119076	0.0201445	0.0600387	0.0544642	0	0.0778244	0.418303	0	0.819454	0	0.692158	0.233977	0	0.0597252	0.0275172	0.0391169	0	0	0.0814314	0	0	0.0517078	0.037535	9.82495	0.103208
Gh_A01G0434	13.8192	13.2575	5.83482	7.48773	9.70631	5.16099	5.81226	19.5802	17.603	5.08491	9.77813	5.87238	10.365	6.12409	15.1275	7.7856	13.4989	7.41118	6.76012	4.34688	5.95884	9.47939	9.74212	20.4112	9.43689
Gh_A01G0435	4.58565	4.70106	2.92856	2.30244	4.13077	3.53674	4.47348	1.98541	1.35077	5.7057	0.713189	4.54182	3.36946	2.95974	4.30187	3.24314	3.40273	3.69287	4.61895	2.26912	2.35384	3.10385	2.1172	12.9441	2.79018
Gh_A01G0436	1.60869	2.71177	1.77375	1.66209	0.86646	3.78136	2.17208	0.103597	0.129906	1.0415	1.41685	2.66073	1.87604	2.63391	3.46903	1.93295	2.50704	1.4374	2.89372	1.97694	1.28448	3.26172	1.28037	0.64693	1.59461
Gh_A01G0437	8.50129	9.16113	6.69654	2.94425	2.28939	5.19104	3.26579	0.407333	1.25676	2.54178	3.53864	7.91682	6.13744	6.80174	16.9056	6.07174	6.33968	4.42549	3.15467	1.89675	1.88981	6.8633	5.91645	2.46593	2.13449
Gh_A01G0438	8.88662	6.01355	8.46838	6.67741	4.02438	0	4.63482	0	0	4.76779	8.44706	4.5225	0	5.41657	13.3072	5.18847	5.53267	15.3612	8.84537	3.73409	6.47018	18.0208	6.49331	2.31636	2.67724
Gh_A01G0439	1.82932	1.90446	0	0.954583	0.492438	17.7371	2.25143	0	0	0	7.20249	0	0.129817	0	6.25463	0.188782	0.869441	0	0.130717	0	0	0.252827	0	0	0.190498
Gh_A01G0440	0.982916	1.32128	0.0396834	0.0359146	0	0	0.100763	0	0	2.17314	0	4.9427	3.58843	2.60377	2.62004	1.85978	1.51162	0	0.161266	0.269967	0.13638	0.205253	0.0495528	0	0.272762
Gh_A01G0441	22.9523	28.0639	5.35759	12.3956	7.31608	20.5773	14.8364	2.34929	5.00782	3.39087	12.5707	24.9246	43.2433	21.6534	46.4997	19.2657	42.6858	8.94211	5.65581	4.77333	2.1371	9.87901	8.16279	4.43959	3.10261
Gh_A01G0442	10.3111	10.8878	10.5395	9.27142	7.29553	8.60511	8.21987	3.82817	4.67432	8.86211	6.1332	15.5604	19.1578	14.782	17.8116	10.262	13.5577	8.81132	7.34078	5.63352	5.37921	3.45656	1.83577	4.93017	5.44157
Gh_A01G0443	11.6814	11.9347	3.49068	8.43073	5.90651	6.56271	7.54749	4.25441	6.04737	7.64727	7.62473	10.0634	12.1308	11.9446	10.5188	9.76452	10.4152	5.37444	7.19587	5.33696	4.57911	7.25826	6.2888	8.61087	7.33741
Gh_A01G0444	14.1252	12.7395	12.6147	4.52593	6.39378	9.80099	8.87925	0.20702	0.364647	10.7548	3.46468	8.11095	27.4458	17.5463	35.1204	19.0126	14.5107	9.30873	4.18772	5.69928	19.6924	24.5768	9.58682	2.37487	7.06271
Gh_A01G0446	0.126099	0.159995	2.72981	0.843211	0	0	0	0.056677	0	0.113882	0.150317	0.0403257	0	0.0231845	0.0214009	0.0303529	0	0	0.221036	6.0931	20.1379	0	0	0	1.8781
Gh_A01G0447	7.87529	5.53415	0	43.561	0	0	2.52392	5.2484	0.286547	14.0612	92.7394	1.36541	1.93458	0.555736	0.343668	0.817274	1.53121	0.265913	3.27003	5.20262	1.27144	0.486112	0.173845	0	1.69486
Gh_A01G0448	3.07999	1.83004	38.765	12.9868	1.17333	2.18158	0.530548	13.1719	1.42219	9.89035	0.51757	0.176686	0.0687692	0	0.0946489	0.0666057	0	0	2.90501	24.7228	49.3497	0.0446505	0	0	4.23571
Gh_A01G0449	5.38397	4.20875	5.09842	1.23351	9.94012	4.5142	3.43149	2.39788	0.97752	4.31769	0.839937	5.39947	3.35093	4.56754	3.90488	3.60621	4.05908	2.05003	5.04915	3.1406	4.81594	2.29134	0.588596	1.30107	2.61973
Gh_A01G0450	6.87375	7.83642	7.93531	13.2466	9.80053	8.78424	12.8294	8.19832	11.7696	4.51229	18.871	3.88003	5.77817	3.04931	10.8506	3.52113	6.45402	4.06457	5.06365	4.20807	2.56745	2.02406	1.05796	3.77107	4.01684
Gh_A01G0451	17.3882	25.3487	9.03992	22.6684	2.27527	5.91319	6.08134	5.89268	10.6475	11.0042	25.0156	12.4179	24.6356	14.7104	13.6476	12.0068	9.38984	9.53382	8.68202	6.35536	4.11399	9.0571	6.87872	5.59075	10.3859
Gh_A01G0452	4.42566	4.54151	6.17247	3.10278	1.69541	2.4671	2.15548	1.28104	1.14371	4.08274	2.7828	3.48304	3.0223	3.49586	2.7921	2.6941	0.895553	2.79351	3.16965	1.86641	0.626139	2.29624	2.27476	0.94671	1.64728
Gh_A01G0453	3.88944	3.74017	0.155181	0.665764	0.0715083	0.292431	0.392994	0	0.384984	1.09385	0.728781	2.51736	2.3056	3.57903	3.49127	3.39222	1.64787	7.67749	0.574158	0.422509	0.874725	3.2556	2.45247	0.187438	0.235596
Gh_A01G0454	0	0	0	0	0	0	0	0	2.67799	0	0	0	0	0	0	0	0	0	0	0	0	0	0	0	0
Gh_A01G0457	22.1951	21.7266	13.1569	22.1347	17.3949	23.0249	17.3241	7.22418	13.0131	11.6141	19.7928	14.0512	18.0782	9.47896	15.1188	11.727	14.8502	15.0056	18.6262	13.493	4.79399	9.65817	5.35367	18.5669	18.8094
Gh_A01G0458	21.3361	24.7449	1.27169	5.61661	36.515	15.6022	24.8759	12.973	5.63004	18.0542	2.55936	28.8361	29.0335	26.7233	18.3121	27.0044	20.1758	8.61472	4.37673	2.88097	1.24344	23.5124	16.9277	8.15999	4.84219
Gh_A01G0459	0.47239	0.76789	0.590519	0.37436	0.0801867	0.387959	0.279605	0	0.095729	0.27336	0.187548	0.745631	0.426967	0.433114	0.311558	0.345717	0.345164	0.329908	0.351058	0.122091	0.081936	0.21313	0.0792645	0.0602104	0.103641
Gh_A01G0460	0.745575	0.727402	0.0306262	0.90206	0.105858	6.40642	16.2658	0.0798139	0.530861	0.597752	3.54178	0.183563	0.0998023	0.205135	0.137744	0.161656	0.243087	0.0929367	0.113485	0.219953	0	0.172426	0.0418515	3.67688	0.851001
Gh_A01G0461	2.83098	3.63861	1.0969	2.38757	0.801989	0.65454	0.960006	3.38449	19.3259	1.40173	1.70421	5.72448	13.3908	4.94118	10.3348	3.69796	11.7409	5.02322	9.51455	3.79184	1.6373	5.75409	6.64596	3.52895	5.18894
Gh_A01G0462	0.530521	0.807753	0	0	0	0.1728	0	0.48166	14.9541	0.0808357	0	1.00879	0.398306	0.745076	0.518911	2.41798	0.925077	0.65141	0.225699	0.135947	0	5.24926	3.93239	0	0.0654036
Gh_A01G0463	2.6999	2.82372	0.351672	1.11835	0.415954	2.33557	1.09721	1.77083	0.95895	2.94856	0.973822	2.21497	2.98952	2.32158	2.96495	2.87354	1.60664	2.80969	2.59381	1.30886	1.71782	2.79477	1.36435	1.51459	1.85437
Gh_A01G0464	1.20426	0.611191	0.659329	0.291895	0.166911	0.704413	0	0.336291	0.203339	0.332689	0.120101	0	0.0882528	0.130312	0.24271	0.255204	0	0.758365	0.264788	0	0	0.114683	0.162628	0.122359	0.064508
Gh_A01G0465	0	1.1099	0	0.797945	0	0	0	0	0	0	0.858868	0	0	0	0	0	0	0	0	0	0	0	0	0	0
Gh_A01G0466	10.926	11.83	27.7803	11.8598	12.5213	12.8218	13.9741	2.06386	4.32177	11.9242	6.31493	12.6597	12.7296	12.9957	14.8322	11.093	8.82176	14.1829	12.1743	7.68356	5.35116	9.21997	6.2983	14.0458	11.9622
Gh_A01G0467	0.936231	0.729383	0.23481	0	1.92564	0	0	0	0	0	0	0	0	0	0	0	0	0	0	0.012544	0	0.0118772	0	0	0.0452548
Gh_A01G0469	7.61968	7.98174	0	0.907615	22.6475	2.06812	21.075	0.0664937	0.126498	0.335881	9.46122	0.0846723	0.0370031	0.57604	0.319219	0.76859	0.466125	0.484273	0.255756	0.227854	0	0.155817	0.104801	0.0265402	0.32881
Gh_A01G0470	0	0.139056	0	0	0	0	0.244195	0.237089	8.29564	0	0	0	0	0	0	0	0	0	0	0	0	0	0	0	0
Gh_A01G0471	1.84117	1.55739	0	0	0	0	0	0	0	0.956781	0	2.21123	3.99546	0.183118	2.7428	0.238667	0	0.542548	2.71989	0	0	0	0	1.02369	1.81506
Gh_A01G0472	6.15984	5.25694	9.69822	3.07835	5.44144	3.33754	4.3711	0.977015	1.19653	6.05587	2.85633	3.04392	5.14935	3.95166	3.2661	3.69184	2.64557	3.8586	3.782	2.15039	2.16922	1.88348	0.797688	2.63288	2.67914
Gh_A01G0475	3.9885	3.65723	1.60073	5.47876	10.3986	8.86905	1.24392	0.0580136	0.110441	5.1298	1.49087	2.557	2.10833	1.82459	1.15965	1.59692	0.919868	1.6063	2.83811	1.55888	0.820342	0.753534	0.54165	1.34485	1.97434
Gh_A01G0476	7.38618	7.45611	21.1544	3.00742	48.8811	5.09839	4.97364	1.15643	2.88127	4.78214	1.92769	3.26298	3.42292	3.98955	5.15155	3.91574	3.83125	4.32608	3.59292	11.1653	3.89393	2.32205	2.06055	2.45077	7.85606
Gh_A01G0477	0.328096	0.457918	0.0596684	0	0.302351	0.078017	0	1.53315	1.09114	0	0	0	0.0794606	0.0592414	0	0.0387628	0.175881	0.168043	0	0	0	0	0	0	0
Gh_A01G0478	1.92253	2.29161	4.60791	1.53227	1.62957	2.42857	1.96688	0.289612	0.0406068	0.940734	0.630312	3.06379	2.88303	2.45235	2.3572	2.71505	2.22871	1.34527	2.41736	1.60481	0.92311	2.66408	0.821049	1.52597	1.28964
Gh_A01G0479	0.696994	0.990473	1.90597	0.608269	0.355538	0.660507	0.916927	0.315335	0.249706	0.955304	0.167697	1.03074	0.722966	0.739366	0.929788	0.909706	1.03249	0.940954	1.10986	0.584403	0.811961	2.20002	0.723508	0.926392	1.09474
Gh_A01G0480	0.406358	0.893688	0	8.35307	0	0.528856	0.204253	20.5614	28.6225	1.40999	9.33844	0.26066	0.1557	0.302909	0.391469	0.0739195	0.477735	0	0.152995	0.311872	0	0.101393	0.0939233	0	0
Gh_A01G0481	1.1805	0.785524	0.0861334	22.2228	0.266728	4.72694	0.29281	348.854	191.915	29.6119	13.2098	0.561626	0.382286	0.266092	0.597182	0.261183	1.63509	2.90902	0.181079	0.156129	0	0.132228	0.0476865	0.108293	0.131472
Gh_A01G0482	3.96819	4.07824	10.2057	5.50225	3.5198	9.34019	1.41816	0.386765	0.316767	4.56999	4.69957	4.27283	2.47541	2.92579	2.74518	2.19609	2.43761	2.11801	2.70007	2.3835	2.46189	3.51866	3.52554	3.817	2.54239
Gh_A01G0483	0.725482	0.667895	0	0.116526	0	0.0664477	0	0	0	0.155306	0	0.689364	0.630724	0.715029	0.776172	0.886563	0.823751	0.644135	0.504999	0.803638	0.818151	1.41396	0.947177	0.268062	0.378201
Gh_A01G0484	49.8335	52.9359	9.52058	9.32404	4.34587	6.83021	13.2598	2.00947	1.8725	16.867	2.2841	11.1353	12.4497	21.4181	13.9278	16.3372	3.93429	10.9962	14.0648	16.8584	11.4804	38.8825	2.46064	1.76941	2.52605
Gh_A01G0486	15.7248	15.0472	37.5977	47.1698	36.3796	7.61548	18.3584	7.53918	54.1112	32.4255	7.37586	13.4911	23.8131	12.4633	46.6128	23.0942	36.8207	17.4724	61.2216	61.7507	31.0816	8.10631	1.90871	5.00076	26.6284
Gh_A01G0487	50.094	56.3718	2308.89	92.2085	50.5886	169.359	23.0983	31.9929	5.39141	10.7383	141.43	11.2254	59.4104	10.5966	105.984	30.8696	40.9201	18.0705	15.2299	121.119	22.2159	13.5692	78.7736	12.9972	137.988
Gh_A01G0488	11.6912	11.5822	14.6913	12.019	8.53639	7.22267	6.36085	12.4573	9.06481	8.85083	4.1868	7.51445	4.67456	4.00186	4.79138	5.75076	2.01665	10.5129	9.17627	4.96219	3.46545	8.58989	6.47843	9.14227	9.01352
Gh_A01G0489	0.422152	0.428503	0.194442	0	2.21597	0.25706	1.62603	0	0.298142	0	0.400138	0	0	0	0.178704	0.0943908	0	0	0.326793	0	0	0	0	0.272645	0.0476244
Gh_A01G0490	1.05538	1.99968	0	0	2.46219	0.25706	0.500318	0	0.298142	0	0.844736	0	0	0	0	0.125854	0	0	0	0	0	0	0	0	0.0952488
Gh_A01G0491	9.94923	9.68199	0.755164	7.99426	2.52271	6.99435	4.222	0.0828081	1.61487	3.00133	5.79029	9.80444	14.6697	9.09744	51.7207	9.98136	29.6239	6.18982	7.21219	5.93286	11.1305	5.92977	1.88734	2.04954	6.94472
Gh_A01G0492	6.90087	6.4642	4.52394	4.58744	4.19626	4.8463	3.62229	5.22649	6.42384	6.95821	1.02972	13.1961	5.89716	5.96501	6.71256	8.29821	4.53139	10.1439	6.94858	5.76016	3.73549	8.95939	5.42075	2.79177	4.47039
Gh_A01G0493	2.73299	10.7497	9.50918	1.47115	0.878155	0.97756	2.82619	2.97154	0	3.75067	0.617211	17.3764	4.92254	4.73619	8.01857	6.36308	9.96131	10.5105	7.7023	9.29589	0.564336	8.87354	4.58783	4.32499	4.87175
Gh_A01G0494	24.1807	24.8466	0.204201	5.18874	3.23202	27.4404	3.15605	3.96778	4.07361	5.22049	7.46611	7.97285	1.43199	4.44792	7.55526	20.6089	5.33406	12.663	29.1533	9.41895	0.779659	36.437	42.2856	99.1562	63.4064
Gh_A01G0495	18.0516	18.3883	0.0717516	6.98674	7.94682	32.7865	1.79602	21.3457	2.00267	5.20782	6.89347	3.47866	2.42447	1.58325	8.10913	14.9549	9.50952	23.7433	20.0222	7.95591	2.74738	28.2174	37.5573	123.837	62.8971
Gh_A01G0497	13.0137	11.1042	0	6.86994	3.43574	2.0722	0.656266	100.798	70.255	24.4935	29.6653	1.3397	6.98473	2.48131	17.4282	9.59261	17.359	27.6867	28.0037	11.9452	1.47824	9.3905	22.7516	44.7465	23.665
Gh_A01G0498	12.4079	12.7271	0.163595	1.15067	1.65607	0.440928	0	23.3626	4.56439	3.75881	1.633	5.85255	3.40142	6.293	1.9596	3.57776	4.47622	8.54273	1.30899	0.442652	0.274383	1.14152	5.42579	0.904887	1.27894
Gh_A01G0499	13.7241	13.9669	1.84792	8.48683	9.38137	9.96865	6.12472	4.72285	2.10646	12.2336	3.9306	8.43423	6.00317	8.32328	6.98303	11.1997	5.00093	12.7564	15.0705	8.36507	5.64712	17.039	20.2506	14.0959	14.5975
Gh_A01G0501	2.11053	1.32969	4.41211	1.4818	1.67513	1.61146	2.51675	0.28938	0.817223	1.66284	1.4873	2.06668	2.10113	1.58459	1.97011	1.51178	1.11131	1.21761	1.34024	0.938126	1.04412	1.03301	0.512903	1.43413	1.14344
Gh_A01G0502	6.50204	5.18812	0.0767445	12.0981	4.92623	12.6786	5.53593	3.9249	1.47932	10.3819	9.53016	12.417	7.83064	9.09772	6.52429	11.1604	5.64106	19.3324	2.9757	3.06131	0.306993	2.98037	2.77474	2.46385	1.85798
Gh_A01G0503	3.30016	2.77485	0.461524	3.96238	0.280702	1.77437	1.96753	0.579806	2.29831	4.26392	1.54805	2.87523	1.52177	3.04714	3.24995	5.04827	2.16197	5.2684	2.32652	0.904369	0.0952207	8.59137	6.04199	2.55303	1.57724
Gh_A01G0504	30.0401	31.218	0	0.799966	0	0	0	0	0	0	2.27326	0	0.444327	14.1526	23.0173	12.159	2.23089	0	0	0	0	22.111	16.8657	0	0
Gh_A01G0505	5.74233	6.08392	7.66283	6.20709	3.75114	1.64018	4.01074	34.7741	1.10191	8.12661	4.45282	11.9661	4.69025	15.754	2.63344	8.05813	4.66604	16.1588	1.6846	6.92343	5.11094	3.75828	5.669	1.65176	3.87614
Gh_A01G0506	5.1668	5.40096	0.838081	0.707303	2.02756	0.317797	0.353508	0.304813	2.10387	0.532737	0.464818	0.858269	1.16395	0.932938	1.01326	0.827699	0.56811	1.21575	1.26951	0.818337	0.671088	1.37371	1.20744	0.474304	0.698636
Gh_A01G0507	0.0574533	0.0194392	0.014247	0.0128844	0	0	0	0	0	0	0.0262379	0	0	0	0.0489976	0	0	0	0	0	0	0	0	0	0.0839269
Gh_A01G0508	1.01501	1.18579	0	0.0386533	1.19138	0.33365	0.108604	0	0	0	0.170546	0	0	0	0.0489976	0	0.125352	0	0.231497	0.116291	0	0.0368555	0	0	0.0839269
Gh_A01G0509	8.6821	14.3207	0	0.421993	1.29987	4.44904	141.748	0	0	0	20.5581	0	0	0	0	0	0	0	0	0	0	0	0	0	0
Gh_A01G0510	11.5892	15.2926	0	11.867	53.599	3.41511	53.0391	0	0	0	52.991	0	0	0	0	0	0	0	0	0	0	0	0	0	0
Gh_A01G0511	8.299	6.01704	0	1.36187	1.40964	0	1.56079	0	0	0	4.33535	0	0	0	0	0	0	0	0	0	0	0	0	0	0
Gh_A01G0512	3.12447	2.73041	0.531237	1.84206	0.791963	1.78292	2.61339	0.0752571	0.1422	2.61536	2.31971	2.86818	2.07652	2.59548	2.31316	1.68966	0.959036	1.4839	1.88578	1.87153	0.564786	1.07665	0.351596	0.652011	1.18174
Gh_A01G0513	3.64757	3.91281	6.26679	4.25979	2.59535	7.80131	21.7535	1.03254	0.551013	3.40039	20.2084	5.19833	7.86437	4.4569	8.51627	5.46049	5.15183	2.7157	4.5588	4.01349	1.85606	2.34216	0.975424	1.30605	3.45856
Gh_A01G0514	2.3197	1.88368	3.66806	2.87067	0.619628	3.95225	4.91578	83.0906	59.7424	5.37585	15.8402	3.38023	11.747	5.12644	6.5053	2.76709	7.90352	1.37309	2.44833	1.99546	1.04855	0.801762	0.243976	2.81844	2.11227
Gh_A01G0515	1.04903	1.38673	1.17087	0.364537	0.231815	0.14256	0.046421	1.67926	1.11098	0.489212	0.185452	0.633221	0.340526	0.363831	0.520004	0.619422	1.44606	2.09844	11.8508	8.41478	10.5695	0.346859	0.0914185	0.069322	3.21598
Gh_A01G0516	49.5958	40.5077	27.1421	27.0687	13.55	20.0667	20.3791	0.69587	0.802098	23.1682	25.6641	33.7643	53.1198	49.1655	31.5746	44.9063	29.4309	11.3609	23.3922	15.8035	12.843	39.3136	16.7352	8.31562	10.1793
Gh_A01G0517	22.1982	30.043	4.16053	8.78396	0	2.59433	5.02975	0	0	2.54169	5.79506	6.79386	3.44098	10.4675	6.24395	4.13875	0	2.78521	8.49775	2.21689	1.30532	1.50316	0	0	0.798848
Gh_A01G0518	5.63418	5.621	11.4429	4.76964	6.51877	6.52045	8.7371	4.36243	3.64014	7.82816	4.15947	7.70194	5.84425	6.59039	7.07129	6.00467	5.72191	8.54847	8.32914	4.97862	3.6328	3.13666	2.2906	2.65639	3.88287
Gh_A01G0519	2.08098	1.63851	0	1.70946	0.0746124	0.686786	0.522041	0	0	0.428211	10.6444	0	0	0.0292874	0	0.0191821	0	0	0.199665	0	0.101387	0	0.0368135	0.0558642	0.0578388
Gh_A01G0520	13.6274	12.0036	4.89053	14.3679	0.305782	16.2332	18.5483	4.97091	0.561882	16.7567	48.7604	15.9681	20.3312	15.9733	43.8822	16.6032	12.9977	14.8508	30.4672	22.851	18.2888	2.05175	0.801885	0.0353033	14.6463
Gh_A01G0521	1.44776	0.734772	0.845618	12.4229	0.534969	0	0.557902	73.2819	37.6509	17.566	42.3725	0	0	0	0.390284	0	0	0	0.560845	0	0.703337	0	0	0	0.206236
Gh_A01G0522	32.0298	29.3822	5.24722	10.9837	13.4513	14.2189	15.2156	37.2051	15.9042	17.5337	16.9988	17.6205	44.6632	30.6367	75.4301	34.0395	35.6273	22.6634	9.72922	5.9925	3.45225	33.6364	23.5391	6.9024	8.46807
Gh_A01G0523	0.759359	1.54157	2.25674	3.5055	0	2.14219	3.09704	1.09403	2.41654	0	1.50732	0.628653	1.53209	0	0.174615	0	0	0	0	0	0	0	0.452592	0.669176	2.19095
Gh_A01G0524	19.1463	20.1368	177.38	29.9296	2.90358	2.11228	9.8499	16.7009	20.4535	15.4455	4.23916	30.5384	8.76734	38.1564	4.24136	24.5683	11.5337	15.5266	8.58275	68.7109	12.2113	14.6726	7.90274	0	22.7173
Gh_A01G0525	5.32406	5.29425	0	0.60917	10.3786	0.922449	13.4896	0.921548	1.37024	0.431274	1.01084	0.0711891	0.527704	0.381545	0.200847	0.580156	0.0799699	0.114642	0.538882	0.223743	0.188743	1.2382	1.97004	1.82002	1.13019
Gh_A01G0526	2.44605	2.75535	0.177169	0.34035	4.26499	1.49897	0.112586	0	0	0.0539977	0	0	0	0	0.0406232	0.144087	0.129961	0.124187	0.0599627	0	0	0	0	0.251318	0.195677
Gh_A01G0527	0.64611	1.63958	0.896068	0.0713312	0.667776	0.137557	1.27531	0.128479	2.40699	0	0.387809	2.41234	0.315716	0.968597	1.88602	0.890907	0.77524	1.55555	0.178201	0.143347	0	0.341216	0.197106	1.19411	0.310384
Gh_A01G0528	2.03068	2.59562	5.15443	1.8047	1.22204	2.10871	3.45544	0.38527	0.139116	1.47126	2.87178	1.3334	2.07368	1.57667	1.93569	1.32477	1.07109	1.02369	1.32469	1.93833	1.38554	1.58082	1.37931	1.06893	1.98522
Gh_A01G0530	9.62093	8.48072	6.11905	8.61549	6.78748	7.03284	5.74347	6.06889	3.53868	7.40869	3.85325	6.17506	5.45355	9.48242	11.5691	9.34995	6.85659	7.47141	4.98153	5.31237	1.6688	9.29943	5.62632	6.32957	4.43842
Gh_A01G0531	8.80956	9.67294	10.2043	22.6349	8.72152	2.25169	2.19627	65.6536	55.2856	23.2377	43.3145	8.05942	4.17551	18.0938	19.2383	15.8312	9.24601	10.3927	0.581241	10.3606	2.52399	4.88547	11.9389	3.24316	12.4237
Gh_A01G0532	6.81236	5.73426	0	6.01577	3.17064	5.38315	2.94964	0	0	0.255651	1.87813	0.223848	0.930914	0.681685	1.46023	2.7067	1.01248	0.675828	0.481825	0.534546	0.164923	0.0865394	0.887491	0.181169	0.418372
Gh_A01G0534	4.39624	4.9371	0.144038	1.25282	0.0202833	4.79336	10.8721	0.401283	0.0726464	1.38947	11.3337	7.77555	7.36191	4.41407	15.2194	5.76895	14.9948	11.3054	1.71797	1.02458	0.12435	2.06473	1.04257	0.106607	2.73693
Gh_A01G0535	1.71895	1.68993	0.0171996	0.0313027	1.80924	0.399817	3.01962	0.164397	0.182206	0.0414985	0.209197	0.0596792	0.0228355	0.0941835	0.0315163	0.0392706	0	0.143551	0	0.0937065	0.0593805	0	0.0215436	0	0.0676145
Gh_A01G0536	0.444089	0.788847	0.0295361	0.062826	1.02324	0.279125	0.14897	0	0	0	0.0637219	0	0	0	0	0.00642726	0	0	0.0133887	0	0	0	0	0.11258	0.0871083
Gh_A01G0537	90.3163	88.9787	21.9695	103.672	73.8515	7.60187	49.8143	139.662	3.08519	68.2054	150.35	405.937	104.216	203.092	31.8566	200.678	54.4763	120.808	4.08957	95.3264	22.5166	12.5844	9.36643	13.9036	38.8028
Gh_A01G0538	0.446785	0.518294	0	0.0426442	0	0.122992	1.56091	0	0	0	0.477874	0	0	0	0	0	0	0	0	0	0	0	0	0	0.046338
Gh_A01G0540	0.309879	0.314541	0.0737273	3.11047	1.49414	4.25913	5.66066	0	0	1.09111	0.541027	0.634943	0.491408	1.17012	1.01546	0.956603	0.218238	1.04243	0.795444	0.801233	0.251644	0.765186	0.366546	1.93966	2.67503
Gh_A01G0541	2.52069	1.91335	0	4.35518	1.85507	5.71727	12.9663	0.181737	0	1.92416	2.31748	1.85902	1.60935	2.41103	2.66005	1.67806	2.35642	1.37237	0.599431	0.41236	1.32664	1.32533	0.899982	0.743019	2.45487
Gh_A01G0542	1.00979	1.12834	1.81639	0.943735	1.49596	1.06575	3.40908	0.531547	0.575192	1.50066	1.68483	0.512203	1.09664	0.809767	1.45365	0.838764	1.48698	0.965749	0.570465	0.410923	0.28322	0.811913	0.205453	1.28626	0.934602
Gh_A01G0543	64.0089	62.5441	30.9674	132.517	29.1734	29.9851	15.0706	178.805	246.064	65.8319	24.248	6.16776	9.18396	30.2246	19.0848	288.616	47.3001	66.1782	21.9756	8.96859	4.94134	395.042	619.064	31.7359	20.4894
Gh_A01G0544	3.01252	2.99978	0.0144413	6.65685	5.16061	3.66778	1.75574	2.4313	3.76621	2.97509	0.892496	1.02568	1.22811	1.42233	0.688325	0.781026	0.843602	1.97525	0.352617	0.157271	0	0.248721	0.126417	1.94587	0.411401
Gh_A01G0545	5.71602	5.82408	8.7467	4.7665	3.23785	3.27231	3.15586	1.974	3.18096	3.85658	2.25012	4.39585	6.66189	3.99133	4.48977	3.4994	4.88544	4.66883	5.46316	3.52236	3.80504	3.92272	6.38748	5.03148	5.50205
Gh_A01G0546	2.78874	2.89804	0	5.9857	0.963974	8.64178	0.494607	0.390469	0.230399	2.7052	0.381229	0.546396	6.16237	0.573228	4.68004	0.857355	2.21703	0.484327	2.12462	0.759602	1.36806	0.645232	0.149627	0.103275	0.56591
Gh_A01G0547	27.0273	29.0934	0.543324	2.28168	37.0441	1.37706	0.274782	1.53585	0.362056	23.874	0.17055	87.5364	150.201	65.6833	136.604	56.961	58.8462	5.99355	12.2018	24.5637	6.52171	13.1758	0.571303	0.0826198	16.1018
Gh_A01G0549	0.478495	0.161898	0	0.096547	0.27462	2.58926	0.279759	0	0	0.271163	0	0	0	0	0.299145	0.350594	0.324373	0	2.11128	1.17668	0	0	0.134162	6.87706	2.12406
Gh_A01G0550	4.80712	3.69185	3.19821	4.46405	4.43833	3.95749	2.6093	4.41808	4.50966	7.4087	4.08677	4.54557	4.58156	4.50475	3.70061	3.90389	1.56113	4.04929	3.81736	1.96868	1.30891	2.18228	1.28394	2.95651	1.79462
Gh_A01G0551	9.53673	7.43552	1.91393	11.5358	0	1.77041	0.492302	2.3905	2.05375	3.09515	2.97642	0.986216	1.02214	0.473939	0.703564	0.929243	0	1.63405	5.21205	1.8181	0.650388	0.912362	1.66023	5.1902	2.43778
Gh_A01G0552	12.4616	10.3018	0.887922	7.02928	8.17144	11.9586	95.4371	11.3041	3.50209	0.411821	60.8854	1.23791	0.974365	1.35366	10.04	4.25836	12.5077	11.2336	1.93811	1.96588	0	1.97097	1.98361	1.19114	5.60099
Gh_A01G0553	3.66496	3.23194	18.4496	0	1.69515	0	0.0319366	1.39332	1.22386	0.244338	0	1.22477	0.771146	0.615316	1.86203	1.34902	0.736382	0.738967	0.0171266	0.10309	0.23923	0.0434534	0.110524	0	0.0247966
Gh_A01G0554	9.34281	8.99221	1.99494	2.97999	2.01934	1.89852	1.79421	0.347749	0.600048	0.981513	2.4302	5.59026	5.64382	3.18696	3.32065	2.52906	3.60387	3.21887	4.37728	3.43228	1.98386	7.02861	5.00083	3.51616	2.68157
Gh_A01G0555	25.5893	29.0068	0.0494548	5.88461	1.19077	43.3966	5.19344	0.534012	1.04909	94.6589	0.387953	0.171432	0.755493	0.196855	0.0906468	0.225666	0.360676	1.17201	0.771911	2.08741	0.383576	0.0638563	0.402228	6.10619	4.03292
Gh_A01G0556	6.84092	6.03459	10.0107	17.8224	8.40271	3.25096	4.33771	6.88505	8.45848	4.83949	16.7542	14.0838	12.5455	10.6131	4.37512	4.60436	4.76625	15.3901	4.28811	23.4348	17.3527	0.805361	1.59184	5.35642	16.6663
Gh_A01G0557	20.8125	22.8915	7.58029	13.4961	14.0497	11.6983	7.90729	3.3495	4.806	28.8307	8.27075	23.0607	52.3513	34.2737	108.444	37.743	25.66	47.0125	22.3315	14.2991	4.56159	35.824	38.6074	41.6842	31.512
Gh_A01G0558	30.405	29.3484	33.5648	22.2663	8.62528	28.269	60.7944	4.41836	7.93499	18.8521	72.331	19.8108	21.6806	21.9039	27.7011	18.6058	21.0451	18.2653	10.3773	10.1289	6.14797	11.157	6.49305	5.62805	5.88152
Gh_A01G0559	34.526	38.2615	23.0941	40.2065	14.1535	21.0189	15.6407	16.1654	31.6863	31.6989	28.4629	32.6664	29.5428	46.3899	24.6122	41.9783	17.2943	18.713	35.644	18.6759	14.6681	37.2998	18.1912	16.4032	17.1978
Gh_A01G0560	38.8274	37.3064	18.7708	36.3814	11.036	32.1232	13.269	25.294	35.4185	39.2017	20.2219	47.2968	31.6883	48.9556	46.0713	79.0217	53.4483	55.712	33.6693	17.8088	7.8313	128.281	96.959	29.3891	31.2162
Gh_A01G0561	11.4183	11.6451	0.849934	2.14241	9.6409	0.526226	1.95296	9.35662	6.64021	9.26241	2.42313	3.01032	6.53964	3.19861	20.6915	6.58557	15.5986	11.4487	7.15394	2.5881	2.12084	3.12285	1.516	15.1312	11.6836
Gh_A01G0562	11.3617	11.1864	0.176852	1.63264	1.30386	2.21044	6.72423	9.49099	0.195124	9.32486	7.05624	16.8985	10.2782	11.6577	12.4099	9.72917	11.4691	18.0581	9.26503	4.68293	2.32419	4.30718	2.33122	12.7752	6.37977
Gh_A01G0563	0.469343	0.357303	0	0.370476	0	1.41567	0	0.205112	0	0.204766	0.0757954	0	0.165517	0.123011	0.227953	0.107238	0.245528	0	0.0557162	0	0.0704597	0	0.205383	0	0
Gh_A01G0564	4.93273	4.69602	0.13008	1.86477	2.24622	17.4661	0.53385	0.64076	1.37781	2.43147	0.375554	2.34167	0.679978	1.52994	1.82485	1.57002	1.13558	2.12554	4.65067	1.50605	0.856247	1.67824	1.00828	0.742668	1.81382
Gh_A01G0565	31.3467	30.0221	0.637365	0.560893	25.4058	1.28684	3.74117	4.54014	1.48087	1.21846	0	0	0	0	3.52308	9.22784	1.45147	0.461715	4.67717	0.862444	0	0	0	1.47019	1.86882
Gh_A01G0566	38.1132	40.8946	24.3714	33.0423	53.953	29.1348	38.0204	19.5969	21.4565	27.7469	7.62968	48.7905	27.8927	22.8567	40.7181	32.0083	31.1996	36.6366	30.7834	19.9164	14.931	27.0831	27.6799	31.2241	29.6508
Gh_A01G0567	3.08703	3.37451	3.62728	1.71287	0.0499565	6.81584	15.4664	0.0476934	0	1.82306	7.28219	0.647969	0.760223	0.489961	0.506156	0.526113	1.03967	0.551951	9.29332	12.0702	23.307	0.271896	0.17232	0.111976	8.88501
Gh_A01G0568	7.2348	8.49637	1.10859	2.70271	1.43158	18.8354	3.79771	0.688005	1.96736	0.765154	2.15889	0.0803586	0.184787	0.134223	0.0927153	0.0412138	0.479648	0.528935	28.7921	4.45353	4.52569	0.0653155	0.0158218	1.05678	2.84509
Gh_A01G0569	5.31093	5.05133	4.6611	3.75984	5.48189	5.58334	5.10627	3.16882	2.59878	5.59137	3.13797	5.63598	7.6906	5.30196	6.33019	3.846	4.61117	5.60149	5.66544	5.27495	4.96131	2.32334	2.56277	3.90835	5.27179
Gh_A01G0570	7.21329	7.25268	5.21188	6.88734	7.34867	8.87543	6.72597	3.83441	3.241	8.10774	3.97395	4.71285	5.29066	4.80209	5.03503	4.45697	2.8226	4.58949	8.97537	6.0578	5.54048	4.63009	3.64774	4.05502	5.27925
Gh_A01G0571	0.6252	0.820344	0.546751	0.232544	0	1.26416	1.05937	0	0	0	0.429519	0.0201663	0	0	0	0.0151685	0	0	1.42127	6.74789	1.22343	0	0	0	2.24029
Gh_A01G0572	2.65249	3.20336	8.83706	2.09305	1.49459	2.33107	1.84673	0.1425	0.180659	2.77082	1.20692	2.74595	2.44722	3.03231	2.37265	2.35223	1.19408	1.92985	2.85023	2.94843	1.48234	2.19521	1.06609	1.40663	2.3475
Gh_A01G0574	15.4127	16.6248	53.5527	73.4501	46.0487	9.40886	9.03402	70.8081	33.4311	21.2885	123.822	69.0054	27.5473	35.4711	10.6988	23.0627	11.2789	50.0221	7.1065	36.8296	12.8201	9.52491	7.83171	23.4987	38.6404
Gh_A01G0575	45.4775	41.7502	686.61	150.594	179.191	101.462	169.414	157.057	52.1187	108.398	188.577	89.0776	55.0674	29.6068	58.2943	82.8278	50.4268	97.2665	50.4074	70.4984	41.268	31.1921	53.9009	28.9761	55.5294
Gh_A01G0576	35.2949	31.7968	1.6029	0	0	0	0	0	0	0	1.14151	0.238118	0.0933315	0.0688382	0	0.673902	0	0	1964.16	6625.2	14726.3	3.09326	2.14665	0.903918	1538.57
Gh_A01G0577	96.7576	94.5591	19.5863	58.6321	50.3131	84.7847	86.1468	25.6567	35.1564	35.2798	59.7424	116.849	159.053	139.356	109.335	101.755	103.577	50.3974	67.806	53.1873	46.3434	91.4721	92.8235	58.3366	60.5352
Gh_A01G0578	15.7842	22.8187	0.454404	3.05001	1.16245	9.22228	27.9614	0	1.47882	1.90617	2.41599	3.77826	2.4765	12.6298	5.49787	8.456	3.74021	9.20315	1.18177	1.8275	3.66462	3.03535	2.9908	0	0.220128
Gh_A01G0579	10.7736	12.1344	3.56623	8.27271	15.9281	15.4887	19.3428	4.91769	5.46286	12.105	8.82288	13.0474	20.3713	14.4582	14.7667	14.4811	11.9283	12.3438	10.8391	8.04617	9.5406	11.5214	10.1448	4.84361	5.79106
Gh_A01G0580	20.2709	25.9054	1.68165	23.0556	33.2917	20.7251	45.0254	2.61803	19.4285	10.226	7.42308	17.4602	17.9533	17.529	19.7131	15.6693	18.5285	15.0613	13.1407	20.3128	15.5028	6.83661	6.1721	3.80456	8.10998
Gh_A01G0581	40.7911	43.604	16.9159	15.923	60.8335	90.6103	311.539	0.193327	5.2179	70.7077	2.00523	126.791	56.8092	80.8469	66.4983	76.6573	119.507	58.9461	50.4804	25.7601	20.0751	7.5754	1.49626	8.77183	24.8856
Gh_A01G0582	0	0.0131322	0.277568	0.0901502	0	0.076871	0	0.142335	24.314	0.167596	0.0183088	0.0171925	0.0263278	0	0.0726662	0	0	0.0551995	0.0403898	0	1.02618	0	0.0124124	0	0.0584492
Gh_A01G0587	15.4323	19.1608	1.882	10.9684	15.128	10.3667	9.662	11.61	18.568	8.72046	8.29456	12.4263	14.6402	11.9696	16.7388	14.2117	16.3103	11.4487	10.7446	6.22244	4.38076	10.0141	8.43908	10.3811	9.87544
Gh_A01G0588	6.67416	7.27906	0	1.18072	0.868678	0	0	0.612832	4.35832	15.8629	23.661	2.60834	1.1778	1.94113	7.56605	0.761131	1.46105	0.279087	0.131754	0.265957	0	0.127438	0	0	0.0960106
Gh_A01G0589	0	0	0	0	0	0	0	0.418672	3.75224	0	0	0	0	0.079627	0	0	2.20724	4.21261	0	0	0	0	0	0.297786	1.41997
Gh_A01G0590	0	0	0	0	0	0	0	0	3.20839	0	0	0	0	0	0	0.162704	0	1.51479	0	0	0	0	0	0	0.744829
Gh_A01G0591	8.06956	7.54486	1.67953	5.35702	6.75737	5.10566	6.98223	3.1402	2.13512	6.84599	3.24146	5.51752	5.92817	4.75728	5.32782	5.1379	3.11675	5.17199	6.48899	3.03856	2.38931	3.3056	2.54285	4.0169	3.91205
Gh_A01G0592	29.3992	30.774	11.8623	5.53903	5.61285	8.88674	3.6734	14.4969	8.55777	7.34199	5.8451	8.04413	8.37525	8.14408	8.58317	7.21116	10.0874	9.55102	11.437	8.24845	6.38716	7.42873	5.78918	6.97694	12.7749
Gh_A01G0594	8.97105	9.99995	7.6605	24.05	18.2257	18.6307	10.9294	11.4036	24.3521	19.5383	9.01997	9.63943	6.18248	5.68175	4.42903	8.01613	8.38859	14.4195	17.466	7.21144	3.84346	6.69457	4.27856	20.3894	12.7627
Gh_A01G0595	15.4329	14.9103	3.0841	11.3933	18.6865	25.8324	15.0296	18.0513	45.809	20.5418	7.47238	1.62087	4.85501	17.4472	20.2013	2.6846	3.39307	8.06739	4.75037	2.33378	2.11386	1.48158	1.47067	7.69407	3.60572
Gh_A01G0596	4.1045	3.25112	6.6447	2.4046	1.53494	2.40543	2.30475	0.215034	0.540811	4.06918	0.705984	2.99079	3.26819	3.70237	2.00895	2.67962	1.40767	1.39504	3.06629	0.969709	2.35899	1.79602	0.934796	1.55284	1.32962
Gh_A01G0597	27.013	22.3684	8.45567	18.2553	9.88156	13.3161	9.72081	8.54923	18.8501	18.5425	14.2626	17.1164	12.8152	20.4294	19.1274	18.9279	9.3524	11.2267	10.6463	8.4158	9.44963	14.07	8.69585	7.06787	7.47578
Gh_A01G0598	10.3416	10.468	0.341928	5.75935	1.62461	14.2913	13.9556	0.776979	0.519623	2.4996	7.49748	4.91496	5.25859	4.65182	4.39018	5.27042	6.39295	4.31221	4.31164	2.44211	3.44974	5.71261	5.01477	3.19422	2.01424
Gh_A01G0599	14.5182	13.9885	6.58147	8.21671	1.02568	21.1751	32.075	4.82105	3.72855	6.56402	54.3801	11.5572	12.1716	9.92534	16.7531	9.85949	8.76376	6.63823	1.36069	1.92318	0.687397	4.96099	2.25684	0.189138	1.68612
Gh_A01G0601	0.80341	0.643814	6.02963	0.11571	0.161704	0.0827525	0.323448	0	0.0967929	0.154825	0.147082	0.0552438	0.0424009	0.190394	0.0877375	0.187035	0.093265	0.0891305	0.0865193	0.086846	0.0549068	0.384734	0.638075	0.0605046	0.125343
Gh_A01G0602	0.167317	0.169835	0.820889	0.200413	0.0800156	0.573218	0.080019	0	0	0.153204	0.17468	0.0546744	0.125883	0.0628092	0.260485	0.061702	0	0.176399	0	0.0859485	0.217369	0.108783	0	0.179648	0.0930353
Gh_A01G0603	3.75094	4.12465	0.372948	1.1863	1.75391	4.52027	7.41848	0.133921	0	1.86364	0.486732	5.02626	5.19675	3.26959	2.84105	2.51512	2.86677	5.32349	2.43267	0.722648	1.89693	3.51312	3.56003	1.09349	1.82624
Gh_A01G0604	3.89098	4.1524	0.109754	1.14327	0.904164	3.2744	1.66215	0.572593	0.103752	4.08249	0.671976	6.39353	6.22785	5.26678	4.50552	6.65639	4.16873	6.46298	5.2119	2.67255	1.62338	5.9221	4.97719	0.313485	2.31941
Gh_A01G0605	7.43248	6.98885	15.8004	3.72373	9.96202	7.41873	10.5627	0.255665	0.292192	12.4174	3.46453	10.4127	6.21277	6.96251	7.10595	6.47293	5.24076	5.69516	6.61395	4.81311	3.13661	4.43527	1.5548	2.41425	5.24608
Gh_A01G0606	0.21607	0.438641	2.54171	0.173661	13.2992	0.0707975	0.138398	0	0	0	0.0756438	0.0473535	0.108935	0.0543846	0.0250496	0	0	0.0762552	0	0.148829	0.0470807	0	0	0	0.241642
Gh_A01G0607	0.215503	0.0972203	0.0539148	0.423269	0.091088	0	0.0455939	0.303761	7.03846	1.22295	0.049688	0.497666	0.382277	0.303804	0.626144	0.557805	0.210405	0.251339	0.26792	0.244566	0.216335	0.820797	0.725972	0.374587	0.276506
Gh_A01G0609	24.3886	25.316	7.23364	26.4356	12.882	18.2891	13.1668	8.86416	6.0407	11.5587	19.2836	13.9571	22.0584	16.2449	17.0879	22.7197	16.0192	16.7022	18.6498	11.6321	8.28868	22.3192	23.8437	7.75117	10.4998
Gh_A01G0610	10.8168	12.8815	6.73434	10.1503	9.70483	9.53817	9.30325	8.93088	7.06378	9.47977	8.3148	9.75185	7.32372	9.96651	5.86883	9.93173	3.7357	7.22535	12.0587	7.30586	5.91875	9.0201	9.30682	7.44996	5.63707
Gh_A01G0611	0.826349	0.580695	0.399696	0.446059	0.357459	0.367535	0.837218	15.1953	6.50742	3.55805	2.27202	0.0812692	0.125128	0.560703	0.28036	0.244686	0.138086	0.131947	0.0636369	0.255831	0.242047	0.162259	0.117318	0.088884	0.415438
Gh_A01G0612	8.37859	9.65666	6.80623	9.72157	11.039	9.43529	9.51259	2.01177	2.27064	14.2302	7.5113	6.71211	7.43918	7.63198	9.84549	8.35148	6.66912	6.65712	3.77406	2.35128	1.40053	7.25841	2.66908	3.97933	4.47875
Gh_A01G0613	11.5734	11.0701	0.592093	0.183457	26.1691	0.149705	0.109734	0.0694657	0.0875864	0.35001	0.119888	0.725483	0.460543	1.26429	1.19133	0.677517	1.09668	0.564358	0.254668	0.117953	0.174087	0.360646	0.288954	0.137033	0.212794
Gh_A01G0614	38.9949	32.3249	0.889842	3.68029	4.61387	3.54172	5.13594	6.67321	1.97341	2.5779	4.4351	7.34283	8.53005	11.533	7.75653	10.2281	5.04616	3.8045	5.74035	0.793139	3.3091	14.357	9.50475	2.57241	1.71829
Gh_A01G0615	41.8596	40.3465	43.1176	29.0885	47.6749	34.6896	25.199	16.8581	11.6703	31.8762	15.056	26.2574	16.5961	25.3657	29.4965	29.4712	16.5053	45.6918	45.5988	34.0924	40.5309	65.8165	107.333	82.0328	52.3556
Gh_A01G0616	3.64319	3.79978	10.255	1.42454	1.49912	0.964026	0.690069	0.479774	0.225015	1.14425	1.61034	0.511106	0.426452	0.171441	1.10807	0.320614	0.144878	0.207652	0.133404	0	0.0845548	0.191433	2.88973	2.70125	0.629112
Gh_A01G0617	6.97851	8.77005	0	2.59052	0	0	0	0	0	1.0226	0	0.335772	1.59585	1.1686	0.365058	0.253754	0	0	0	0	0.659692	0	0.484086	0	0.193095
Gh_A01G0618	7.23717	7.71831	6.07811	11.8939	4.27945	5.50192	6.16268	7.3804	4.51518	18.3196	9.73722	23.4935	19.23	14.4828	15.2203	12.2176	14.9002	6.91831	10.3582	7.35825	6.76591	3.88144	3.27721	4.40668	6.71056
Gh_A01G0619	30.2685	30.6681	12.6306	21.3588	13.3311	25.2131	26.3649	18.3153	13.4663	12.9062	7.14793	10.4019	22.0924	14.6514	24.9175	17.6199	11.6695	10.7062	14.8702	11.754	7.3119	16.7975	9.49125	13.54	9.63177
Gh_A01G0620	7.65628	10.2678	0.534883	0.120231	0	0	0.256263	9.28207	158.726	3.04268	0.0613818	16.8282	13.8971	15.3602	21.3895	31.2729	27.2556	6.32114	2.30138	6.54156	0.514175	26.5536	12.0194	9.18573	38.5622
Gh_A01G0621	11.8811	13.9902	16.1554	4.81674	23.4751	2.92811	9.12782	49.6785	17.0632	8.48584	4.66231	11.6964	18.2141	19.0839	12.6925	13.4676	12.2465	12.5804	10.5408	10.8826	4.93827	9.87729	14.4978	11.9112	17.2862
Gh_A01G0622	142.729	132.88	325.833	409.366	172.906	128.59	144.879	1437.5	1242.23	85.8381	690.835	75.7889	74.7123	53.9308	231.974	75.8217	93.6237	77.7794	100.084	65.2742	32.8346	19.7359	37.787	148.437	155.213
Gh_A01G0623	10.2322	11.8101	19.2165	6.4571	4.20961	7.09403	6.77184	8.74039	8.53723	6.94182	7.17774	5.35626	4.71857	5.11708	10.2123	6.16655	3.30645	4.36602	6.5552	4.29697	5.7075	5.51665	2.8677	4.69687	4.12805
Gh_A01G0624	13.32	14.2385	11.8203	9.20817	10.1636	11.0633	6.62504	9.29063	1.12062	14.9596	4.37111	10.2619	12.9695	9.55927	10.8819	15.0438	12.3962	21.9345	11.3449	10.1825	5.38357	22.8178	34.3495	10.1842	17.4175
Gh_A01G0625	3.72901	5.14203	0.923599	4.12206	1.72353	3.34178	3.75238	0.729214	1.78885	4.11444	3.91246	4.09042	4.15415	5.29586	3.97616	5.19149	2.46342	2.07601	3.07185	2.50656	1.73394	3.87668	2.40904	0.727054	1.52398
Gh_A01G0626	5.38033	4.16581	0.955971	2.78363	4.22768	5.06485	2.1883	0.0905999	0.626149	4.64944	1.10539	4.86531	3.9627	3.07519	1.99371	3.91737	3.07377	3.72416	4.0892	1.47938	1.06339	4.5073	2.29452	2.05934	1.73028
Gh_A01G0627	13.7075	14.3626	0.0506267	0.13544	0.384629	0.804118	0	0.12687	0	2.77708	0.0462809	7.64687	3.78673	5.0128	2.09413	4.02896	1.51099	0.432928	6.7354	0	0	0.965857	0.25076	1.41853	0.694287
Gh_A01G0628	14.9559	15.1209	0.791233	8.24228	11.1812	25.1119	3.9521	38.4237	20.8961	14.0222	15.1852	4.87156	40.9411	10.4443	94.7129	15.6278	39.1884	9.80133	3.81428	3.732	2.8373	6.84958	5.58276	4.37322	10.2053
Gh_A01G0629	18.841	18.9174	0	6.49182	1.90466	3.52833	0.382655	18.2954	35.3786	12.1852	8.32146	0.735884	21.2072	0.796562	8.68865	6.20753	6.48092	3.3778	5.52494	3.06676	0.644472	0.605398	0.749838	0.993925	2.26258
Gh_A01G0630	9.5437	10.7094	6.57469	4.36703	6.1501	11.8841	13.444	8.92746	4.8061	4.9747	5.71136	6.43548	9.70068	4.00524	6.16974	3.38504	2.61836	1.82855	9.77546	9.93156	12.7604	1.02322	0.903304	7.76439	7.89398
Gh_A01G0631	0.016513	0.201137	0	0	0	0	0	0.090489	3.35169	0.212906	0	0.413839	1.01839	0.0125058	0.391603	0.368638	0.769992	0	0	0	0	0	0	0	0.0493892
Gh_A01G0632	29.3506	32.6637	0.177688	0.452957	15.8016	2.5175	3.88182	37.8492	0.568816	2.89927	18.3826	0.297426	0.723061	0.521354	0	1.91565	0	0	0	0	0	0	0.214156	0	0.517811
Gh_A01G0633	3.23255	3.86451	0.682921	2.71869	0.956424	5.41388	2.27969	0.433945	0.272809	2.44591	2.65003	3.63918	1.62468	3.07378	3.90516	2.00108	1.52544	1.85991	5.79681	2.93479	1.94701	1.84292	1.32471	2.38373	4.1123
Gh_A01G0634	13.1644	13.0179	0.272788	2.63551	4.47042	1.93658	1.7534	240.167	64.6028	7.47065	5.44675	1.60513	2.97388	0.994585	0.433529	0.568378	0.532352	0.915719	5.17552	4.10811	1.56354	0.172392	0.704291	94.8231	25.4854
Gh_A01G0635	4.86771	3.43718	0.137812	4.26503	0.34885	0.368719	0.357825	5.64234	0	1.74236	0.376285	0.235479	0.18454	1.22524	0.887992	0.977395	1.66323	0	0	0	0	0.11992	0.169831	0	0
Gh_A01G0637	1.27924	1.12819	0.0316545	0.186576	0.0802231	0.328411	0.160456	0.0762504	0.0960358	0.0384015	0.145942	0.219263	0.631053	0.173172	0.116072	0.288687	0	0.0884306	0	0.172342	0	0.054533	0.316565	0	0.466382
Gh_A01G0638	53.4532	59.4677	15.9261	41.1537	84.1536	65.1286	61.3471	33.2249	29.641	29.292	41.3582	37.9289	40.8387	40.5789	58.678	59.0669	59.9228	60.3552	40.4347	23.0535	10.7522	89.0453	119.67	71.1228	45.6111
Gh_A01G0639	3.61724	2.46501	0	1.88791	24.5789	0.568418	1.96107	0.124019	0.156559	0.406385	0.643456	0	0.017155	0	0	0.0589174	0	0.0720283	0	0	0.0222518	0	0.0969324	0	0.0380599
Gh_A01G0640	6.02967	6.87314	6.86212	5.31089	5.66774	4.73888	6.59956	2.79218	3.37149	4.20586	4.46949	4.8175	3.85184	4.0624	3.89759	4.99933	2.71097	4.22773	5.30639	3.74297	1.7919	7.47401	7.59768	4.60439	5.0707
Gh_A01G0641	2.13296	2.5259	0	0	0.452022	0	0.307752	0	0	0	0	0	0	0	0	0	0.357112	0	0	0	0	0	0	0	0.233012
Gh_A01G0643	1.46159	0.777112	0	0	0.747431	0	0	0	0.210291	0	0	0.155265	0	0	0	0	0	0	0	0	0	0	0	0	0
Gh_A01G0644	0.962442	1.16009	0.0151588	0.0137504	0.153672	0	0	0.0364878	8.09246	0.0367606	0	0	0.0201448	0	0.027791	0.997487	0.442947	0.211658	0.143915	0.082537	0.0521954	3.61645	8.56685	3.24979	0.804075
Gh_A01G0645	0.859243	0.523302	0.173459	5.70399	0	0	0.448178	0	0	0.289945	1.79396	0.0990642	0.154611	0.457577	0.425421	0.0747155	0.17331	2.15144	0.0775586	0.156784	0.0978552	0.200835	0.714597	0.53836	0.283029
Gh_A01G0646	91.0136	94.1321	35.738	194.183	304.879	193.951	141.969	108.91	96.7867	301.481	220.36	144.217	184.575	204.514	186.897	128.633	175.946	142.751	88.9299	45.0719	34.2585	54.9223	59.2239	123.908	89.1811
Gh_A01G0647	1.31627	1.0758	0.0129957	0.0472023	0.329373	0	0	0	0.0787817	0	0	0	0	0	0	0	0.417179	0.217476	0.0529066	0	0	0.0559404	0	0	0.0638381
Gh_A01G0648	20.7103	19.0174	0.615526	0.162556	0.0917226	0.285115	0.27791	0	0	0.178523	0.298959	0.498995	0.33783	0.21551	0.232712	0.0939694	0.107134	0.716437	559.836	18.003	0.123615	0.0626224	0.225053	0.27224	9.97757
Gh_A01G0649	1.06341	1.25113	0	0.47628	0.918997	0.565102	1.2421	0.613048	2.5874	9.12286	2.18896	0.0313801	0.289271	1.38829	0.349116	0.106255	0	0	0.0491449	0	0	0.0312506	0	3.4698	1.17523
Gh_A01G0650	66.7532	57.9019	62.4555	70.7161	66.5939	24.1387	22.3337	94.0125	59.2895	64.8365	53.2002	107.663	32.6956	58.2418	40.4232	70.089	30.388	65.4639	28.1303	52.9853	11.8328	11.6217	16.1412	42.509	58.8206
Gh_A01G0651	12.2083	13.5933	0.0660503	5.32878	3.26413	9.72602	0.795419	9.79238	12.0761	4.28915	12.255	1.54384	4.63104	6.66778	9.0374	20.1983	14.8248	21.6434	0.223875	0.0898965	0.0852382	50.8986	85.3387	2.91172	1.21637
Gh_A01G0652	11.8153	13.8591	7.51318	11.2553	6.55708	8.22294	7.8299	9.09359	6.12056	13.7437	14.0077	9.7201	17.7677	16.6863	9.00349	13.5314	6.78672	10.2563	7.93771	5.40462	3.177	12.4012	13.9509	5.72348	5.52103
Gh_A01G0653	2.58556	1.73103	0	0.0371098	2.07882	0.853417	1.66691	0	0	0.0998822	0.264443	0.0354719	0.081825	0	0.0376145	0.0400425	0.0601173	0.114895	3.66647	0.390633	0	0	0	0.0776341	0.463147
Gh_A01G0654	8.01635	7.57235	14.6671	7.65981	3.97976	3.84165	3.31979	3.29011	7.64484	10.3855	3.7354	6.63889	7.71653	7.25048	6.11756	11.6918	7.45335	7.73236	8.3372	4.73233	2.32111	12.008	8.95072	3.78985	4.38791
Gh_A01G0655	18.1498	15.653	8.3414	12.3021	15.2835	17.3194	21.08	0	0.407626	17.3939	17.7523	39.7398	55.3609	32.844	89.2333	29.5468	68.6027	23.5649	10.272	7.10721	20.9113	17.3319	5.88867	7.39635	9.87077
Gh_A01G0656	8.38208	6.89942	1.71663	3.06188	4.25623	13.0734	54.5832	1.25375	0.339279	5.05717	9.89571	4.26882	3.05701	3.24318	2.54225	4.47598	4.10075	2.28909	5.68956	3.01475	1.37212	3.34088	0.840488	1.34681	2.82318
Gh_A01G0657	0.366766	0.470253	1.11068	0.304977	0.148153	0.189392	0	0	0.265921	0.283399	0.134798	0.582247	0.233035	0.65424	0.629598	0.590384	0.256138	0.244788	0.654177	0.795758	0.679473	1.39698	0.895476	2.07995	1.30639
Gh_A01G0658	21.0935	23.6772	1.91713	9.97973	2.90963	8.79124	4.58789	0.577905	0.973809	26.8898	7.64041	71.3935	61.1279	60.0316	42.2064	43.1574	56.5557	32.4701	35.2212	34.0459	21.7727	26.9728	14.6168	20.5059	24.5145
Gh_A01G0659	5.2532	5.30992	16.8609	5.17803	6.7138	4.33929	5.20535	6.66605	6.12988	5.86857	5.75479	3.32535	6.03012	4.69326	5.35824	4.95	4.93898	5.04391	4.3998	2.56899	2.73497	4.32204	5.71152	6.96928	4.29324
Gh_A01G0661	4.76665	5.33208	0	3.75021	0.554694	0.852775	0	0.0440563	0	22.5686	0.0840455	2.52535	3.5163	3.13775	4.38172	2.33967	4.75225	0.816431	23.5569	11.7654	3.9518	1.43043	0	0	4.28115
Gh_A01G0662	10.1524	10.0644	0.954127	3.67166	3.56341	6.03807	7.80948	0.565077	0.507993	16.257	4.18193	13.012	8.32143	14.3172	9.60656	10.6188	9.25307	11.1353	8.91844	6.33337	4.17597	5.89826	2.82419	1.55502	3.66623
Gh_A01G0663	20.9641	19.9927	10.4588	14.2541	13.5078	13.5308	17.6478	34.042	23.785	8.41267	20.8001	8.1297	12.6615	9.66586	17.2575	12.7787	14.1414	12.0627	10.6554	8.35958	6.01447	16.132	17.8979	16.6549	12.0685
Gh_A01G0664	6.40884	5.20421	0	0.153724	3.54851	0.94795	0.917749	0	0	0	0.635419	0	0	0.172771	0	0.563141	0	0.510125	0.466867	0	0.586743	0	0.215007	0	0.342429
Gh_A01G0665	7.27033	6.47768	4.51083	4.67008	6.15169	6.5639	6.13076	1.92817	1.93193	6.37204	3.2161	8.30833	7.7861	6.73089	7.48252	6.44621	6.22684	5.39919	7.70935	5.50258	5.50912	4.92806	2.90943	4.38722	6.88407
Gh_A01G0666	13.2623	14.4885	16.148	16.5114	13.4385	7.26468	16.8048	43.0624	72.1072	16.5713	8.97814	10.6414	24.0425	9.03131	26.2792	12.1755	21.5121	22.1796	17.2193	10.9828	12.7104	7.9556	5.8622	21.1431	13.116
Gh_A01G0667	20.7293	16.1658	0	0	1.8147	0.214474	0	0.61911	0.493624	5.68614	0	30.96	15.4918	24.6022	1.83494	15.1234	7.49925	12.928	11.1614	4.09661	2.942	0.694634	0.489581	0	0.467206
Gh_A01G0668	0	0	0.935603	0	0	0	0	0	0	0	0	0	0	0	0	0	0	0	0.489671	3.56653	10.7308	0	0	0	1.0636
Gh_A01G0669	37.1073	37.7676	5.59061	14.3244	9.4906	13.1531	18.6995	27.5795	2.72923	38.7254	9.24198	51.9821	40.3277	49.7103	30.693	55.361	40.1693	121.512	36.8917	21.6626	7.67899	58.5417	64.5939	31.1277	25.3957
Gh_A01G0670	14.948	13.4144	0.146137	2.70538	25.1183	2.0951	4.33817	2.19166	19.1918	2.37955	4.99764	0.799621	0.777835	3.53309	0.625586	1.34637	1.14495	1.7778	0.626131	0.795003	0.250657	0.0840575	0	1.01247	1.33882
Gh_A01G0671	9.08052	9.14568	6.322	3.78595	8.16388	4.05023	5.95531	8.28376	8.02245	5.69664	2.83638	3.45082	4.90105	3.13853	3.01354	2.75267	3.0821	4.84718	4.69722	3.09342	1.10532	1.27733	0.936294	4.31418	3.80794
Gh_A01G0672	31.858	24.5813	42.1784	36.0376	21.222	30.9802	26.9345	6.82505	9.23391	59.5436	22.8553	38.0224	43.696	56.2209	41.6707	56.834	45.3786	32.4362	44.6567	22.4645	14.548	48.8556	23.6344	13.1443	16.3949
Gh_A01G0673	0	16.0386	1.53146	1.20209	0	0	0	0	0	0	6.5275	2.44588	2.13402	1.46716	0	0	0	5.63345	0	0	0	1.39838	0	0	0
Gh_A01G0674	4.96696	4.74894	0.331717	3.18919	1.38089	3.76603	4.64085	1.43952	0.288279	3.8754	3.95768	4.70905	2.83733	4.61453	3.93384	3.1901	1.39173	3.32464	2.50099	0.580081	0.406514	1.49216	0.827561	2.23918	1.13968
Gh_A01G0676	19.9646	22.5719	8.21199	15.2159	9.22352	13.2375	16.6692	5.36241	6.39384	14.1614	12.2527	21.6733	13.2741	17.9392	15.4031	18.3128	11.2494	14.365	19.9982	9.57522	7.13409	23.6945	17.8527	12.0735	12.7231
Gh_A01G0677	37.1603	38.5379	37.7416	23.8961	29.8434	60.8088	41.8869	5.22564	3.13973	50.3919	9.40314	97.7072	83.3018	70.4524	115.633	67.6832	127.511	83.3493	45.6706	23.6498	13.8761	22.5104	9.89428	31.0481	34.7464
Gh_A01G0678	1.54953	2.0531	1.62589	0.598829	0.91977	1.73979	0.370584	0.808557	0.763586	2.03272	0.203856	3.46973	1.87098	2.00851	0.719339	2.06299	2.33402	3.30186	0.949453	0.600775	2.69209	3.80556	4.73409	0.962991	0.672775
Gh_A01G0680	11.0025	13.0453	0.153734	1.28158	14.8368	2.09753	0.682933	4.52268	1.69261	0.0934968	1.09769	0.365735	0.229971	0.305694	0.46989	0.704727	0.337725	2.4743	0.841814	0.418369	0.0660592	1.44657	49.9877	10.7965	5.18306
Gh_A01G0681	8.13665	8.03585	9.30316	8.09752	12.1496	14.334	9.46211	1.845	1.18346	7.7871	8.46678	4.43175	7.92374	4.86481	10.0116	4.07423	8.87103	6.66394	14.4762	9.41195	4.22378	1.12062	1.3331	8.99534	9.81524
Gh_A01G0682	18.219	15.3831	351.02	16.4034	65.854	9.42843	19.3522	14.0576	1.66894	14.8114	17.4873	18.7201	18.638	19.1303	14.1316	9.5209	10.8814	15.6344	10.1919	46.4193	19.1763	2.4026	1.65997	7.17938	28.5898
Gh_A01G0683	2.37565	2.49988	0.0656947	0.0595542	0	0.55397	0.582919	0.277118	0.0996741	0	0.635961	0.170618	0.0873185	0.0326698	0.0301129	0.0748826	0.384213	1.92768	44.1564	7.68955	0.113043	0.0848917	0.0821102	0	7.21061
Gh_A01G0684	2.33837	2.27035	0.133304	1.12093	0	1.06859	13.3124	1.70119	3.70089	0.673001	21.8502	0.2279	0.178448	0	0.122685	0.0859841	0.40167	0.383473	1.07051	0.361176	0	0.115949	0	0.494625	0.391247
Gh_A01G0685	1.04059	0.880209	0.487184	0.357652	0.398353	0.811473	0.317484	0.262657	0.190222	0.530547	0.116161	0.572673	0.500712	0.532042	0.417533	0.522932	0.274345	0.874066	1.06776	0.556577	0.624144	1.62196	2.44141	0.358944	0.602396
Gh_A01G0686	0.355494	0	0	0.422785	0.904045	0	2.46202	1.20525	0	0	0.325705	0	0	0.117713	0	0.230625	0.357112	0	0	0	0	0	0.294064	0	0.116506
Gh_A01G0688	6.29006	10.3371	0.93565	2.13394	0.790862	3.49738	2.52807	1.75572	1.98215	4.18502	2.23251	6.28545	9.28618	6.10978	7.22384	3.5698	6.9236	1.88047	1.22933	0	1.02238	0.688317	0.754498	2.24046	1.21329
Gh_A01G0689	2.73801	3.40452	1.037	2.12366	1.38057	1.92297	3.09849	0.702295	0.571025	2.30317	1.60549	3.37847	4.08976	2.86722	2.7739	2.53076	2.62498	1.31277	2.33272	1.25528	1.71644	1.60439	1.15399	1.79224	1.56453
Gh_A01G0690	6.17013	8.78233	0	1.33819	0.134616	0.0687791	1.1429	0	0	6.97738	0.0245037	0.230092	2.78732	4.02971	7.1195	5.98875	8.21652	1.88908	0.0720719	0	0	2.70943	0.41527	0	0.0391355
Gh_A01G0691	62.2695	51.3087	16.8118	4.34156	5.57475	2.07626	15.0076	9.51658	2.34391	0	35.1772	1.83393	4.46385	1.78665	18.6574	8.80224	8.23206	12.2768	23.9075	13.7478	1.19014	4.20971	3.52108	22.1406	19.5206
Gh_A01G0692	2.86985	10.1956	0	0.762501	0	0	0	0	0	0	0.402665	1.51131	0	0.44315	4.65204	2.5798	1.49609	0	4.13618	2.43667	0	3.2377	1.08756	8.00303	4.84281
Gh_A01G0693	3.0218	5.8731	3.70627	3.49811	0.90979	0.72055	1.39881	1.72138	2.9109	1.3616	3.55851	3.11002	5.30776	2.4413	3.41124	1.83981	2.84392	1.81002	4.80941	2.00823	2.38617	3.04832	1.57844	0.749887	1.58215
Gh_A01G0694	1.36811	1.15237	0	0	1.14862	0.219728	0.0565196	0	0.0406068	0.194635	0.00823937	0	0	0	0	0	0.0782004	0.0373685	0.205991	0.389045	0.676948	0.00768855	0	0.14412	0.138489
Gh_A01G0695	5.04079	6.19347	7.76026	1.9212	1.65759	2.46943	0.961495	0	1.71928	2.09175	0.427765	2.40955	1.78897	1.38934	3.63715	2.30047	1.39201	3.45687	2.26387	2.03029	3.49646	3.56482	3.70869	2.09931	3.42025
Gh_A01G0696	9.29486	10.0142	0.0270875	0.0983599	10.2292	0.631475	0.205743	0.130167	0.0821188	1.37772	0.049983	0.093869	0.0719774	0.242562	0.0248269	0.0176534	0.0790752	0	0.588053	0.590035	1.39995	0.116612	0.0338828	0	0.372554
Gh_A01G0697	6.748	6.81209	0.20402	0.416881	1.23886	1.90381	0.505598	0.183663	0	2.98357	0.0549123	0	0	0	0	0.066492	0.0744134	0	2.913	3.21757	6.26267	0.00731809	0.0319071	0.0161449	1.5767
Gh_A01G0698	4.00783	3.3414	3.7471	1.78653	0.162277	0.838577	0.490685	0	0	1.12796	0.0882374	0.994153	0.383968	0.572187	1.35222	0.790273	0.945263	0.903103	1.98932	0.812481	1.91669	0.249059	0	1.38716	0.879692
Gh_A01G0699	0	0	0	0	0	0	0	0	0.516914	0	0	0	0	0	0	0	0	0.0792979	0	0	0	0.0244657	0.177664	0	0
Gh_A01G0700	12.7347	16.6655	44.8347	56.5722	18.9625	19.198	16.3402	37.7834	11.4431	10.6737	57.6081	14.7857	4.81601	9.56875	7.43103	7.75469	4.01684	9.92922	6.61958	7.07041	2.67383	3.48436	5.91935	10.5369	17.2837
Gh_A01G0701	10.1934	12.1803	31.7869	6.36067	2.85089	12.5924	34.6986	1.12106	0.68955	6.25911	18.5472	7.11977	6.79004	8.43183	7.23942	7.81555	10.3124	6.01241	4.36264	6.11157	2.7571	3.39317	1.56342	0.843074	4.67704
Gh_A01G0703	21.0791	21.3749	14.157	12.3105	19.0016	22.8864	19.3624	7.97202	4.42444	26.2817	8.54687	64.1839	68.3258	51.5154	60.2822	40.3449	67.7312	48.2217	32.707	21.4212	20.6607	21.2478	17.8019	18.7356	23.7375
Gh_A01G0704	14.6532	15.9554	1.34118	11.887	7.35426	9.21433	10.2825	4.47961	3.54245	9.43393	12.6516	8.21099	9.0665	7.70273	8.54994	9.12676	6.25711	8.25978	4.55428	2.81145	0.868202	8.05852	4.91151	8.35907	4.66247
Gh_A01G0705	26.8334	22.8135	1.16507	6.65761	12.3276	33.3831	122.052	4.50369	1.98737	8.8095	23.3064	18.49	19.9798	14.3247	10.2718	12.2919	14.3193	22.9012	32.1408	11.0124	7.76029	3.80638	10.2842	30.525	19.8487
Gh_A01G0706	2.45924	2.79882	1.9624	1.78495	1.59362	1.89559	1.87779	0.957044	0.807578	2.5071	0.888591	3.08982	2.39074	1.9915	1.20453	1.9634	1.16523	1.88268	1.46212	0.856284	0.591772	1.42606	0.584529	0.579782	0.655312
Gh_A01G0707	0.457874	0.801943	0	0.0363833	0	0.365903	0	0.0973149	0	0.244692	0.0555518	0	0	0	0	0	0	0.112598	0	0	0.0690814	0	0	0	0.0789575
Gh_A01G0708	15.8972	18.0097	0.470117	17.5872	3.78114	14.3526	8.77363	1.63321	1.05579	8.1127	37.2187	9.19196	14.5431	10.3625	14.3205	7.84876	12.7017	10.9926	4.29098	0.723036	1.05343	4.10595	2.78159	4.56521	2.72945
Gh_A01G0709	6.15926	6.23494	0.0501394	24.7319	0.968849	4.31528	0.986205	0.106032	0.0570991	9.98336	3.29168	1.53998	1.06665	1.91933	1.30451	1.20371	2.44098	1.75388	4.72167	2.91669	3.12452	0.713027	0.320964	0.6648	1.63713
Gh_A01G0710	79.3533	79.3764	0.509712	47.3152	20.0024	41.5415	2.71721	1.39174	1.6042	46.3364	17.8732	98.4971	99.3632	74.5614	82.1175	69.9628	108.178	46.9585	27.2629	19.239	26.9492	13.2165	4.95858	9.70155	15.1449
Gh_A01G0711	0.916539	0.697746	0.0558456	0	0	1.89636	0	0.272729	0	0.136781	0	6.7486	1.56134	2.35705	5.35485	4.11925	1.64425	0.157103	0.90588	2.50557	6.83894	2.45904	0.452275	0	0.246607
Gh_A01G0712	4.22859	4.35825	0	15.4091	14.705	44.2899	5.0112	15.0268	10.6992	14.7546	19.9706	0.155915	0.423769	0.224713	0.166707	0.176264	0.40485	3.86699	4.15054	0.985089	0.077145	0.0785887	0.281232	10.7851	2.17804
Gh_A01G0713	8.45979	8.19675	0.2339	2.37709	3.94996	19.0635	5.39281	5.97657	4.52848	8.28311	3.00213	7.91885	1.76739	6.18527	5.94297	6.11769	6.9324	5.73939	7.04102	2.54141	0.265887	1.34919	0.387398	1.3174	0.840869
Gh_A01G0714	54.8882	52.4288	1.06837	37.6912	10.1533	50.8136	6.43352	2.49551	0.759893	57.3093	16.3436	105.807	75.8413	82.3149	82.4727	122.642	146.468	126.676	48.7481	25.7187	17.3765	186.76	99.3077	8.00718	17.6088
Gh_A01G0715	10.4932	9.72843	5.10259	5.64769	2.99884	5.52163	5.84237	1.69786	2.91865	5.38484	7.029	10.086	13.0943	9.86943	7.21623	5.76865	7.30267	3.72658	6.36375	4.64864	4.21484	2.54677	1.56821	1.98459	3.25387
Gh_A01G0716	3.65869	3.87244	0.463092	8.07593	1.58416	0.723762	2.59089	0.899771	4.01374	0.847515	19.2232	1.48079	0.770142	3.86553	2.97335	3.94619	2.10739	3.57272	6.95712	3.33842	0.834425	6.05184	8.0595	5.82198	7.70553
Gh_A01G0717	2.38705	2.23693	0.053508	0.312389	0.443096	0.643072	0.0899026	0.203441	0.0754551	2.04048	0.0395927	3.7738	2.06345	2.98174	2.15619	2.22687	3.3335	2.11767	2.02844	0.534706	0.191282	1.06065	0.170024	0	0.256025
Gh_A01G0718	0.389219	0.366855	0.435067	0.112452	0.157499	0.269442	0	0	0.125909	0.201832	0.0190802	1.11077	0.220429	0.432471	0.341985	0.337073	0	0.11608	0.280577	0.225488	0	0.0714496	0	0	0.0406832
Gh_A01G0719	4.36443	3.65543	19.5726	3.52287	3.10935	3.52424	4.71877	0.875555	1.35797	5.87789	3.54286	5.12926	5.32403	5.0035	4.43712	4.26356	4.23822	4.25463	3.40735	2.34405	2.0855	2.77216	1.15796	2.17679	3.38275
Gh_A01G0720	1.95711	2.50032	1.12919	1.07204	0.845568	2.12633	3.05284	0.523708	0	1.30457	1.042	2.00138	2.69336	1.72373	2.34028	1.38003	1.16074	1.07356	1.07965	1.08316	0.773927	1.38082	0.658208	1.02351	0.995928
Gh_A01G0721	7.41965	7.96582	16.9615	8.38294	13.5111	10.8139	10.7844	4.91754	3.96583	13.1092	3.93574	5.93535	3.08319	4.25017	4.13025	5.09757	2.77864	8.24264	11.9391	5.12668	3.96407	8.32614	5.85927	7.44049	8.49099
Gh_A01G0723	74.4373	93.0683	14.2684	49.3915	37.8698	41.085	37.8144	57.2587	63.7556	37.5988	44.4086	29.4342	35.7664	28.4173	25.5416	36.0467	58.5114	50.1339	20.8739	18.9683	3.75552	64.7919	102.222	34.0825	22.6393
Gh_A01G0724	47.9022	45.1343	44.4359	47.2426	31.9363	28.9655	26.9941	56.0209	65.8649	48.1729	41.4804	20.7486	34.1075	35.827	31.6484	43.8931	34.1914	28.0378	44.9279	23.2341	15.1727	46.8366	34.9349	30.0337	22.0649
Gh_A01G0725	6.2616	6.49506	29.1153	2.2543	17.5849	9.27437	21.1962	0.412957	0.850981	2.08471	0.381423	8.80947	3.74047	6.21901	4.14274	2.80248	4.89341	1.28741	1.81418	0.997174	1.23339	0.55673	0.0440156	0.267439	1.0246
Gh_A01G0726	4.68325	4.27365	10.1471	0.53218	8.19893	1.00729	0.626896	0.529565	0.134128	0.705752	0.0654876	0	0	0.00882298	0	0.0057809	0.0515987	0.0493173	0.481566	0.386249	2.24855	0.0152468	0	0.0674401	0.243864
Gh_A01G0727	13.3079	14.0609	7.42136	7.35111	22.5312	9.01954	11.3035	5.8954	7.81525	14.7684	7.01245	26.488	28.484	22.3654	25.9461	17.944	29.1167	15.2946	7.92146	4.56341	3.51271	8.78377	6.00766	8.08023	7.78813
Gh_A01G0728	8.74761	8.30292	6.42671	8.74856	3.86072	5.88575	4.10235	0.420487	0.240717	7.31549	6.59905	13.2173	15.6276	12.043	16.4524	9.68575	16.2821	10.7725	6.60596	4.53573	4.99801	4.55171	2.20186	7.94536	5.15911
Gh_A01G0729	18.1996	17.6164	1.20404	24.7718	9.73965	18.4559	9.95137	3.76779	5.42207	16.2723	9.71817	13.6073	9.54976	12.632	21.2382	10.5583	12.6444	18.3833	13.0054	7.62169	4.72841	7.07047	2.94648	7.57295	8.22832
Gh_A01G0730	15.5435	16.8669	7.20723	34.371	16.8441	24.8417	23.3019	65.0234	33.0124	55.9681	66.9743	18.295	15.1429	13.0972	22.6701	17.2346	16.0026	36.5915	20.3465	7.83241	1.77807	17.3662	23.4187	30.549	17.3156
Gh_A01G0731	9.50768	9.99136	15.5101	7.19606	6.18792	5.80603	6.29031	0.442913	0.817173	15.7517	6.8069	11.4815	11.8699	12.6389	7.20476	10.2397	8.74413	5.41507	5.97989	3.96104	3.15129	8.11723	4.21903	3.30388	3.94619
Gh_A01G0732	12.8065	12.0726	26.145	9.18946	15.6618	12.631	11.4349	0.569956	0.72095	31.8584	5.5431	21.4308	20.0407	23.1964	11.5897	14.9911	15.8633	8.47432	17.0493	9.21833	5.74905	9.78787	4.18551	6.04127	6.01096
Gh_A01G0733	0.840813	0.795007	1.54862	0.901789	1.21123	1.4173	0.849548	0.0846063	0.107146	1.75113	0.212527	1.65797	0.822454	1.16295	0.940502	1.1141	0.618281	1.32963	2.53658	1.3017	0.946998	0.921091	0.642843	0.925962	1.51324
Gh_A01G0734	0	0.0624567	0	0	0	0	0	0	0.164773	0	0.0497571	0	0	0	0.0992974	0.0351724	0	0	0.292653	1.32436	4.07938	0	0	0	0.424833
Gh_A01G0735	7.6962	7.77165	3.70251	7.72955	11.2357	7.63105	6.97474	19.0119	8.72398	6.76306	6.60367	6.7024	4.83598	5.51316	4.74037	7.03872	5.91062	13.7557	2.86536	2.56947	0.314991	7.97752	16.5233	5.57412	4.685
Gh_A01G0737	5.87425	5.73106	10.1865	0.806132	19.2523	10.1599	1.50978	0.308578	3.2894	1.44779	0.78169	2.34873	1.18551	2.0672	1.22614	0.994306	0.746814	0.951521	9.54068	2.25193	1.78587	0.311084	0.291388	5.70194	4.35473
Gh_A01G0738	14.0179	15.2022	4.30556	10.6196	13.1459	18.3042	29.107	0.305316	0.95741	6.24202	13.6358	16.7808	26.2022	20.6052	18.9915	14.0778	23.2171	8.70959	7.28112	5.88611	4.47307	9.3082	3.53941	5.96156	6.64003
Gh_A01G0739	2.45848	2.49547	1.01621	0	0.367853	0	0	0.404001	33.5534	1.16089	0.130123	0.732719	0.392487	0.284624	0.268791	0.0924458	0	0	0	0.390925	0	0	0.175936	0	0
Gh_A01G0740	27.3378	31.1291	11.3628	24.4702	24.2686	23.3845	18.9528	19.5351	13.3423	14.7245	18.5775	13.7368	19.0103	21.3338	25.6146	23.2575	17.8837	16.9864	18.0679	14.726	13.0173	17.4413	17.6086	14.9266	15.7048
Gh_A01G0741	17.8316	18.9264	142.696	63.2494	22.9533	18.7986	19.0265	22.8083	33.6361	166.601	47.7101	13.0269	11.9869	13.3209	10.8616	28.1376	10.0163	13.5601	13.8875	7.90566	3.43109	39.4485	30.6578	12.4745	12.3535
Gh_A01G0742	3.62923	2.5292	0	0.276194	0.195008	1.11287	1.18301	0	0	1.52101	1.12938	0.662705	1.84762	0.992489	2.40366	1.14831	1.93883	0.871593	0.518886	0	0.656461	0.932431	0.573842	0.289124	0.226443
Gh_A01G0743	5.56948	4.57645	4.96625	1.70676	0.718949	0.789918	4.56959	0	1.79501	0.754857	1.01803	1.19428	4.21828	0.973934	1.44461	1.35597	0	3.82311	2.05576	0.76435	0.93383	1.74999	2.40891	1.27983	1.38109
Gh_A01G0744	2.26691	2.56093	0.472272	0.435651	0.960671	0.601409	0.794322	0.416691	0.0881577	2.5408	2.44155	3.80607	3.76065	1.50984	1.63426	1.41188	2.69401	4.35651	1.75187	0.603704	1.96483	0.917309	0.358124	0.0333221	0.510096
Gh_A01G0745	1.63874	1.8833	0.160781	0.146539	0.624929	0.828991	0.581279	0.0255213	0	0.18058	0.300591	0.381533	0.263152	0.473317	0.220904	0.553916	0.45153	0.669713	13.2897	2.05427	0.0833727	3.5045	7.84323	1.00077	2.27598
Gh_A01G0746	3.35933	3.35208	0.0330862	7.40258	4.92034	14.2174	0.862422	0.144451	0.0500213	10.2734	0.897229	0.698933	0.380539	1.04356	0.515202	1.10864	1.07346	2.144	1.31212	0.601037	0.467016	0.436128	0.283431	0.756473	0.558339
Gh_A01G0747	8.16969	11.3653	3.51274	8.59091	4.11172	5.26376	6.93099	1.56019	2.69489	13.2972	10.7105	7.96755	6.72936	9.05284	9.80142	8.81608	6.17951	5.19707	6.25832	4.41714	2.64847	5.78234	2.9465	5.2215	5.68203
Gh_A01G0749	13.7584	13.3319	1.65496	10.2937	32.7665	11.6032	11.0492	10.1165	21.8688	6.77868	3.85992	3.50985	2.52435	2.3027	5.12022	6.13991	5.11467	2.78397	6.84105	4.80272	0.795547	1.02763	1.65223	10.2254	4.05106
Gh_A01G0750	8.60665	9.24239	14.2713	3.99353	7.13019	9.65222	11.5692	1.31336	1.89944	10.7703	7.57627	7.95584	7.52305	6.13727	9.99592	6.38622	6.30964	4.80263	5.93727	3.20371	2.3507	5.68395	2.46691	3.78388	4.92199
Gh_A01G0751	29.9592	26.3491	8.09034	19.9104	4.79725	12.0579	10.7743	2.23268	3.86465	9.7692	9.637	10.4068	6.76258	8.26185	7.25997	6.1501	3.40386	10.0367	10.5516	5.56171	4.68911	8.3041	5.56026	3.97615	6.77566
Gh_A01G0752	9.01871	12.0672	3.39329	4.06336	1.56242	3.68936	8.95528	2.19643	2.01916	5.48033	0	2.74097	2.35197	0	0.53222	2.44105	4.25642	1.9798	0	3.00168	0.873898	2.5695	1.3122	0	1.07873
Gh_A01G0753	1.29664	1.80971	0	0.597156	0	0.516104	0.31037	0.0737206	0.232218	0.965482	0.0988399	1.82969	0.854592	3.22885	1.7965	3.10221	1.11858	4.06223	0.166119	0.0833642	0.052716	8.57169	7.21678	1.3942	0.496305
Gh_A01G0754	0.756964	0.413728	0	0.294425	0.832507	0.216293	0.105348	0.101833	9.0487	0	0.489386	0.0706859	0	0.040729	0.188678	0	0.121917	0	0	0	0.489952	0	0	0	0
Gh_A01G0755	3.26996	3.45834	0.00811921	1.24892	13.8504	0.943418	4.14206	4.80894	1.22854	0.450395	4.40315	0	0	0.00808414	0	0.0211882	0.0236262	0.270983	0	0.0221184	0	0.0139667	0.0101712	0.26268	0.111717
Gh_A01G0756	4.08443	5.45511	0	0.264457	7.75621	7.84026	2.28869	0	0	0	0	0	0	0.0978372	0	0	0	0.422116	0.332016	0.2681	0.335516	0	0	0	0.0967848
Gh_A01G0757	0.43298	0.351595	0	1.07279	0	0	0.160149	0	0	0	0.0576248	0	0	0	0.0575803	0.0407433	0	0	0	0	0	0	0	0	0.0615462
Gh_A01G0758	1.35595	0.491553	0.417161	0.187418	0	0.182341	0	0	0.212247	0.684832	0	0.958542	0.277963	0.379416	0.223406	0.225618	0	0	0.562901	0.377867	0.237508	0.721298	0.432326	0.392322	0.409142
Gh_A01G0759	3.83068	3.96767	5.44134	3.26385	7.74478	3.92038	5.1229	2.64308	0.844998	1.97754	3.21808	4.12221	4.25118	7.54698	5.8405	3.8257	3.39902	5.84628	3.25919	4.40924	1.54965	5.35278	4.07308	4.33365	4.84153
Gh_A01G0760	18.0317	15.7889	0	0.577745	7.2658	3.48305	1.01455	0	0	1.97377	0.118839	0	0	0	0	0	0	0	0	0	0	0	0	0	0
Gh_A01G0761	15.7353	21.78	1.29562	1.06662	0	0	0	2.12972	0	0	0	1.0663	0	0.629006	0	0	0	0	0	0	1.02828	0	0	0	1.24928
Gh_A01G0762	20.5359	22.2985	0	0.616647	40.4064	3.07414	0.896356	0.584377	0	2.02962	0	0	0	0	0	0.0747155	0	0	0.155117	0.313567	0.782842	0.100418	0	0	0.113212
Gh_A01G0763	49.3205	42.2712	0	0.616647	40.992	4.91862	0.298785	0	0.711385	5.50896	0	0	0	0.114394	0	0	0	0.330991	2.17164	2.19497	4.69705	0	0	0	0.226423
Gh_A01G0764	3.16018	3.20772	0	0	0	5.24894	0	6.60904	0	0	3.9165	0	2.13402	0	1.44474	1.87207	0	0	3.82769	4.04698	0	0	0	7.49945	2.8986
Gh_A01G0766	7.28573	8.73466	0	0.544853	3.28582	4.05366	0.207844	0.401669	0	6.41774	0	19.6015	4.0009	9.84672	8.04225	9.32918	13.3486	11.4876	6.8818	1.98174	0.483548	2.77171	0.95634	0	0.27818
Gh_A01G0767	2.34385	2.17472	0	0.0624263	12.6481	0.112471	0.0471561	0.0593852	0	0.0300048	0	0	0.0165354	0.0310198	0.0513558	0.020328	0.0362133	0.0865345	0.110088	0.237622	0.107635	0.0107118	0.0546539	0	0.208191
Gh_A01G0768	2.39113	2.57693	0.970795	2.11293	1.84556	2.50594	2.04902	0.32585	0.298326	1.84676	1.08622	3.31669	2.07402	2.64324	1.86905	1.28664	1.45615	2.55163	2.52515	1.81828	1.1002	1.23277	0.845722	1.99234	2.08723
Gh_A01G0769	13.2587	12.1865	1.02207	10.005	3.10472	4.37338	7.07435	0.522617	0.420581	4.82145	3.72159	5.93889	4.92652	4.98144	6.52261	3.11961	0.410986	1.5694	6.74619	1.29212	1.37833	1.54136	0.419929	10.9911	2.33289
Gh_A01G0770	0.87094	0.745911	0.101519	0.0918575	0.360164	1.32	0	0.196617	0.616894	0.0988694	0.0374024	1.33455	1.64712	1.63489	0.72615	0.99111	1.54726	0.796144	2.17254	0.718234	0	0.56014	0.152102	2.11382	1.39553
Gh_A01G0771	15.8683	16.2849	12.5818	15.9282	18.5362	17.2211	14.9861	7.93798	9.54132	26.0574	9.72189	19.8186	17.8538	19.7909	19.0609	18.4114	19.9202	17.5012	12.412	9.11762	7.85984	11.1273	7.14189	6.9138	9.6521
Gh_A01G0772	2.11393	2.39817	0.572447	2.0078	1.06867	1.57602	3.38217	1.47506	1.10203	1.84804	1.21804	0.727766	3.25007	0.687977	2.12907	1.29173	1.59884	1.86705	2.07588	0.655264	1.18581	0.962888	0.71281	2.04426	1.5667
Gh_A01G0774	86.4707	88.6393	582.54	345.093	90.5623	78.1889	61.8355	130.908	125.767	178.095	176.954	69.25	129.403	70.6928	65.102	175.551	93.8014	185.302	362.449	316.805	104.464	507.475	359.9	116.531	239.445
Gh_A01G0775	23.6497	24.4733	10.6234	54.8189	13.1078	34.9849	84.6172	73.9234	16.7834	30.1749	340.876	22.0134	16.7154	19.2334	22.9848	24.5852	23.306	18.3338	18.1674	10.428	6.59697	28.2729	13.9511	9.10084	12.6332
Gh_A01G0776	1.62794	4.62682	0	1.87087	0.985426	0.529352	0.51194	0	0	0.502666	0.176099	0	0.261719	0.38344	0.538868	0.249808	0	0	0	0	0	0.681187	0.476603	0	0
Gh_A01G0777	3.299	5.30199	0	1.34649	0	0	1.33696	22.2089	14.2799	0.872273	1.08168	1.45043	2.28697	0.504058	11.1514	3.17689	5.19124	0	0.227079	0	0.285471	0	0.627477	0	0.16649
Gh_A01G0778	1.57535	7.19575	0.774737	0	3.94437	0	3.1984	0	0	0	0	0	0	0	0	0	0	0	0	0	0	0	0	0	0
Gh_A01G0779	20.5501	22.7032	0	1.48228	15.3402	0.783305	13.8653	0	0.225715	1.11125	4.38201	0.249291	0.489163	0.576769	0.0672355	0.376344	0.662549	0.210805	0.878215	0.395452	0.614316	0	0.359562	1.216	0.285609
Gh_A01G0780	6.56069	16.6485	0	5.58562	2.69644	19.0372	12.3156	3.69321	0	6.25368	0.858868	0	0	0	0	0	0	0	0	0	1.5433	0	0	0	1.89831
Gh_A01G0781	4.86657	4.08069	0	14.5594	7.47382	5.50231	3.80763	11.4238	2.51961	7.33728	6.7384	0.580762	0.0469528	0.333663	0.388583	0.517486	1.08525	1.72851	2.99192	1.29776	0.516327	0.24347	0.132388	6.22479	2.65352
Gh_A01G0782	0.233312	0.426279	0	3.63099	0.120229	0	0.0600038	57.848	0.754581	0.602389	10.8256	0	0	0	0	0	0	0	0	0	0	0.0204147	0.118728	0	0.023304
Gh_A01G0783	56.5276	53.7661	52.855	38.9966	24.4656	24.9337	24.5502	5.10356	6.99057	81.9379	30.4689	59.9378	40.8646	100.438	31.7142	87.4888	28.7194	30.1026	94.2942	43.3411	25.5192	96.4114	48.0786	22.7528	22.7576
Gh_A01G0784	4.74936	5.18788	11.2224	4.99928	3.18925	3.8248	1.72996	1.8805	1.2884	2.43435	3.27276	1.07523	0.651079	1.47367	2.02597	2.08798	1.64334	1.62217	1.18132	0.781235	1.91596	1.17796	2.06237	1.75984	1.30017
Gh_A01G0785	15.4101	16.7827	2.37865	3.98796	10.4049	11.4125	8.34281	5.65421	1.77969	9.41138	1.29182	21.947	11.3902	20.9036	10.1264	26.7637	17.6261	22.9451	12.0611	7.98284	1.68216	54.1748	41.9088	15.8177	13.6978
Gh_A01G0787	0.259964	0.481571	0.437749	0.361454	0	0.420726	0	0.142005	0.0447509	0.71543	0.104341	0.596378	0.549018	0.582268	0.595119	0.608897	0.704067	0.823921	0.533722	0.0267815	1.12641	0.266858	0.258315	0.475986	0.289893
Gh_A01G0788	5.50269	4.53314	1.51829	3.91015	2.88351	3.16465	1.81843	3.13831	3.66505	4.33861	1.28769	2.41769	1.52172	2.52229	1.9943	4.41748	0.486559	2.78795	3.71294	3.08877	1.37851	5.17606	5.50063	3.3374	3.02678
Gh_A01G0790	0	0.315184	1.49133	0.220381	1.0008	0.653355	0.381449	0.247229	0	1.47657	0.0903416	0.33925	0	0.0978372	0.272412	0.223776	0	0.562822	0.664033	0.2681	0.335516	0.271234	0.244752	0	0.387139
Gh_A01G0791	4.5417	3.86919	4.96977	2.07456	6.44815	3.7999	3.61144	0.105573	0.178471	7.39386	0.690433	5.73703	3.69005	5.66589	3.97865	4.59157	4.28939	3.66253	4.76991	2.4307	1.60457	3.44109	1.14563	1.82017	2.23701
Gh_A01G0792	3.02996	2.70275	0.138079	1.73607	0.262446	1.20972	0.350192	3.2065	6.44383	1.38349	0.922756	0.926211	1.00953	1.33885	0.791204	0.809305	0.757454	1.30295	1.94188	0.563751	0.267207	0.758441	0.560762	1.3086	1.93245
Gh_A01G0793	2.13878	2.11638	19.0008	1.14438	2.50548	1.40959	2.31925	0.784535	0.577407	2.3395	0.594094	2.25501	0.963987	2.23789	2.43974	2.02143	0.59573	2.53042	1.98119	1.48166	0.812446	2.45979	1.17415	1.30859	1.65723
Gh_A01G0794	14.3219	14.5329	12.1163	8.58583	22.1156	6.89927	12.3041	12.1411	8.26756	12.795	6.14405	7.7541	6.74126	6.9746	7.14837	7.43474	3.29241	7.64012	8.34245	5.76323	3.32557	5.90164	4.02993	4.95419	7.73928
Gh_A01G0796	6.17793	4.87291	3.84729	7.37391	6.1105	6.60271	12.0784	3.57866	4.6361	7.52905	1.37225	7.13595	6.07834	5.10327	10.3804	6.51092	7.0196	7.27255	9.31264	11.7096	3.19536	2.87595	1.64518	1.89513	6.0571
Gh_A01G0799	19.8758	22.563	5.16124	11.1879	28.9674	19.343	21.473	8.36149	7.07499	12.1755	5.18049	20.6136	16.0707	13.8404	22.1487	22.0255	14.4812	27.6425	38.9919	49.0235	44.5073	37.283	39.4056	24.3855	49.6964
Gh_A01G0800	3.4516	3.90141	0.100506	4.58107	5.37112	6.03475	0.592343	0.32014	0.304184	2.46496	0.479721	1.71472	1.45667	1.72619	1.30449	1.42611	2.14507	1.53769	2.13936	1.23207	1.22904	1.70018	1.81503	2.34285	1.14418
Gh_A01G0801	3.94558	4.08667	0.941746	70.6443	13.2019	27.0911	4.27414	6.4982	9.00932	22.2415	12.8274	1.00516	0.506278	0.497984	3.28899	0.808598	0.704627	0.224447	3.66405	3.10789	5.30194	0.138189	0.200153	2.0863	2.65608
Gh_A01G0802	7.15091	7.86623	6.26255	7.26665	3.39656	3.837	3.71811	0.928151	2.77303	14.4427	1.51013	4.53323	1.93442	3.16709	12.8492	6.32447	3.08341	8.87657	8.25389	3.05267	1.50995	20.7445	53.0233	2.05562	3.17763
Gh_A01G0803	11.5982	11.9611	13.2073	10.1871	16.0443	12.2307	14.4771	3.13423	6.85991	20.3999	9.57365	21.7718	19.9103	17.5809	17.23	16.7108	19.0079	13.6823	14.0609	7.6774	5.01162	12.9543	6.20446	5.10273	9.92585
Gh_A01G0804	1.03088	1.59575	0.366273	1.51828	0.195408	2.45494	0.782982	0.419543	5.09397	2.29802	0.195364	1.66766	1.56363	1.36079	1.25504	1.41807	0.959945	1.45695	2.7162	1.8886	1.09339	1.19637	0.770421	1.20472	1.079
Gh_A01G0805	9.56131	7.11093	2.11103	9.45624	1.56582	0.890999	3.61264	22.3582	7.13667	12.714	4.54047	24.8676	13.529	11.5724	12.8554	11.2891	12.7533	22.8879	6.86321	4.95183	8.82762	14.817	27.0018	0.292792	2.32614
Gh_A01G0806	0	0	0	0	0	0	0	0	0	0	0	0	0	0	0	0	0	0	0	0	0	0	0	0	0
Gh_A01G0807	42.4638	35.1289	19.4721	20.5199	21.4285	21.2159	21.8708	4.24144	5.95853	26.583	15.6182	40.6009	45.0945	37.4402	36.2306	32.7625	37.7816	27.5932	19.4416	13.3424	13.4273	21.6546	21.5974	17.9313	17.1996
Gh_A01G0808	20.1162	22.5219	10.5901	15.7495	15.1923	14.2762	14.1698	0.995285	1.12524	26.3554	9.28175	36.7663	29.7172	39.4313	34.1441	30.7558	27.1146	39.3978	28.5777	25.8409	19.3448	18.0974	15.2254	15.4944	25.5454
Gh_A01G0809	6.89957	6.98722	6.16833	6.37042	9.47683	9.91565	19.2919	7.55743	3.58322	8.00852	7.53893	4.06504	2.5624	2.93685	5.26979	4.46205	2.65365	5.10042	6.46748	4.34687	1.7844	4.22388	2.74312	4.40481	6.65137
Gh_A01G0810	5.81222	5.39659	0.0976165	1.28783	0.494613	7.84069	0.0831089	0.0798709	1.19112	3.43939	0.0896377	1.57099	0.130046	0.226062	0.776557	0.422545	0.576408	0	1.58155	0.26532	0.890035	0.112475	0.0404906	0	0.383027
Gh_A01G0811	6.95055	7.48596	8.76416	25.7939	13.3972	2.77897	3.09509	90.7648	7.7342	12.9611	60.3147	8.65185	1.76275	1.53615	0.173448	4.9986	3.24459	21.59	1.12056	20.6277	6.9601	0.751596	3.192	6.24455	16.5576
Gh_A01G0812	13.4201	13.9607	51.3803	18.4926	26.3602	10.6172	14.2078	23.1407	8.0319	22.0334	7.7755	18.6083	13.503	18.1909	14.3173	12.0768	7.90773	20.0793	16.0038	14.0225	6.24579	9.32698	6.71035	12.046	20.5638
Gh_A01G0813	41.2539	41.681	0.164581	3.61095	4.2895	12.4962	0.418609	0.171376	0.286041	15.0356	0.540958	77.8965	23.9933	66.7237	43.0029	44.9305	47.6396	29.4901	23.4502	7.29119	2.46081	8.15349	2.17038	0	1.66175
Gh_A01G0814	33.5069	34.099	11.8434	19.6077	21.6107	18.0974	17.6417	10.0793	8.42669	28.5089	12.6665	57.3613	62.445	47.1668	44.7923	42.7213	47.8147	26.02	24.0093	19.8326	13.9147	16.085	9.3515	9.38572	14.3922
Gh_A01G0815	7.02025	8.5794	9.47932	6.97835	6.83462	6.23238	5.4287	4.06705	1.09465	6.15539	4.34786	8.34223	4.68405	4.51691	10.3226	5.92929	6.79821	9.31054	6.11527	6.49768	3.34695	7.18316	5.66877	2.81369	6.2529
Gh_A01G0816	18.3614	19.4065	3.72913	8.35921	18.8013	14.7173	6.09691	0.330579	0.593056	17.3403	2.64403	25.4347	21.1333	22.2836	16.1845	18.6276	14.2424	17.3817	21.8212	16.0456	10.1668	9.92954	17.9453	4.95398	11.5798
Gh_A01G0817	8.11721	8.92594	1.58054	3.60519	5.81013	4.35396	3.82262	2.9103	1.85662	4.58924	2.28549	6.93161	5.20301	3.99486	8.28768	8.04452	5.15648	6.12031	4.21101	2.32608	1.86378	9.90727	5.03959	3.43221	2.97941
Gh_A01G0818	60.4785	54.8181	32.8908	41.4327	19.8873	34.757	17.0421	8.77446	13.7781	28.9577	20.5433	56.1598	63.4122	60.4781	86.8556	47.0692	69.1637	40.355	40.0322	24.9238	28.7918	25.5956	17.9679	11.0322	16.6863
Gh_A01G0819	0.752382	0.816371	0.174601	2.54641	0	0	0	0	0	0.188804	0	0.570591	0.61912	0.231452	0.195681	0.265205	0.170492	0.162924	0.10513	0.158382	0.366764	0	0.0484558	0.0734739	0.266701
Gh_A01G0820	20.5399	21.3297	2.31638	8.34148	4.90402	11.6008	12.3769	11.8585	4.19089	25.5085	13.3871	21.0157	6.55167	18.1531	15.8968	40.8956	10.7482	21.1634	3.61699	1.01538	0.168503	77.3222	67.7277	9.47218	3.89005
Gh_A01G0821	9.64605	10.0488	7.1878	7.30192	19.4416	13.9258	7.52043	5.51966	6.25026	4.5136	4.26543	7.0174	5.92095	4.22091	5.95161	3.30534	4.35363	4.28453	4.89713	3.37291	0.603937	2.26736	7.20949	6.81462	4.69623
Gh_A01G0822	1.01327	1.02329	0.188282	0.438364	0.477209	0.548097	0.0198461	0	0.106963	0.540776	0.0253443	2.27789	1.1254	1.5732	0.862723	1.86169	0.686331	1.55242	2.94456	2.11506	1.50126	3.69687	2.45938	0.313025	1.52236
Gh_A01G0823	6.83974	6.55424	0.274974	1.9152	1.39321	6.12835	11.8618	0.507278	0.209829	4.82297	9.3382	5.33158	5.72534	3.64929	2.0826	3.21255	4.06364	2.52345	3.43246	1.49449	2.701	1.3371	0.2565	2.45713	2.29242
Gh_A01G0824	2.54041	2.73682	0	0	7.46874	0	0	0	0.0720053	0	0	0	0	0	0	0	0	0	0	0	0	0	0	0	0.0116747
Gh_A01G0825	61.0658	62.4803	1.54576	63.3699	22.646	39.271	18.2364	9.87413	52.2555	41.3035	48.1922	61.7097	78.7271	72.0562	70.7639	96.5326	94.5038	62.3218	63.5788	56.8979	27.3098	69.7883	72.646	36.3819	38.9216
Gh_A01G0826	3.57908	3.36835	0	0.192505	0	0.982557	36.987	0	0.0919598	0.0735211	54.1104	0.0787644	0	0	0.0138955	0.088885	0	0.169327	0.0411187	0.123806	0	0	0.0379064	0.0575185	0.0297805
Gh_A01G0827	5.70179	7.31163	4.35358	4.12429	5.31333	4.46428	5.84711	5.54401	2.3505	4.96424	4.10422	6.79229	9.05778	8.48069	6.42562	4.32332	5.8197	4.15663	4.66163	4.353	2.16458	3.06322	1.5061	3.57203	4.65367
Gh_A01G0828	31.5177	31.8906	0.0905033	4.13223	3.09648	5.27935	0.382168	0.363044	0.228757	28.0543	0.153025	129.844	112.713	156.637	19.15	65.6767	76.9528	39.8039	2.59818	0.698101	0.207756	6.19673	2.13117	0.028618	0.474136
Gh_A01G0829	11.0744	11.8993	23.0762	12.8568	13.9415	13.1879	8.61966	27.0725	14.5186	11.6697	7.33199	9.7758	11.0696	9.72882	11.2733	8.55802	7.51286	14.7205	11.9578	8.99345	7.33199	7.0481	5.46546	10.9815	10.8413
Gh_A01G0830	20.4744	18.7113	1.94442	12.6265	3.32396	8.22591	3.12699	5.83371	13.8636	10.8912	8.71412	10.1843	10.5801	15.021	7.2375	32.6277	13.9111	5.67444	13.4639	7.6516	5.03669	54.0628	23.6688	6.72525	8.66764
Gh_A01G0831	11.3696	10.9098	11.2083	12.5389	12.8115	12.7488	7.54873	7.82004	3.95993	15.2167	5.69088	13.896	8.11191	11.8225	8.29971	11.9	6.17206	18.6959	16.0164	13.3246	4.34752	10.1344	9.03326	13.5613	13.0017
Gh_A01G0832	10.1845	10.4648	7.31066	5.85733	20.791	8.42166	12.2948	7.94253	2.79581	7.71119	3.19157	6.1892	3.65818	4.43149	5.36549	5.47722	3.48305	8.66908	7.35745	4.94615	2.30259	7.35879	6.04862	9.03614	7.43782
Gh_A01G0833	11.3827	11.019	4.31757	13.3412	7.79871	13.8074	11.3417	3.80008	7.22716	9.08012	13.3254	9.05171	11.6122	11.2086	9.85998	10.6911	8.11602	7.85948	7.08736	7.44574	3.58707	6.49511	4.80549	4.37294	6.148
Gh_A01G0834	10.9641	11.4594	17.2639	8.34832	17.0157	12.0543	11.483	8.48869	6.7795	14.6273	3.92268	9.47823	6.42308	5.80467	8.7368	10.5941	6.69397	16.3114	16.6734	9.68896	6.78122	17.3881	18.9522	12.4821	12.7864
Gh_A01G0835	5.49884	5.97711	1.38019	4.54526	3.73514	3.36616	2.56239	0.615154	0.669558	4.15998	1.28215	7.9533	4.53334	5.76038	4.83675	4.71603	4.53476	3.09468	3.98221	2.21693	1.12667	4.76973	1.9523	1.89082	2.36953
Gh_A01G0837	0.918724	0.932546	0	0	0	0	0	0	0	0	3.89673	0	0	0	0	0	0	0	0	0	0	0	0	0	0
Gh_A01G0838	128.291	135.596	118.761	397.724	345.959	406.091	541.977	121.278	156.202	485.226	398.216	1351.32	1682.64	1197.45	1379.45	788.635	1365.28	570.668	468.638	295.068	357.494	220.488	113.134	189.992	225.957
Gh_A01G0839	2.39124	2.62296	4.11439	0	0	0.220865	0.28733	0	0	0	0.0518108	0.0972926	0.075039	0	1.65494	0.915659	0.663879	0.634312	0.380911	0.0766259	0.096523	0.0486644	0	0	0.304186
Gh_A01G0840	0.298183	0.681006	128.902	0.0246169	0	0	0	0	0	0	0	0	0.944838	0.0542238	0.0250469	0.159685	0	0	0.22144	10.9864	0.187067	0	0	0	1.39303
Gh_A01G0841	1.05423	0.589328	0.0233104	0.169444	3.95846	0.241256	0.0884501	0	0	0.225501	0.0322753	0.0202048	0.0309621	0.0695969	0.0427238	0.0303948	0	0.097447	0.031644	0	0	0.0200629	0.160453	0.0442929	0.160326
Gh_A01G0842	19.8238	18.9867	3.57327	13.0775	14.6246	13.269	10.606	2.07049	1.68145	13.4595	11.2628	26.0988	40.616	54.0365	30.9926	24.1869	16.7328	23.0363	6.41681	7.48859	5.40766	19.0445	27.0988	2.97928	7.47465
Gh_A01G0843	6.54925	6.77838	3.65351	3.49426	10.3747	6.52227	15.4319	1.52052	2.55006	8.6224	2.47814	1.88076	2.69564	3.09732	2.2172	3.52545	1.60917	2.28641	6.04069	5.00511	4.81466	4.08864	3.30417	3.04379	4.40124
Gh_A01G0844	7.29209	7.14818	27.9482	1.30698	46.5166	2.94839	6.97589	0.238492	0.799286	0.963705	1.53087	3.35844	2.31272	2.0052	3.28377	2.06881	3.30187	2.50096	1.96037	0.661441	0.32067	0.650886	0.626331	0.516616	0.919419
Gh_A01G0845	49.4597	47.0746	83.7998	78.9618	92.724	50.9803	77.5541	194.579	247.537	39.8751	119.052	30.0856	44.316	23.0326	76.2664	46.6204	54.8265	54.3047	73.6658	58.5058	35.1684	69.7307	111.893	91.642	90.1115
Gh_A01G0846	2.73094	2.43687	0	0.26383	0	0.444582	0.961042	0.225185	0	1.9659	0.565277	2.8249	0.476377	1.46237	2.87632	1.31309	0.21257	1.03025	0.683353	0.466689	0.536526	0.00894913	0.259779	0.896704	0.831741
Gh_A01G0847	0.0134297	0.0136317	0	0.345858	0	0.0797374	0.0779691	0.147671	6.63147	0.124184	0.056957	0.0356562	0.0273051	0	0.0376809	0.254764	0.119815	0.286288	0.0279219	0	0	0.468839	1.90493	0.469114	0.191944
Gh_A01G0848	6.19417	6.3756	0	0.935481	0.95475	2.03988	0.124573	0.07896	0.994051	2.58431	0.0906087	8.47973	4.76782	4.52894	6.54696	4.57696	5.12492	4.85192	2.73158	1.0255	1.01468	2.85032	0.798435	0.124234	0.75613
Gh_A01G0849	75.9815	67.9058	24.0063	57.2458	33.5427	52.4798	48.5163	13.4751	9.37206	76.7959	46.1754	80.7441	105.917	120.382	77.3483	85.8996	95.2068	50.2515	49.6578	30.1375	21.7677	51.3657	24.2226	19.456	24.0993
Gh_A01G0850	8.01058	8.80218	1.82864	3.61748	1.85308	3.13627	2.6334	1.55188	1.11592	4.17051	3.51038	4.4136	5.18288	7.81989	6.89758	8.18061	1.76766	2.72082	4.53301	2.71085	2.32976	8.477	3.80559	2.44055	1.72848
Gh_A01G0851	5.21949	6.38582	2.47659	6.90333	4.48874	5.91466	4.44922	2.059	1.45681	4.94967	4.67899	4.41957	5.82428	5.94266	6.93434	7.86249	4.16622	4.56836	4.49909	2.983	1.31797	8.33788	5.25489	4.44259	3.67124
Gh_A01G0852	1.44567	1.55374	3.55186	1.077	1.06333	1.61394	4.35807	0.334415	0.451573	1.86795	1.60149	1.0996	0.631302	1.03944	0.990831	1.11884	1.03158	1.42705	1.38027	0.761804	0.933095	1.38748	0.968996	1.82642	1.26429
Gh_A01G0853	13.0898	13.1664	11.2856	6.48043	10.787	9.95724	8.15315	2.9995	2.18587	14.8425	4.49334	9.63013	6.94367	8.18043	7.05572	8.69367	4.8541	7.15023	11.7834	6.18088	4.72956	8.08343	4.06494	6.3551	7.17964
Gh_A01G0856	5.6519	6.19924	0.980399	3.6785	2.50527	3.62202	3.58294	1.00876	0.627128	4.97851	2.10616	6.01631	6.7722	6.03964	4.88527	4.87792	2.85263	3.61323	4.96047	3.56113	2.36718	4.1681	1.95717	3.18573	4.03447
Gh_A01G0857	15.6853	13.8433	2.55203	11.6751	9.34717	14.1748	23.4872	0.51985	0.782193	15.9396	21.0505	12.1264	7.44503	10.9775	8.31957	10.3824	4.65453	8.77531	10.7442	5.42649	3.90369	6.06564	3.39947	4.58485	4.50584
Gh_A01G0858	6.15351	5.88563	3.19299	6.0312	3.79626	6.11845	3.91608	1.87439	1.65334	8.2647	3.65827	8.77585	7.77477	8.4547	9.17971	8.9569	6.5117	9.57793	8.07013	6.5875	4.73099	16.8652	11.7122	5.79511	7.08077
Gh_A01G0859	3.38103	2.37593	0.0326715	1.70309	0.331198	1.01718	0.869662	2.00799	2.23059	4.48054	5.87386	4.89325	3.21344	3.85069	1.90191	2.46858	2.72272	1.46077	2.41422	0.800418	0.0843315	0.886575	0.612544	0.185856	0.641794
Gh_A01G0860	4.86311	4.19583	0.499432	0.588511	14.2603	0.5184	0.801979	2.28788	1.01041	0.606268	0.874815	0.172935	0.287666	0.231801	0.427338	0.520463	0.340818	0.604881	1.96358	0.725049	0.544231	0.0143422	0.187257	0.599701	0.948352
Gh_A01G0861	0.819494	2.49547	26.5666	0.498372	0	0.809535	0	0.808003	0	0	0.260246	2.4424	4.70985	1.85006	2.15033	1.29424	3.66117	0	1.52876	41.829	116.931	0.767715	3.16684	0	5.65099
Gh_A01G0862	2.20597	3.1891	0.0246514	0.267101	0.874485	0.321342	0.125467	0	0	0.602236	0	0	0.0984119	0.122458	0.203523	0.785504	0.0724392	1.10748	0.133404	0.134103	0	0.467946	4.8572	0.0465732	0.459736
Gh_A01G0863	4.98898	4.89021	0.0614105	2.34686	0.378025	10.5376	0.132977	0	0	6.16039	0.0729337	10.0753	1.50257	5.81703	2.88557	6.82923	7.15073	12.0582	10.6907	10.9213	4.51258	1.55459	1.63723	0.66764	7.4665
Gh_A01G0864	19.9188	18.6434	6.63397	27.0775	30.3099	29.2692	162.69	99.5985	88.6977	26.2995	153.632	12.1279	11.086	9.46068	11.2847	12.7289	15.1205	13.3765	7.09096	5.26189	4.50432	8.43936	6.12448	4.28363	5.8804
Gh_A01G0865	0.293952	0.335671	1.15828	0.947508	0.136501	0.703204	0.548974	2.10243	2.46059	0.461471	0.272464	0.604676	0.179284	0.428065	0.173002	0.070036	0.158525	0.833076	0.400634	0	0	0.255777	0.167854	0.305038	0.475831
Gh_A01G0866	0.782458	0.433216	12.6465	0.660128	0.132412	0.409082	0.26616	0	0.15908	0.383448	0.0480636	0.6318	0.139112	0.415278	0.527388	0.6455	0.307399	0.146859	0.494718	0.284246	0.626993	0.766765	1.04229	0.394666	0.666751
Gh_A01G0867	1.62037	2.15873	0	0.422647	12.3826	1.04542	4.90974	0	0	0.0892613	0.0996529	0.0623744	0	0.0359183	0.0997336	0.0469847	0.107134	0.409392	0.244193	0	0	0.0626224	0	0	0
Gh_A01G0869	48.134	74.8005	7.54421	67.1613	14.9815	13.8489	15.1257	22.3449	42.8521	27.425	45.1415	32.4601	27.1025	44.6328	41.7584	53.6186	19.8521	19.855	31.8489	17.6449	10.1935	111.127	104.335	23.5052	17.8563
Gh_A01G0870	8.92952	9.03137	0.280388	6.43402	4.91276	2.68197	0.308458	4.47476	2.65979	4.30629	10.1824	0.105651	0.712522	0.21837	0.525095	0.357617	0.213357	0.373839	0.976258	1.3279	1.09269	0.0524676	0.244075	0.50949	1.13787
Gh_A01G0871	153.923	141.606	546.39	173.465	356.855	560.99	44.1003	212.852	96.4838	11.8374	485.388	18.6089	212.553	91.4408	204.251	134.462	60.7528	103.222	126.275	129.351	28.5647	11.4709	36.3263	113.056	167.815
Gh_A01G0872	19.4797	23.5997	8.63075	27.6899	16.2203	18.1304	8.28067	24.084	14.3133	22.9173	16.86	16.0039	12.5833	13.1798	19.2679	18.9607	17.1964	26.5268	57.7207	28.7702	10.133	24.9692	21.1116	58.7118	43.9997
Gh_A01G0873	3.92971	4.23813	10.1588	8.76275	6.22362	12.1968	0.599315	6.49115	1.92652	6.51549	0.13804	2.61404	1.12596	1.25278	0.662564	1.08065	1.67277	3.4407	1.48873	1.96867	8.93693	0.493575	0.155963	0.923371	0.930734
Gh_A01G0874	13.5696	11.9637	16.795	10.299	16.9499	7.84085	16.9008	10.4301	6.02469	10.5524	7.75003	7.03815	5.852	7.96125	8.09589	10.9295	6.25595	9.88813	8.8412	5.03546	3.84091	10.3885	10.8648	8.27632	8.05585
Gh_A01G0875	2.42087	2.25645	0.12516	9.49227	8.29365	25.7743	27.7478	0.170965	0.676552	6.19223	38.0187	0.713398	4.49873	1.53978	3.1863	2.02358	3.64383	0.0995062	3.13334	2.28914	0.246884	1.45351	0.403088	9.79641	6.97603
Gh_A01G0876	1.26188	1.90508	2.01699	2.14443	1.50732	1.85329	1.64978	0.703643	0.723822	1.36147	1.83746	4.91312	1.35942	1.72724	1.16836	2.62126	4.0522	2.52514	1.23667	5.84484	1.70343	1.17085	0.810008	1.90087	3.31068
Gh_A01G0877	34.2462	31.1112	11.8486	36.8663	17.2927	19.1889	11.0573	13.295	8.39627	11.0527	32.1907	71.6558	50.1209	33.0305	52.2463	62.2796	65.826	75.8805	36.1166	184.473	19.4657	15.8539	29.9219	77.0394	117.861
Gh_A01G0879	22.233	17.4205	14.1366	25.4534	17.1044	26.6893	51.0468	11.8218	22.5771	8.58886	28.4876	10.807	15.2184	8.73172	25.4224	11.3427	19.3167	14.9858	10.8033	7.50802	1.95224	9.08915	9.66182	9.93206	10.6465
Gh_A01G0880	1.06776	1.26615	1.91468	0.672036	0.370329	2.34233	0.465987	0.936148	18.2414	1.89106	0.113678	3.8296	3.35836	3.73647	2.057	2.04197	2.97522	1.36841	6.77116	4.77627	4.28898	0.482761	0.211947	0.380554	3.80907
Gh_A01G0881	2.87305	2.14995	0	1.60743	0.802231	5.00826	0.320912	11.5901	4.0335	2.38089	0.306479	0.904459	0.441737	0.64546	0.551341	0.866061	0.185065	0.707445	2.27499	1.42182	2.47894	1.22699	0.89034	1.59098	0.963856
Gh_A01G0882	28.9298	31.3672	12.4276	20.8884	57.7619	14.008	21.0167	63.8376	32.7001	19.3256	23.7711	11.4343	13.7698	10.9532	21.456	23.2796	11.2765	18.027	23.223	19.9578	10.1826	38.4214	17.1062	5.33088	17.1057
Gh_A01G0883	5.15346	7.07487	0.537703	5.60964	3.25544	2.24576	10.2168	16.1024	2.17446	1.521	11.1996	1.16418	2.26271	0.950934	1.3965	0.428185	0.392746	0.417046	0.303879	0.284643	1.20869	0.0900444	0.149408	0.283396	0.381468
Gh_A01G0884	32.6882	33.18	46.0868	25.0563	28.4354	27.6825	24.0362	12.059	15.5694	50.3651	18.4871	38.1446	21.8314	40.9253	19.5065	35.8151	11.9044	30.0714	54.7368	64.3473	94.495	32.7843	25.9676	10.8915	24.6031
Gh_A01G0885	10.8362	11.2048	10.4639	9.07065	2.93512	6.74773	4.26128	0.446242	1.99051	7.1409	5.21517	10.167	10.9554	10.1649	9.74065	10.736	8.4636	4.91271	4.78618	3.93509	3.21399	12.0861	7.33673	3.60718	4.61596
Gh_A01G0886	0.0256868	0.104293	0.0192168	0.0347941	0.0973967	0.0499413	0	7.20221	1.10895	0.420736	0	0	0	0	0	0.275219	0.112575	0	0.156213	0.26148	0	0	0	0	0.0566111
Gh_A01G0887	8.7459	8.49825	12.2159	10.9757	6.80748	6.48665	6.11199	8.86736	11.1548	8.284	4.5161	6.95964	4.2716	5.34531	6.54471	6.44724	2.78852	5.76226	6.55395	4.36013	3.27102	7.12592	4.70122	6.86647	5.89929
Gh_A01G0888	3.08238	3.05922	0.0949519	1.39921	0.240479	1.50536	0.244195	0	0.291075	0	3.38787	0	0	0	0	0.30736	0	0	0	0	0.322712	0.329163	0	0	0.0930341
Gh_A01G0889	0.296759	0.564795	0.0543532	0.073526	0	0.141914	0.90013	0.0663041	2.81373	4.78974	0.0249886	1.83008	2.20682	1.16064	3.06702	3.07356	4.15896	4.66158	3.04971	2.8083	1.62963	1.05573	0.338675	0.256436	0.933452
Gh_A01G0890	12.594	14.2227	120.41	31.6927	11.5499	4.84996	8.2624	48.1717	11.8355	19.83	55.4089	32.7856	7.963	35.0508	8.39762	22.3277	5.70929	27.6269	4.29282	19.9557	12.42	5.71597	3.59507	4.70506	11.1879
Gh_A01G0891	3.1816	3.72269	0.648819	0.752065	5.42931	0.619921	0.988004	3.76035	2.15232	1.78028	0.96054	0.447137	0.885057	0.734438	1.05048	0.742107	0.827996	1.06343	0.603707	0.460006	0.69033	0.542841	0.634513	2.14744	1.32769
Gh_A01G0892	3.43441	4.21261	8.92102	5.15287	1.83843	2.44982	2.39956	1.60075	2.0782	2.17526	2.43564	2.78957	3.48185	3.22221	2.95105	2.52601	3.23834	3.14122	2.56295	1.77298	1.6664	3.29001	3.44251	3.0071	3.26601
Gh_A01G0893	6.36072	6.58469	0	0.605756	0.464884	0	0	0	0	0	0.0561917	0	0	0	0	0	0	0	0.0826215	0	0	0.0528352	0	0	0.120015
Gh_A01G0894	2.98451	3.49594	0	0.517525	0.829068	0.46241	0.963576	0.297474	6.90449	2.15945	0.302205	4.93243	3.07045	3.70656	3.95964	7.70288	5.41499	4.43939	3.88374	0.403099	0	12.9868	8.08826	2.37166	1.46193
Gh_A01G0896	4.76365	4.72958	3.83489	14.6136	0.267955	5.04377	1.88061	4.15102	3.77067	5.03224	16.9302	3.09646	1.77209	1.66065	2.04939	1.27988	1.65376	2.13341	9.23096	7.19276	3.76528	1.99373	1.04714	9.7774	6.15304
Gh_A01G0897	2.61795	3.93554	15.7971	2.91484	1.42515	5.03593	8.89818	0.356867	0.223197	3.52417	1.71002	6.97173	7.97233	7.09441	5.33884	4.73904	3.95176	1.78502	2.01822	4.92212	2.85205	2.61628	1.61634	1.10889	3.1204
Gh_A01G0898	31.4141	29.2692	229.789	47.7366	3.23798	2.26013	2.74758	48.7472	4.2545	55.9092	302.553	108.933	23.9193	38.9187	22.5325	41.2066	12.7412	99.169	1.57408	70.5304	9.03302	5.63949	7.51562	12.1278	32.0375
Gh_A01G0899	20.0409	19.9386	0.875613	10.3755	4.15466	9.97038	4.82243	1.26049	1.98005	7.51987	6.8495	18.1824	29.7241	19.3946	21.3526	15.9623	20.4562	12.4067	8.50737	6.13496	3.97157	16.8108	13.1249	11.8224	9.87932
Gh_A01G0900	11.8189	14.5526	0	11.7872	1.50578	11.9291	2.81789	6.93121	4.48243	17.9928	5.5075	13.7732	15.3462	31.4456	23.4611	42.1427	19.1872	19.5281	21.5501	3.0691	1.04909	37.1198	18.5522	6.96535	6.65922
Gh_A01G0902	11.9234	10.533	3.71874	1.97986	5.16187	1.01954	1.75472	0.27095	0	6.99794	4.94185	16.9443	27.6786	15.1525	18.9679	17.106	16.7987	21.1777	6.81144	3.96686	5.97546	4.54176	2.75437	0.637163	5.06487
Gh_A01G0904	1.60104	1.17953	0.0737273	25.5786	0	1.16158	0.0943443	4.0011	1.23874	0.545557	2.09648	0.0634943	0.491408	0.182831	0.338488	0.119575	0.545594	0.104243	0.198861	0	0.377467	0.0956483	0	0.0692736	0.180745
Gh_A01G0905	0	0	0	0	0	0	0	0	0	0	0	0	0	1.30371	0	0.339001	0	0	0	0	0	0	0	0	0
Gh_A01G0906	1.9374	0.786619	0	0	0	0.610436	1.17918	4.18551	0	2.90448	4.32064	0	0	0.219096	1.64625	0	1.37835	0	1.32855	0	0	0	0.271872	2.43736	0.651916
Gh_A01G0907	4.31373	3.93308	2.40785	5.87742	3.53442	20.3953	1.01985	1.82834	3.72043	13.2919	0.877324	9.26583	6.15792	5.89913	3.80475	2.34785	2.57079	2.58744	28.1006	28.59	20.6334	0.901571	0.249685	0.781239	20.1505
Gh_A01G0908	13.3584	12.0277	3.17871	1.91555	16.4116	8.35713	0.964152	0.195212	0.701562	9.61748	0.0882563	21.7	10.705	14.4475	21.2717	12.1264	8.52867	4.1265	6.37113	2.17442	0.88376	2.98945	0.729448	7.131	3.31887
Gh_A01G0909	16.8503	15.0799	22.406	11.4951	7.74818	17.4695	11.4561	2.58569	1.62836	8.15809	6.17686	10.4793	8.24536	10.2902	6.77744	18.1987	5.09138	13.3917	8.19171	7.07643	3.16996	33.0473	24.7601	6.81666	6.89495
Gh_A01G0910	12.8693	13.4309	8.16458	19.9794	4.64087	8.37653	9.23591	2.37791	5.01717	7.07204	10.6481	10.1292	15.5609	10.1589	10.8619	10.9629	9.91599	8.21804	9.31067	5.32767	2.37763	7.66531	6.21408	10.9578	7.71353
Gh_A01G0911	10.3815	10.3617	16.4664	18.734	15.6491	15.2578	12.7965	16.9301	14.6724	13.0451	19.9862	33.8285	10.8997	23.3803	10.5429	12.3855	7.64272	31.7718	6.91041	19.5658	11.8345	7.43034	6.67673	17.2846	17.0236
Gh_A01G0912	8.49021	10.6365	0.128971	5.76483	6.38781	13.2046	7.40554	0.905188	0.538545	11.7732	5.41003	16.3374	10.062	13.4379	12.1131	12.4118	11.3388	12.5233	7.95668	4.0968	1.46097	8.19028	6.37602	10.5019	9.64132
Gh_A01G0913	16.4638	17.1596	6.08319	16.8525	12.0378	14.5605	14.5188	2.09466	3.1126	22.0221	12.0116	37.584	41.6203	33.0315	43.8666	23.645	39.153	19.2398	22.8836	16.9005	28.0779	8.89136	3.74385	11.5781	12.6717
Gh_A01G0914	17.637	17.9589	0.0281497	0.229929	0.178358	0	0.142575	8.89932	0.170708	1.84157	0.311617	0	0.149611	1.70838	1.25138	61.2404	10.604	12.0197	4.37267	1.18796	0.121211	198.69	118.839	0	0.774294
Gh_A01G0915	2.925	2.85738	0.524321	1.3699	1.07178	2.1404	2.32837	3.29337	2.02203	1.71376	1.07029	3.18387	2.27921	2.8375	3.46334	3.84531	3.98738	5.66962	3.14819	1.95817	1.88328	4.60454	2.96606	1.3678	2.07784
Gh_A01G0916	5.29096	5.63325	24.1921	2.01227	5.95791	2.36561	2.14601	2.0637	0.760342	7.28716	2.47927	8.91497	10.7143	11.607	8.28807	7.12346	7.5032	8.26075	5.92658	7.65209	3.53602	3.38163	1.15766	5.5159	7.63539
Gh_A01G0918	0.609415	0.666167	0.0704343	0.0478606	0	0	0.401988	0	0	0.470608	0	0	0.046817	0.402745	0.0807209	0.493065	0.257638	1.37878	0	0	0	0.257938	0.15401	0.0667416	0.138346
Gh_A01G0919	1.00584	1.21858	0.0719201	0.476373	0.303731	0	0.365934	0	0.072926	1.52194	0.0441217	1.82283	2.4243	1.81033	1.45138	1.76188	2.60549	0.874736	0.324396	0.521692	0.0822519	0.206826	0.179411	0.951422	0.400051
Gh_A01G0920	9.00757	10.3253	4.52147	7.88365	7.48583	8.98153	4.28184	10.3404	8.62378	7.94748	1.77982	3.56365	4.49129	3.5826	3.22343	5.09489	2.10772	7.61548	10.5786	5.0745	3.32624	14.3844	11.7078	15.2565	11.6104
Gh_A01G0921	19.1365	20.9407	19.6999	18.3561	12.5898	16.2195	10.2737	18.6264	20.1603	16.4387	20.941	11.518	26.8593	17.2537	17.8489	13.9642	21.1419	14.4048	14.2632	11.8311	7.75077	16.8104	14.538	15.0227	15.9251
Gh_A01G0922	13.4156	12.9552	0	8.31088	8.8096	13.9599	0.454589	13.1091	4.78725	12.1496	0.445884	3.16334	0.95288	5.54154	2.02077	3.90877	2.51737	10.4247	14.7168	3.46265	2.46519	1.9147	1.70142	42.171	8.11248
Gh_A01G0923	18.4246	19.2862	3.80608	8.53933	7.46748	10.9769	12.7039	6.72285	8.43649	4.97183	8.89822	8.6113	14.0778	7.36522	15.7614	11.1587	9.28059	7.81037	7.04444	9.63061	6.30323	18.2357	26.8035	11.6378	10.0622
Gh_A01G0924	1.84021	1.72043	1.8077	0.999563	0.880673	1.64107	1.59989	0	0	1.36966	1.21236	2.15672	1.20451	1.65563	0.702132	1.21834	0.205545	2.74915	0.656717	0.5668	1.18754	0.480866	0.518791	1.43851	0.681903
Gh_A01G0925	176.391	172.447	42.7623	359.687	114.375	366.694	442.864	29.7947	19.9118	52.8324	626.511	109.68	289.427	174.329	114.538	77.527	122.101	150.129	29.4185	44.395	49.0293	13.8697	12.9396	8.12331	23.7886
Gh_A01G0926	0	0	0	0	0	0	0	0	0	0	0	0	0	0	0	0	0	0	0	0	0	0	0	0	0
Gh_A01G0927	0.37379	0.397481	0.662174	0	0	0	0	0	0	0	0	0	0.0179544	0.0268917	0	0.00880718	0	0	0.0183361	0.0367956	0.814838	0	0	0.102627	0.106209
Gh_A01G0928	27.9212	27.7415	3.4282	24.9749	6.6205	6.35179	8.98496	3.78345	8.41344	6.02475	15.199	23.9302	28.3491	22.4023	22.5415	13.1529	26.4598	10.5169	9.12575	4.87858	2.56461	12.3724	15.5938	14.2572	6.96037
Gh_A01G0929	15.6771	19.9076	0.0450239	1.28824	1.14036	1.42555	0.115662	5.71743	23.1689	7.0415	0.123648	2.70861	2.22329	3.1229	1.86156	8.10717	7.23209	34.6673	30.4173	15.1567	0.612688	3.19816	8.87801	71.6613	24.6206
Gh_A01G0930	5.16714	3.00936	0.430302	0.719446	0.467224	0.160835	2.0394	2.55989	1.87409	2.86698	1.18592	4.77202	7.2048	7.13988	3.55429	5.31033	3.62589	2.94461	0.415172	0.334214	1.26199	1.06206	0.688785	0.115827	0.422164
Gh_A01G0931	41.3222	35.0296	21.0717	21.9055	24.9151	26.3995	15.5121	3.3615	6.45935	23.673	12.1052	51.4081	36.926	59.9912	41.1959	52.2203	39.4865	33.0026	22.9755	16.7029	14.6271	32.0079	27.3209	17.6709	16.0561
Gh_A01G0932	39.7416	40.0721	12.1747	55.484	35.7326	41.6494	22.8821	26.5559	38.0011	34.2618	28.8448	29.7225	28.7121	36.2464	36.9752	52.1487	39.2432	40.5172	37.3492	24.8671	18.3547	75.4065	51.0722	25.6748	22.9759
Gh_A01G0933	80.8946	82.1443	0.0475729	43.3167	58.0427	210.337	14.0984	63.7659	75.1024	20.6734	102.904	16.7305	5.22211	17.6317	9.94938	22.2162	21.9366	55.5406	187.271	70.2687	3.30548	47.6488	273.233	672.366	357.688
Gh_A01G0934	78.6011	81.9795	480.063	61.7734	38.8935	174.553	34.096	1.03283	1.24753	7.82919	44.5427	17.1627	20.8401	9.45449	40.5007	11.3865	22.5483	27.1503	15.33	44.7289	18.6348	13.4243	71.2792	38.7442	59.5945
Gh_A01G0935	0.905392	0.770349	0.214089	1.44609	1.47287	1.68677	1.95864	0	0.0617455	0.861967	2.59819	0.37127	0.785223	0.771241	0.467074	0.392258	0.386128	0.369047	0.0553786	0.0277671	0.0175868	0.184211	0.140403	0.213222	0.460828
Gh_A01G0936	0	0.670447	0	0	0	6.64779	0	0	0	0	1.20271	0	0	0	0	0	0	0	0	0	0	0	0	0	0
Gh_A01G0937	0	0.22806	0	0.215856	0	1.3781	0	6.80029	1227.09	6.56961	1.46024	0	0	0	0.230862	0	0	0.741233	0	0	0	0	0.607702	0	0
Gh_A01G0938	11.4124	11.6944	52.3717	8.0818	0.202077	6.59177	5.21397	0	0.323753	15.4156	3.83831	23.8271	22.6119	23.1313	16.4394	13.1511	13.5304	2.24187	11.2519	4.69929	7.1525	3.62562	0.861513	0.200732	2.00895
Gh_A01G0939	3.12238	3.27342	0.129439	1.87934	0.820251	1.81871	0.707984	0.188722	0.0435108	3.20631	0.578129	4.74249	3.58909	3.66636	2.58895	3.11105	2.27962	4.45773	3.44019	1.52815	0.968791	2.13963	0.675804	3.943	1.53377
Gh_A01G0940	35.0698	31.2826	7.53614	20.8862	9.21605	12.0968	13.733	6.4996	8.66055	14.4788	16.1786	13.7668	17.3486	20.3908	14.7502	29.2637	18.8279	8.80472	11.2911	8.13487	3.55854	22.3754	10.6389	9.49007	7.18697
Gh_A01G0941	4.15463	5.72325	0.380473	1.78913	1.85917	3.97358	9.90143	1.12717	0.496541	0.997863	7.92139	2.11163	2.8942	1.99738	1.47117	3.35619	1.35966	1.29913	1.6902	1.25634	1.02434	7.29626	4.30118	1.79505	1.89357
Gh_A01G0942	10.6171	10.3628	14.4814	6.34666	10.3628	8.09637	7.8115	2.56562	2.20546	15.1567	2.4687	8.65934	8.20654	7.48685	6.79685	7.27942	7.33588	9.03942	11.4006	6.4603	7.3934	6.78547	3.97242	3.46126	6.34836
Gh_A01G0944	24.6539	27.6616	8.4713	26.6308	25.5156	26.1154	12.4771	26.881	31.4134	33.6856	11.1413	19.4054	29.1356	15.4757	21.3878	26.7132	18.618	38.531	50.7999	34.7018	13.6723	49.3061	46.2176	31.9148	42.2649
Gh_A01G0945	3.6063	3.84965	20.1783	3.43444	5.43108	3.47191	4.0619	2.11207	1.42234	7.56663	1.39995	5.74259	3.43701	3.60865	3.6657	3.72975	2.14202	5.33812	7.99541	5.04874	4.155	4.77932	2.42739	3.71906	6.24142
Gh_A01G0946	5.65585	5.45784	19.065	3.41656	7.63421	5.17328	6.89405	1.79309	1.0029	6.65824	2.02935	6.148	3.92591	3.79744	4.35945	3.8236	2.44341	5.5531	7.02464	4.96075	4.65339	2.93018	1.83613	4.17738	6.5229
Gh_A01G0947	0	0	0.0571108	0.206829	0	0.346281	0.0483203	0.506238	32.9552	0.555653	0.087699	0.0329389	0	0	0	0	0.167264	0	0.077379	0	0	0	0	0.07211	0.074776
Gh_A01G0948	2.04033	1.51957	0.129722	0.362448	0.422747	1.05343	0	0	0.0280513	2.61702	0	3.2788	0.984254	2.57362	0.61126	1.81313	0.431697	0.593124	2.97036	0.328112	0.0639619	0.278996	0.139247	0	0.227647
Gh_A01G0949	2.47432	3.42868	3.4391	0.431066	1.25999	1.4011	1.05254	0.100358	0.125909	0.50458	0.725047	1.32576	1.46034	2.38889	1.50093	2.99321	0.607372	1.1608	1.57123	0.28186	0.498223	5.07292	3.31057	1.25468	0.89503
Gh_A01G0950	10.5357	11.1252	18.1166	9.97821	14.7054	12.5296	8.21931	8.70716	12.5232	14.5061	7.21511	6.64305	6.16638	8.38464	8.87275	8.58773	3.67072	12.1661	11.0527	7.3338	3.52323	10.9546	10.8896	15.4363	11.9117
Gh_A01G0951	18.7545	16.797	0	2.14174	1.80518	0	0	0.365985	0	3.9745	0	5.11512	11.2725	10.4236	8.79834	2.66572	7.75741	10.6961	1.14412	0	0	0.620852	0	0	0.139493
Gh_A01G0952	15.6088	15.6042	26.5437	12.755	18.4423	14.9595	17.0763	8.7073	7.80884	16.3663	12.9869	12.1489	9.45572	12.6969	13.0098	9.83989	7.44138	11.0381	8.93692	4.37486	3.79774	7.51094	4.33541	7.58906	6.53563
Gh_A01G0953	0.748496	0.98487	5.91599	0.896367	0.913657	0.164493	10.9102	7.79492	0.899102	0.563638	26.5672	0.790519	0.337924	0.865338	0.281738	0.19358	0.247172	0.147648	0.791802	0.404259	0.10972	0.0547395	0.0132725	0.886814	0.406303
Gh_A01G0954	13.3691	11.0862	8.21103	10.8277	4.724	8.99751	2.67396	10.2	59.4794	9.32938	4.59583	4.56883	3.13793	3.89603	3.45323	5.5011	5.40921	8.85924	13.603	5.42367	9.00336	6.2195	7.8155	5.2964	3.36941
Gh_A01G0955	5.38759	4.54505	1.8331	3.97222	1.36632	2.9403	1.23103	6.11862	10.8578	5.1102	4.77005	5.3188	4.3484	5.3255	5.88246	4.97344	3.05088	3.87061	2.41128	1.36957	0.339955	3.79425	3.48017	4.25667	2.7533
Gh_A01G0956	33.2441	32.6272	51.4536	41.9292	35.6043	21.2262	30.2441	64.8934	39.852	31.2269	62.6348	32.6676	34.1001	30.4216	25.2852	24.2809	38.576	60.8337	23.3021	38.286	12.1517	17.3188	21.4766	38.529	42.8162
Gh_A01G0957	7.27002	6.83461	5.87267	6.03143	0.46363	0.760319	6.63821	2.29794	1.27763	5.33686	7.31692	2.75451	1.24049	0.327448	1.57679	1.31032	1.60674	6.39769	11.8508	19.4685	21.2963	0.220729	0.479947	1.52508	11.6243
Gh_A01G0958	1.38774	1.96466	2.99186	1.3578	1.54462	1.50716	2.59546	0.332917	4.61953	0.939554	2.07011	1.2479	1.76675	0.854421	0.837907	0.72212	1.6177	0.618417	1.54097	1.35768	4.58096	0.214678	0.554384	0.893983	1.55122
Gh_A01G0959	4.50356	4.79799	3.4281	3.55928	0.715083	8.86433	2.64378	34.4768	9.92404	8.49446	2.8891	1.24646	1.10594	1.81057	0.801699	1.82941	0.865132	1.85047	0.784683	0.845017	0.971917	2.74539	0.723391	1.17818	0.734507
Gh_A01G0960	0	0	1.71909	0	0	0	0	0	0	0	0	0	0	0	0	0	0	0	0	0	0.179526	0	0	0	0.0511794
Gh_A01G0961	16.7832	18.2041	0.484648	9.06551	3.86013	13.0755	4.785	0.167053	0.367768	15.3463	3.87695	20.1945	32.4658	23.7199	21.328	14.5072	14.6861	9.00157	23.0164	26.8069	40.5215	4.02671	2.09798	6.33178	16.7104
Gh_A01G0962	0	0	0	0.119162	0	0	0.055253	0.0523456	4.76519	0	0.0201722	0	0	0	0	0	0	0	0	0	0	0	0	0.0415307	0
Gh_A01G0963	6.40461	7.13879	4.85933	6.81573	4.45714	2.26041	1.93216	10.3342	6.82632	6.08191	5.98205	1.31796	4.07389	3.82231	3.8569	3.16405	2.01686	2.63747	6.53628	2.96091	4.0532	4.4532	3.26187	7.11138	4.05987
Gh_A01G0964	9.24136	8.65151	7.34755	6.41089	19.1725	10.1993	13.9824	13.0494	0.897152	7.22704	3.27204	12.2486	27.444	31.9682	16.847	10.1886	15.2244	20.3008	6.67403	9.82267	3.16816	4.65864	4.14565	9.42423	13.994
Gh_A01G0965	6.82105	6.87657	0	16.7121	1.52446	1.22648	6.23573	124.938	20.4018	36.9233	126.201	6.9157	6.01317	1.19431	1.93334	0.694471	2.56756	5.47203	12.3643	11.9929	16.2822	1.15576	5.48983	1.82456	6.1975
Gh_A01G0966	7.73631	5.4731	0.319669	0.189808	8.36479	0.84755	0	0.267842	0	0	0.0973464	0	0	0	0	0	0	0	1.00169	1.15624	0.722641	0	0	0	0.834854
Gh_A01G0967	2.35225	2.71078	23.6143	2.73037	2.96	2.02629	1.49956	2.70348	3.47043	4.45902	1.31901	2.82097	2.17542	4.54277	1.16982	2.25047	0.873682	1.7271	2.73818	2.04661	1.58075	1.62069	1.05261	1.4694	2.55067
Gh_A01G0968	2.22423	2.92342	0.785209	3.39727	0.59155	1.71172	0.862729	1.13145	0.773975	7.18724	1.95423	1.98174	1.80649	2.70001	1.79055	2.8172	0.746814	1.90304	1.35064	0.63516	0.619587	3.9709	3.07282	2.97143	2.14611
Gh_A01G0969	87.052	126.231	7.72486	14.8688	5.81227	11.8572	15.2517	8.23677	16.2671	16.5201	13.6906	16.6244	14.859	22.6007	25.3748	18.0586	11.9687	4.24761	7.0906	3.65501	3.66462	10.9273	3.80647	6.40242	10.1259
Gh_A01G0970	8.83377	10.3784	6.34748	11.3976	7.74204	5.55023	7.66071	48.0982	19.8827	14.0132	20.9646	10.3128	10.8965	9.87416	9.11795	10.9981	9.18446	8.06549	14.1496	8.77733	9.34323	7.55978	9.41703	4.63294	9.35121
Gh_A01G0971	9.66051	8.56146	0.105492	0.379084	0.712653	1.38365	1.61863	0	0	1.47251	0.451764	9.51313	4.4052	5.93097	6.8442	6.3668	2.9115	1.98677	3.98531	1.91104	1.26109	3.13149	2.27376	0	0.379358
Gh_A01G0972	1.54325	1.30539	0.107747	1.14187	2.86653	7.52429	4.04869	0	0	0	1.88248	0.186054	0.466139	0.187279	1.45816	0.35018	1.50599	0.378671	0.29137	0.659266	0.230771	0.0930097	0.738556	0.203359	0.237916
Gh_A01G0973	2.74916	2.93005	0	2.24415	7.54701	6.67272	8.24461	1.77672	1.05777	0.436137	1.08168	0.290087	0.114349	0.504058	0.314125	0.27387	0.259562	0.990606	0.340618	0.921936	0.142736	0	0.522897	1.09821	0.499469
Gh_A01G0974	11.2937	11.6906	12.2569	7.75431	7.46995	8.6248	12.5198	1.19898	2.07826	7.41793	6.9024	10.1337	11.5198	9.02826	9.29241	10.2553	10.1233	6.52517	7.49205	4.00855	3.32044	6.99915	4.83055	4.0696	4.84883
Gh_A01G0975	0.319194	0.135869	0.309242	0.223754	0.301482	0.225194	0.300358	1.5336	96.6503	0.822225	0.380952	0.165106	0.147371	0.197381	0.254253	0.113814	0.046142	0.176411	5.07481	4.23388	6.16112	0.25915	0.139073	0.37729	3.27316
Gh_A01G0976	1.31132	2.07488	0.39453	0.711253	0	0.736218	4.38178	0	0	0.621327	8.75603	1.75127	1.87598	1.59515	1.21535	1.04385	1.74268	0.237867	0.228546	0.306504	0.193046	0.55964	0.0702185	0.159476	0.0829598
Gh_A01G0977	0	0	1.22697	0.153724	0	0	0.458874	0	0	0	0	0	0	0.172771	0	0.112628	0	0	0.466867	0	0.586743	0.153042	0	0	0.171214
Gh_A01G0979	3.54868	3.13436	3.10525	0.661789	4.31054	0.90024	10.0868	5.30907	0.789567	0.842286	1.56801	0.552129	0.396023	0.428866	0.400093	0.653197	0.343658	0.680296	0.868497	1.07369	1.64607	0.325372	0.534919	0.583399	1.50019
Gh_A01G0980	0.258615	0.481913	0.29593	0.149844	0.411743	0.120512	1.47172	0.34305	0.0528398	0.0493357	0.213935	0	0.0867776	0.0725425	0.0319194	0.102971	0.0679115	0.0243372	0.0983145	0.071071	0.119768	0.0374978	0.0543787	0.175962	0.264992
Gh_A01G0981	1.59123	1.27016	2.49257	0.957793	0.294537	2.53045	0.964947	1.1462	0	2.28176	0.9952	2.66743	2.6711	4.80455	3.48701	1.09047	2.74987	1.09915	1.91066	1.17327	1.34746	0.526816	0.534476	4.08981	2.92808
Gh_A01G0982	64.3344	69.8878	65.6173	171.924	25.501	129.291	450.518	10.8581	28.9119	208.366	503.353	221.552	417.141	403.284	189.853	88.4301	412.947	84.4259	36.8704	98.421	79.0372	11.7175	14.7622	585.152	86.4761
Gh_A01G0983	0.20937	1.27512	0	0	0.7562	4.90041	2.48347	0	0	0	0	0.642635	1.29337	1.77654	0.137056	0.871395	1.9887	0.633273	0.100635	0.20275	0	0.451857	0.0927458	0.140214	0.14636
Gh_A01G0984	26.8568	31.2235	0.373988	32.9944	32.915	2.96332	6.97084	4.66524	1.43274	10.4587	45.8564	53.1706	14.3534	12.5967	5.41277	37.8973	26.4483	51.5871	0.754623	28.424	3.81432	14.4213	9.73531	22.2177	28.4003
Gh_A01G0985	1.30945	1.20987	0.376283	0.177291	0.559131	0.535555	0.523918	0.0154663	0.333589	0.625104	0.12592	2.79285	1.67912	2.0546	1.82448	1.51153	1.56541	1.29796	0.793701	0.353527	0.246591	3.67607	4.67526	0.284179	0.51654
Gh_A01G0986	3.45553	3.90658	2.76556	3.07482	1.62352	2.43126	0.831532	3.72523	8.24759	6.8985	0.720406	7.54928	8.01536	7.4756	6.53129	6.5347	5.66288	7.76865	11.908	5.48698	3.25424	1.60152	0.976655	13.4848	7.65828
Gh_A01G0987	10.0171	9.01651	8.79416	7.13016	12.1123	9.70642	10.6542	7.31123	5.00371	6.01327	5.12685	4.06175	5.97135	4.44439	5.98863	5.83023	4.81432	7.19322	9.58471	4.44291	2.07426	6.14558	5.98263	9.52243	7.2852
Gh_A01G0988	0.0345848	0.0877627	0	0.0121676	0	0.0861633	0.623739	0	0.0606123	0.0321837	1.06795	0	0	0	0	0.00871788	0	0.0371241	0.0363164	0	0	0	0.033483	0	0.0262617
Gh_A01G0989	41.1577	40.2942	12.6047	27.6977	32.5008	18.5985	11.0551	8.18128	12.4492	24.5004	13.8768	38.0406	38.7302	37.9789	29.6731	39.5992	23.9167	35.085	36.8403	25.8693	31.5094	58.8447	139.418	22.9341	22.2461
Gh_A01G0990	0.515276	0	0	1.90944	0	0	0	0	0	0	0.747023	1.40217	0.37486	0.544355	0	0.353745	0	6.63572	0.365711	0	0	0	0.336712	0	0.54031
Gh_A01G0991	3.76994	3.60641	0	0	0.102563	0	0	0	0	1.18244	0	1.64518	4.46741	3.782	2.48669	6.97895	3.85516	7.78737	0.740063	0.165198	0.591055	6.94355	3.89107	0.383067	0.238441
Gh_A01G0992	12.4476	10.813	10.9258	8.41822	11.8586	13.1608	10.113	9.56125	7.70337	9.9164	5.02963	13.2153	9.23937	9.28658	9.4106	9.82538	7.26851	12.7297	10.8292	10.2959	7.45322	7.77255	6.05973	7.82978	8.8583
Gh_A01G0993	67.8779	66.9805	4.514	60.4394	252.999	140.842	633.499	357.709	494.491	76.7471	293.828	97.4303	68.5644	66.0016	204.427	78.382	181.55	57.3936	9.06109	6.22647	1.16576	60.7773	60.4668	36.5413	25.8063
Gh_A01G0994	20.5189	19.5219	0	17.8851	22.8671	33.9227	8.13832	18.9389	3.89683	13.2628	3.07678	1.60052	2.97706	2.80469	3.79099	1.53071	4.34974	4.5945	0.297398	0.0852876	0.161779	1.67311	0.802904	0.11885	0.13848
Gh_A01G0996	5.04507	4.94963	1.0071	2.61092	2.36373	10.1178	5.99227	0.933397	0.432435	6.63245	3.28678	3.55051	3.3251	6.30897	11.1614	6.13061	6.12561	8.4285	7.35247	3.99747	2.53503	7.25312	8.93722	29.9694	19.5667
Gh_A01G0997	3.31088	2.36669	2.18898	0	3.64437	3.11321	0.226084	0	0	0	0	0	0	0	0	0.111067	0	0	0	0	0	0	0	0	0.0844096
Gh_A01G0998	2.06586	1.67755	0	1.3236	1.21399	7.35667	0.943443	0	0	0.272778	0.169071	0.952414	0.147422	0.511926	0.135395	0.382641	0.545594	0.416972	0.298291	0.100154	0.0629111	0.127531	0	0	0.144596
Gh_A01G0999	30.1214	30.5701	17.0782	20.9304	40.4235	29.2497	30.591	16.5179	11.6298	30.782	13.8763	24.9573	15.5611	24.642	18.7295	23.5704	15.864	32.2044	36.678	27.7208	18.7515	36.518	20.3671	20.8095	26.7235
Gh_A01G1000	1.10386	2.24093	0	0	0.218914	0.112412	0.109769	0	0	0.263186	0	0.784241	0.229821	0.321991	0.376342	0.53402	0.31675	0.484285	0.0877281	0.117523	0.111257	0.0931213	0	0	0.169633
Gh_A01G1001	11.8084	12.3889	0	3.40401	38.5727	10.5841	45.595	0.0361228	0.227626	0.509525	5.73107	0.181982	0.299192	0.298626	0.866792	0.694325	0.8771	2.8919	3.09439	2.16574	0.129212	0.129269	0.525489	12.9291	9.70151
Gh_A01G1002	5.93992	5.78242	7.28152	5.13223	9.10965	6.23917	7.26901	4.13231	2.68543	5.68758	2.02061	4.15811	2.29904	2.30679	2.82953	3.31749	1.0914	6.21893	7.76785	4.05018	3.60219	4.58615	4.67504	4.68514	5.17799
Gh_A01G1003	34.3826	25.4605	1.28787	4.45871	1.50648	1.24515	5.6012	0.830093	0	3.57269	4.25985	6.49646	8.44005	11.2623	6.42148	6.30565	2.81609	0	5.86469	0.800136	0.488082	1.44145	0	0	1.15666
Gh_A01G1004	1.9496	3.94051	5.36198	4.67107	2.41341	5.77227	6.28246	1.44584	0.783496	3.34348	2.29689	3.91322	2.73527	3.88919	3.2187	3.17759	0.976042	4.76576	8.05538	2.48887	3.81487	3.70772	4.14467	1.99706	3.70106
Gh_A01G1006	16.6487	10.3273	0	4.05414	4.43567	2.59433	2.51488	0	0	7.62506	2.89753	1.35877	12.6169	5.63633	15.6099	6.72547	5.94872	5.57041	4.24888	4.43377	0	16.5347	33.1935	8.48144	3.99424
Gh_A01G1007	29.9554	30.6969	2.23769	0.743413	39.5304	2.54265	6.04469	0.937446	0.490904	1.86364	1.36285	0	0.498319	0.298833	7.75574	4.88094	6.37061	0.760499	1.21634	1.4453	0.692531	1.18645	0.615314	1.6568	2.92199
Gh_A01G1008	0.644611	0.163577	0.437686	1.26607	0	1.16143	0.564655	0.275496	0.336226	0.547394	0.0999289	0.18762	0	0.108287	0.100613	0.282962	0	0	1.02825	0	0.55624	0.189925	0.135347	0.408073	0
Gh_A01G1009	1.25809	1.44179	3.42725	0.159686	0	0.617987	0	7.58905	0	1.08685	0.678764	0	0.0786878	0	0.0542269	0	0	0	0.159685	0.321304	0.404564	0	0.220773	0	0.115957
Gh_A01G1012	0	0.269633	8.62197	0	0.419611	0	0	3.44843	2.57099	0.423636	0	0	0	0	0	0.10663	0	0.481306	0.221058	10.3177	28.3542	0	0	0	2.75427
Gh_A01G1014	2.41576	1.82336	2.69216	1.16564	1.42977	2.40368	0.44586	0.215839	0.797599	3.98332	0.0397652	1.79198	1.21669	1.3771	1.3563	1.46295	0.516154	1.97212	1.57843	1.179	0.812993	1.54171	0.377113	0.73228	0.766051
Gh_A01G1015	3.96253	4.59267	3.36984	2.42341	1.11383	2.72249	3.03089	0.101415	0.445248	4.53773	1.48421	5.28492	3.98084	5.74224	4.41485	4.46772	4.72549	1.75933	2.38097	1.48073	0.862811	2.00321	1.25417	1.14865	1.27414
Gh_A01G1016	7.17043	6.6193	0.110235	0.991919	1.48082	3.90616	0.557547	1.90167	0.534266	2.42487	0.468139	4.54884	4.1726	4.90436	3.13149	5.71427	4.17723	6.8792	2.67908	2.25166	1.29269	9.37279	5.72636	9.59602	4.3002
Gh_A01G1017	8.51939	10.3561	7.16897	11.1115	9.38787	9.06686	9.43183	4.25235	3.84004	20.7579	5.80764	12.3277	6.72008	10.6206	7.09467	14.8236	7.71181	8.47616	14.5628	7.97589	4.25195	15.7605	5.02264	6.46021	9.36946
Gh_A01G1018	2.8763	3.14416	31.3485	6.43946	0.787144	3.35078	6.87838	1.61572	3.0594	3.03875	0.501523	2.35468	1.90825	2.85858	0.676023	2.85088	4.68265	2.38201	7.25268	19.3803	5.06182	0.935803	0.275222	0.319473	11.5312
Gh_A01G1019	0.994024	1.29726	0.196003	0.174922	0	0.259183	0.252212	0	0	0	0.0896249	0.504839	0.654334	0.776453	0.990792	0.761131	0	0	0.395261	1.06383	0.499312	0.254876	0.121406	0.732768	0.288032
Gh_A01G1022	5.59478	4.73246	4.23441	4.89672	5.92879	6.85164	5.54043	10.3435	6.90747	4.29892	7.0418	2.92491	4.57214	2.31286	3.30301	2.1522	1.61938	3.43209	7.50711	3.8891	2.96621	2.95521	4.33465	16.1021	11.7558
Gh_A01G1023	7.64368	7.02475	2.13809	5.06278	2.98828	4.45272	11.1326	0.727473	0.225225	8.0015	4.93687	10.794	14.644	10.2385	6.63437	6.83971	11.5666	2.71032	4.97152	2.00308	1.1324	2.42309	0.458182	4.01787	2.38584
Gh_A01G1024	66.6497	48.1084	0	11.129	28.1707	14.313	4.63482	0	0	4.76779	6.03362	0	1.96404	4.06243	5.32288	4.32373	0	0	0	0	0	6.43599	11.3633	0	0
Gh_A01G1025	18.0171	15.5735	1.48601	4.20392	3.20127	2.4903	4.00086	2.6978	3.76828	1.58786	3.06177	4.12275	4.62193	5.24282	2.54566	3.26317	4.69348	0	5.08273	2.40041	0.488082	2.03114	1.79978	3.20986	2.38561
Gh_A01G1026	1.27812	1.46475	0	0.54002	0	0.392035	0	0.220135	0.365519	0.1471	0.0550956	0	0.0399263	0	0.302654	0.0389521	0.441902	1.68883	1.13414	1.30411	0	0.103582	0.261334	12.6016	1.91201
Gh_A01G1027	3.22854	3.66908	0.144198	0.729284	0	0.203496	0.376	0.0870505	0	0.613309	0.751203	0.946265	0.910598	0.722914	1.0081	0.511196	0.0527584	0.235283	0.284993	0.256189	0.578585	0.305475	0.185154	0.381377	0.180948
Gh_A01G1029	12.7146	11.651	0.232828	9.42349	12.496	20.8261	6.3807	4.49254	2.90656	9.18946	4.4477	0.403405	0.127377	0.190772	0.188294	0.348093	1.15956	0.420353	0.353061	0.0745811	0.0707786	0.235847	0.085654	2.62603	0.820735
Gh_A01G1030	9.26574	9.4261	1.18454	7.43198	4.69522	8.9903	4.75807	3.1512	1.90053	9.4708	4.39234	10.7736	6.3957	8.47781	7.10123	6.20342	2.53289	6.23475	9.09575	4.6564	5.22996	5.79822	2.88828	5.35629	5.43822
Gh_A01G1031	3.7326	3.8878	3.78705	2.93286	3.56995	4.46687	3.29589	1.19316	0.444393	4.71423	1.3656	4.08427	2.89447	2.52862	2.11357	3.52594	1.49962	4.24807	3.14864	3.18666	1.54139	2.08115	1.27986	2.77288	2.1919
Gh_A01G1032	5.39984	5.35763	7.79408	3.33989	4.75086	3.3821	3.47597	2.23524	1.88373	6.98405	1.88138	4.98456	2.78132	4.13823	3.45477	3.8124	2.30324	4.14103	5.36084	4.01375	2.62817	2.47927	1.18981	2.32143	4.41358
Gh_A01G1033	8.72345	9.19651	8.90488	4.76022	12.7554	6.44971	7.66516	11.5173	11.5859	9.93038	4.37421	4.97553	3.58598	5.55524	4.05245	5.35904	4.59643	6.29997	2.30459	1.46361	0.484266	3.92194	2.09406	3.57353	3.56447
Gh_A01G1034	2.27214	1.93731	0.0449448	0.365622	1.025	0.877697	0.0571309	0.109074	0	0.602878	0	0.699283	0.687588	0.468997	1.66952	1.0234	1.31902	0.756239	0.152102	0	0	0.930338	2.60783	0.169989	0.330925
Gh_A01G1035	3.4424	2.97654	4.61811	2.08471	2.86207	3.4883	2.76501	1.63121	2.24443	3.23143	1.58014	2.60976	2.6613	2.56169	2.83757	2.32716	1.27501	1.65861	3.39511	1.58715	1.59068	1.07652	1.27631	1.56855	2.76776
Gh_A01G1036	6.15058	10.6989	3.26721	2.95849	3.74914	3.78488	6.83811	3.32782	1.72345	4.71117	5.17961	6.22058	6.54622	7.88494	7.9776	5.81276	3.81004	3.92991	2.94963	3.32433	1.81921	2.74495	1.58018	0.858082	3.0003
Gh_A01G1037	15.7379	14.9466	3.89675	5.25527	8.14349	4.45918	9.20889	12.37	9.53155	4.8786	15.5041	7.119	2.42373	5.08411	6.57722	7.83678	3.76972	4.88246	4.22879	1.70145	1.60731	8.7189	6.16552	4.98927	3.93538
Gh_A01G1038	13.6696	13.2798	9.18226	14.1522	8.27669	10.4542	8.59213	6.15337	31.888	17.0979	8.1101	9.7845	10.2069	9.92286	9.68802	8.59244	9.33005	9.38148	9.24889	5.16705	4.3685	5.65705	3.74824	5.58528	4.0951
Gh_A01G1040	9.6199	9.09857	0	2.53092	1.42017	12.2214	0.335986	0.318011	1.35135	11.9	0.131559	13.6304	19.598	12.03	16.4716	7.4266	23.2593	30.8348	5.32726	1.06056	0.0491614	4.14228	15.769	1.73395	1.1199
Gh_A01G1041	1.40914	1.21238	0.14026	0.598373	0	0.885669	5.08826	0	0	0.292651	1.90105	0.0693214	0.133231	0.717098	0.771719	0.352131	0.352314	0.448895	0.135706	0	0	0.656396	0.425326	0.151731	0.0393493
Gh_A01G1042	253.025	256.832	23.5106	33.0997	11.0439	19.6158	25.4046	0	33.2688	34.7345	45.9137	58.7672	141.583	50.1947	80.6131	33.6873	50.4557	32.7475	26.2676	13.8376	18.0334	30.9343	22.6032	17.2368	9.93011
Gh_A01G1044	12.2267	7.48288	3.66584	3.52134	0.912928	1.5997	1.86517	0	2.95975	2.71699	2.0828	3.91042	6.10845	6.29973	3.26156	4.73499	4.68978	1.72234	4.02827	3.58427	2.84528	2.61038	4.30523	0.894415	1.05883
Gh_A01G1047	4.56546	5.83075	0.0323253	0.483575	1.02403	4.36066	4.7116	55.072	89.4014	0.862959	60.8012	0	0	0	0	0.494818	0.094512	0.270966	2.62981	0.263983	0.222517	0.0835383	0.767704	17.1028	10.7633
Gh_A01G1048	4.60567	3.95863	0.0284898	1.06247	2.52742	2.994	1.29595	0.0454302	0.172512	3.87496	1.91199	7.46172	7.99472	6.78787	8.47506	5.03882	6.91418	6.44981	10.977	5.25106	3.0644	4.21989	2.48545	2.1855	3.78899
Gh_A01G1050	4.47054	4.44678	11.722	3.25887	7.39049	3.42561	4.44163	2.39608	1.99168	7.23136	1.96737	7.37267	5.98381	5.45326	4.47977	4.6805	4.77563	4.59174	5.05345	3.31582	1.76162	1.94275	1.67183	4.14466	3.02934
Gh_A01G1051	0.347968	0.57056	1.29101	0.419232	0.20776	0.264893	0.155412	0.245282	0.0620575	0.396043	0.0946103	0.497514	0.217706	0.336566	0.159606	0.320729	0.179116	0.285321	0.139142	0.251162	0.176751	0.317385	0.192421	0.214292	0.362464
Gh_A01G1052	0	0.523302	2.31279	0.411098	0	0.307414	0	0	0.355693	0	0	0.396257	0.309223	0.686365	0.319066	0.672439	0	0	0.155117	0.313567	0.587131	0.40167	1.00044	0	0.226423
Gh_A01G1053	2.02828	5.87139	4.06698	2.29449	5.34517	5.04491	3.44856	10.7183	5.05668	2.05514	7.05777	2.29692	2.88831	2.95614	5.53696	1.59854	3.9969	4.40449	1.59084	2.51418	0.873446	2.63438	3.56905	0.961288	2.72296
Gh_A01G1054	0	0	0	0	0	0	0	1.49571	0	1.37549	0	0	0	0	0	0	0	0	0	0	0	0	0	0	0.471966
Gh_A01G1055	15.5052	15.6873	3.87172	7.24097	6.12089	10.686	6.50038	1.22702	1.5104	12.5575	4.03268	13.7851	9.13259	13.9674	7.55352	15.4042	12.1177	8.8373	17.8006	10.334	5.13067	18.0843	7.18609	4.82929	7.83366
Gh_A01G1056	5.17893	5.4967	6.94932	3.36683	6.55593	4.72421	4.85344	2.75085	1.43143	7.86471	1.05438	6.16179	3.19554	3.8084	4.44396	3.91835	2.0112	5.25833	7.30379	4.481	3.07149	4.06557	2.60428	3.21132	5.55536
Gh_A01G1057	12.6486	11.5894	11.9288	8.32753	8.38038	8.49415	6.66933	8.52748	5.54846	7.5672	2.75034	4.88889	6.03837	4.0119	8.28435	6.42468	6.29332	7.67695	10.2806	4.7778	8.6121	7.20036	7.51287	6.77083	5.03796
Gh_A01G1058	12.4079	12.4542	6.31713	7.05557	7.74925	8.18916	10.3637	0.980132	1.42026	7.03263	4.70086	10.8907	13.2894	16.1017	11.6587	11.1809	8.05269	7.881	7.00147	2.71085	2.27293	7.47125	2.64737	5.50688	3.52218
Gh_A01G1059	30.5653	26.475	6.11393	14.4394	7.55216	11.0302	8.04183	2.72943	1.47309	39.2956	6.16305	35.2484	17.1552	32.0132	19.4442	32.2656	17.0013	29.5556	31.2186	15.9357	8.38558	22.5338	12.5457	6.63936	10.5763
Gh_A01G1060	1.12607	0	0	3.0574	0	0	0	0	0	0	12.5133	3.49809	0.401907	1.45634	0.275206	0.189169	0	0	0.390979	0.800136	7.32124	0	0	0	0.289164
Gh_A01G1061	7.26034	6.03772	4.96338	3.99807	6.04151	4.51267	3.41504	1.89189	1.05412	6.02233	2.97352	7.75768	7.98589	7.73362	5.88388	5.71166	5.65844	6.19685	3.34544	3.06644	2.67957	2.46717	1.83947	2.74714	3.00038
Gh_A01G1062	13.3885	12.3374	1.44283	5.70052	8.36999	7.5125	3.28772	3.74554	4.09235	11.2661	1.2291	20.9864	21.7645	17.7402	22.0283	16.5934	17.1695	16.7778	10.9975	5.75634	4.20684	20.624	17.543	19.7639	11.7719
Gh_A01G1063	3.82502	3.56732	0.164311	0.316643	0.528636	1.02697	0.191367	0.180757	0.114682	2.67889	0.0350471	4.02612	1.42591	2.70006	1.08833	2.52418	0.587846	0.877938	2.35392	0.585444	0.13103	1.22801	0.44356	0.0842561	0.68332
Gh_A01G1064	0.508032	0.555007	0.181446	1.43407	0.802739	0.281401	0.692101	2.8736	2.38749	0.685223	1.55068	0.703752	0.328563	0.630529	0.211599	1.22209	0.172979	0.780717	0.026883	0.107829	0.0512263	1.00481	1.90841	0.94102	0.590029
Gh_A01G1065	5.38727	5.33302	0.684509	3.05169	2.09267	1.9811	6.9696	3.61281	13.1588	4.91487	1.59429	10.4035	10.722	7.68017	10.6865	7.99808	5.60831	4.92346	1.99904	0.888372	1.40211	3.00868	1.73585	2.49667	1.93662
Gh_A01G1066	9.20901	9.8817	20.9562	7.73202	16.1864	10.3678	11.0121	27.2897	4.32907	13.1717	5.02978	10.1817	6.10935	14.079	6.42511	8.48804	2.86412	15.0867	8.83717	13.7741	4.4666	8.02301	8.90185	10.9066	13.6471
Gh_A01G1068	2.79561	3.082	0.223734	2.3574	1.7571	2.74777	1.99264	8.34504	1.88887	9.52681	1.08954	2.60648	1.88278	2.228	1.71954	3.6333	1.88714	3.39177	6.05637	3.73337	2.43423	4.55569	5.18103	1.45163	3.39344
Gh_A01G1069	77.0058	62.9465	0	13.2911	12.8841	26.0217	12.583	12.0773	66.2021	18.0582	11.9713	43.9028	57.7323	36.7104	24.3119	27.1579	21.2003	17.9681	33.5228	33.113	12.8087	11.672	4.40482	7.50176	7.77009
Gh_A01G1070	5.24151	3.48234	1.28453	4.90991	3.58313	2.41595	8.83105	8.39493	10.9804	3.95684	18.4164	1.99779	2.15259	1.91119	5.6298	3.88047	2.8712	3.06593	2.11362	1.11068	0.369324	3.00879	5.14811	3.58601	2.84177
Gh_A01G1071	8.4913	9.10209	18.8157	5.0106	11.4122	7.16943	11.5748	2.44285	3.5738	7.65434	3.5485	5.97652	4.97181	5.2457	7.66093	4.736	5.5403	7.33014	9.46809	4.12821	2.5854	4.21787	3.03479	2.09538	4.57203
Gh_A01G1072	168.726	154.776	199.717	186.306	194.562	243.04	178.107	16.0544	23.078	303.17	143.036	360.68	317.723	427.04	283.098	290.109	256.223	253.073	306.4	214.806	178.693	403.629	610.889	122.471	115.831
Gh_A01G1073	5.54695	6.4664	0.0300193	4.39798	0.570602	6.82909	11.4843	2.76339	1.72996	5.82314	7.82831	4.54956	3.16146	3.28489	3.60017	2.63713	1.3595	2.47278	3.78656	1.53236	2.98481	0.336101	2.37721	0.0569562	0.737196
Gh_A01G1074	0	1.0466	0.578196	0.411098	0	0	0.298785	0	0	0	0	0	0.618446	0.114394	0.106355	0	0.693238	0	0.930703	0.313567	0.587131	0.301253	0.142919	1.50741	0.339635
Gh_A01G1075	5.4907	5.33914	0.106345	2.16904	1.28038	2.79295	1.41052	0.105913	0	4.21313	0.744921	10.1775	32.4401	18.2195	4.5226	5.71731	6.65623	3.92073	7.17533	6.61451	8.27528	2.11168	1.01006	1.31508	4.2502
Gh_A01G1076	3.77131	4.16764	0.721775	2.5891	1.71465	3.4652	1.83502	0.383205	0.548648	3.41082	1.88947	5.84878	3.48069	5.13315	3.20659	7.77711	1.58875	5.8828	3.23642	1.59543	0.154863	12.8591	7.71152	2.81509	2.0593
Gh_A01G1077	10.8432	9.65136	5.59574	6.20234	4.40866	4.10414	4.6047	4.22728	4.36212	5.27968	5.40958	11.8247	14.3898	11.7047	13.8886	9.40512	10.9088	10.028	6.36369	5.27652	3.55002	8.35631	6.83376	5.55525	5.67765
Gh_A01G1078	17.4231	18.1566	8.91889	22.8013	7.94129	12.744	18.5388	7.05792	11.2892	9.46233	20.7392	23.1105	32.2352	17.9116	23.0837	14.3243	17.7213	10.0196	19.6369	12.3521	11.0216	10.3533	8.54891	11.1212	9.97146
Gh_A01G1079	6.44323	7.15004	4.43093	6.66677	9.41781	9.27059	4.17102	1.62613	0.844065	6.03345	1.91838	6.50842	3.76616	4.23706	4.47367	3.43608	3.48569	6.76064	10.2554	6.39486	4.45142	3.79865	2.43072	5.73978	7.47697
Gh_A01G1081	5.15083	3.99636	0.527677	5.9236	2.39571	7.21121	3.80006	1.38654	0.334194	3.75213	3.31978	2.81303	4.53325	1.79184	1.75435	1.359	0.709569	2.71217	1.75623	1.85436	1.13244	0.322341	0.0823158	0.998097	1.1872
Gh_A01G1082	4.27361	4.42371	2.94065	2.0662	0.17126	2.56926	2.21714	0.249262	1.03151	1.74657	1.72723	1.34007	3.42288	2.10192	2.81328	1.20676	0.399474	2.19446	2.69161	1.01044	1.73264	1.49003	1.26139	0.763232	2.32073
Gh_A01G1083	0.0614814	0.0713216	0.0135667	0.0308909	0.034389	0.0466718	0	0.113236	3.93285	0	0.0125381	0.141287	0.135056	0.0743075	0.0310698	0.0959116	0.0591703	0.0377042	0.064541	0.0554446	0.0468726	0.229425	0.612057	0.361678	0.146686
Gh_A01G1084	12.5678	13.7419	6.99769	13.8673	11.5763	14.1501	17.1282	16.2956	8.73358	8.82527	22.2694	6.84971	7.60187	7.66291	9.93884	9.8361	6.23724	9.07377	9.53604	7.22312	4.99937	12.6259	8.40035	6.15318	10.4213
Gh_A01G1085	9.45043	10.5364	11.8153	10.3148	13.1805	12.3452	29.8676	2.36974	1.93528	4.6572	4.85587	4.111	5.13125	3.57869	4.76336	3.08239	1.46444	4.57753	8.56638	4.85835	4.7029	2.06004	1.21114	4.63974	6.50922
Gh_A01G1086	41.6797	42.382	333.565	59.8157	43.6877	61.7883	30.637	19.3271	242.088	63.863	27.8468	154.509	164.802	48.865	131.536	67.6826	100.949	99.9404	71.8758	44.7507	31.0081	82.1059	100.19	42.6728	60.6624
Gh_A01G1088	53.428	51.6013	184.955	44.9382	216.328	80.6644	44.0839	19.532	173.006	67.8829	73.6162	77.8901	100.215	27.8712	120.963	38.3993	58.8178	36.0472	26.7762	12.5209	10.5112	15.807	6.68152	6.01886	17.2106
Gh_A01G1089	1.64825	2.50958	0	0.119254	2.3882	1.08082	1.04911	0	0	0	7.11701	0	0	0	0	0	0	0	0	0	0	0	0	0	0
Gh_A01G1090	14.9499	16.2706	32.413	17.1133	21.3098	11.7742	15.5595	15.5752	19.4554	11.3644	8.39245	7.52771	9.45811	16.5316	6.56427	6.84477	3.56935	8.77022	9.25057	9.19837	4.138	5.25514	4.30624	8.89409	10.3861
Gh_A01G1091	4.25994	2.22045	1.1501	1.99765	1.20824	4.98289	0.857975	3.28827	12.9021	3.57303	0.412594	5.95619	3.24913	6.29567	2.52245	4.04694	6.52516	4.18268	3.0713	0.762746	0.192169	3.77827	13.7	0.211669	0.853319
Gh_A01G1092	0.772888	1.07871	0	0.0566021	0.161685	0	5.12918	0	0	0	0.640159	0	0	0.126259	0.705188	0.865546	0	0.366863	0	0.519247	0	0	0	0	0.999926
Gh_A01G1093	4.86052	4.72518	4.23922	1.86636	2.87067	2.53935	2.43744	0.165616	0.20837	3.6266	0.854305	3.38699	1.77953	3.70384	2.01407	2.98435	0.920517	1.72739	3.14079	0.934308	1.06286	2.29206	0.557623	0.845842	1.12936
Gh_A01G1094	12.2002	9.23621	0.399912	10.2654	3.03711	11.7544	5.53244	0.680475	1.23363	4.03801	9.22565	9.11601	19.8077	10.8012	11.5324	7.99652	11.6484	4.21821	7.13674	3.97294	3.37258	8.11641	5.25988	5.44088	4.36893
Gh_A01G1095	5.22531	6.48257	7.30497	4.17008	2.31482	1.70336	8.20903	1.7067	5.79586	3.25972	3.27008	2.55743	8.23536	2.08751	5.35648	2.90463	2.8898	2.7477	3.20133	1.63852	2.49689	1.6113	0.368407	5.47267	2.36866
Gh_A01G1096	5.838	7.17337	2.93183	3.5499	2.40253	2.61353	3.20919	0.321357	0.923864	3.74048	1.65846	4.2262	3.45154	5.9825	2.8122	6.45334	1.92155	2.81439	3.13481	2.45847	0.807348	7.87762	4.38676	0.969604	1.81712
Gh_A01G1097	129.08	121.834	43.1444	177.155	48.8658	78.8586	68.1892	180.509	251.993	105.524	92.996	73.2575	79.323	149.21	93.5959	177.006	118.943	91.3792	66.0974	42.3047	22.5172	227.587	100.429	47.7533	55.6155
Gh_A01G1098	5.72914	6.49344	46.7958	5.12505	8.49892	5.47552	7.34438	7.44644	3.91677	7.55838	6.8371	3.80214	2.96051	2.93487	5.05053	3.40356	2.13248	5.62683	7.97871	9.77169	5.54743	4.03047	2.80373	4.52673	10.9542
Gh_A01G1099	13.4177	13.0247	34.4475	10.5235	14.7859	12.4344	11.8417	10.2946	12.5546	20.7794	13.0848	21.7693	32.3321	16.6888	25.0319	16.9118	34.1422	14.6724	10.108	6.86036	6.46795	9.58934	6.69277	5.6209	9.78127
Gh_A01G1100	3.37348	3.07996	1.7331	3.30343	1.92987	3.1502	2.0437	0.319573	0.121828	3.95286	0.699853	2.44216	1.84209	1.52569	1.36995	1.23676	0.767209	2.61021	3.3438	2.35536	1.26993	2.22092	1.67348	4.53285	3.09946
Gh_A01G1101	35.164	38.2956	5.84757	15.1955	1.85825	6.22878	9.00454	6.34439	10.5476	7.97482	9.12002	14.0602	32.9829	10.0052	17.3005	11.5819	18.8161	3.34821	18.6478	8.83784	12.4964	11.6576	10.1231	10.4191	9.34623
Gh_A01G1102	17.7644	18.9154	15.8704	27.4059	21.7471	19.6175	14.0885	32.927	23.4092	21.4243	27.8629	14.3962	14.4182	14.173	13.2603	14.1886	12.3232	20.3881	15.6683	8.73833	8.7187	14.8708	11.9607	13.2746	10.3778
Gh_A01G1103	0.45135	0.481047	1.63056	0.260441	0.439679	0.313634	0.701116	0.0621799	0.052504	1.19286	0.184271	0.662057	0.287881	0.483564	0.373477	0.644995	0.605915	0.506736	0.483105	0.259889	0.164684	0.693834	0.358494	0.181521	0.281287
Gh_A01G1104	0.840777	0.853426	0.829697	0.824002	2.05125	6.89357	0.668117	0.146963	0	0.197073	7.7913	0.175019	0.592066	0.603511	0.296918	0.316107	0.711722	0.226707	7.29099	4.79073	4.41553	0.0348922	0	0	2.46389
Gh_A01G1105	13.0477	10.6727	4.82862	12.9612	3.87511	15.2147	24.6885	10.5011	9.97547	13.5667	33.2029	9.55791	16.8221	7.17491	12.4043	7.98154	16.8159	4.52743	10.2849	12.0742	7.80636	7.13156	4.44833	5.14095	8.26566
Gh_A01G1106	7.07915	7.8676	23.5339	8.7542	9.07684	6.69022	4.24581	2.08576	1.75123	10.794	6.75081	7.72496	3.43813	5.59444	3.83634	4.97711	1.76459	9.68493	13.8325	6.97825	4.15182	3.83112	3.33483	6.21807	8.04015
Gh_A01G1108	0.233264	0.17758	0	0.0783936	0	0	0.0550813	0	0	2.90551	0.139696	0.562151	0.230639	0.215421	0.0993898	0	0	0	0	0	0	0.0373814	0	0	0.127676
Gh_A01G1109	7.26346	6.77292	0.811942	0.579587	0.228293	0.325733	0.472893	0	0	0.695164	0.245146	2.24985	1.77686	3.49665	0.831791	3.24478	0.826868	0	2.42153	0	0	0.525367	0.405514	0	0.264318
Gh_A01G1110	44.7098	52.1199	4.07145	167.725	1.77601	8.23672	0	767.925	34.2926	18.0488	174.182	1.11534	10.2486	9.21865	0.634866	2.96846	2.35224	4.42296	10.4628	38.0507	4.29915	0	0.801783	38.5278	23.5374
Gh_A01G1111	122.858	102.969	54.9645	210.353	2.66401	48.3908	1.99302	936.191	124.596	32.0868	176.56	6.69207	47.9823	5.59704	14.2845	9.96556	14.1135	9.95166	119.886	77.0074	33.3184	2.44061	0.801783	527.714	291.275
Gh_A01G1112	503.16	248.793	135.633	210.815	86.4955	36.3206	7.54463	2432.44	226.248	106.751	158.64	92.3965	47.0267	57.9737	8.58543	44.4916	11.8974	133.69	28.6799	177.351	54.8235	14.28	37.0986	494.751	293.177
Gh_A01G1113	46.2373	44.5261	25.6798	67.6394	21.1446	40.39	10.9255	700.437	34.285	1.56481	93.9326	1.8078	0.747043	0.531659	1.5292	0	0	8.67862	4.9467	16.0847	9.6147	0.488787	2.60064	4.76148	10.0347
Gh_A01G1114	72.1676	24.4178	2.97687	2.39384	2.69644	3.17286	0	18.466	10.4566	0	0.858868	12.8849	1.3723	1.91534	0.932583	1.8422	0	0	0	5.27567	7.71651	1.79894	4.6273	0	1.89831
Gh_A01G1115	61.0452	56.3305	21.6347	5.40552	2.21783	2.59433	0	8.80256	758.934	0	6.51944	0	0	0.80519	0.780494	0	2.97436	0	3.18666	0	0	0	0	50.8886	44.7355
Gh_A01G1116	16.5645	15.7762	8.34217	18.2585	10.4374	11.2204	16.0962	10.3512	9.22649	18.1827	18.5152	20.1366	13.1375	20.897	11.5751	17.2813	8.99007	8.80842	13.8404	4.57986	2.53131	11.0903	11.5623	16.2248	10.781
Gh_A01G1117	9.76638	10.6379	0.14384	0.58464	61.0499	0.437333	3.47638	0.174834	0.291704	0.234145	0.794191	0.248568	0	0.0476403	0.0659718	0.0935513	0	0.201862	0.0648792	0.130423	0.20563	0.0827304	0	0.0906116	0.164727
Gh_A01G1118	9.2658	10.8297	9.81123	10.6728	5.96404	8.19041	15.3617	4.59996	3.19587	7.62619	22.7467	8.64629	11.2233	8.77753	10.7597	8.44005	8.85536	7.17225	5.81096	5.04206	4.69761	6.77478	5.85587	4.05378	6.40505
Gh_A01G1119	0.672787	0.532267	0	0.0102969	0	0.0293115	0.0573157	0.244414	3.0435	0.0182637	0	0	0.0451475	0.0789381	0.297651	3.39087	1.01303	1.24182	0.0615304	0	0	8.7698	7.2468	1.1197	0.356262
Gh_A01G1120	2.23127	2.19406	0	0.430551	0.244275	0	0.248139	0.241044	9.75969	0.480083	0	0.165652	0.128784	0	0	0.124869	0	0.274554	0	0	0	0	0	0	0
Gh_A01G1121	4.62357	2.68179	0.336677	1.14745	0	2.84905	0	0	4.29749	0	3.90879	3.95036	4.56249	2.96538	3.43415	1.49628	3.22498	0	1.32437	0.905331	0	2.97737	1.21916	1.80714	1.63606
Gh_A01G1122	6.89781	6.52589	3.71348	3.55793	4.5643	5.0922	7.49639	1.233	2.16852	3.24492	6.44844	5.58497	6.17999	5.55506	6.1294	3.00469	3.52154	3.05407	5.43652	3.96006	6.1142	2.83968	2.33803	2.14703	4.51707
Gh_A01G1123	1.09648	1.23014	0.352753	3.90756	0.0558802	0.883876	11.2624	7.07845	16.3953	1.03923	21.3512	0.0191128	0.0292814	0.0548586	0	0.0575021	0	0	0.179603	0.0600443	0	0	0.0275969	0.041904	0.0649905
Gh_A01G1124	7.33641	9.88392	25.5103	3.21649	6.40566	7.515	3.77741	3.47119	2.84476	3.77975	2.56163	4.11517	6.89744	3.29628	6.92102	4.08835	2.93748	5.42729	4.60672	3.18947	4.11837	4.44173	3.51455	2.76095	5.08011
Gh_A01G1125	84.8363	99.5336	92.656	100.327	119.611	95.4115	72.6302	20.109	22.8521	175.965	80.9386	124.838	87.0824	207.511	118.921	203.199	113.068	101.98	101.975	51.6641	34.8117	208.625	168.229	57.313	54.7663
Gh_A01G1126	402.647	362.261	166.914	121.964	61.2285	78.2129	60.1624	5.11941	43.2983	125.805	82.3749	114.062	64.3532	195.123	110.783	324.534	44.748	88.9228	153.402	73.8716	36.5826	1181.06	527.544	138.245	80.639
Gh_A01G1127	3.51026	3.67105	0.383364	2.01041	0.485042	2.08271	1.00726	1.01115	2.38789	0.988623	0.69365	3.58084	3.09113	1.32136	2.47528	1.22991	0	1.12065	1.78363	1.03607	0.31991	0.335203	1.40804	1.05441	1.49699
Gh_A01G1128	4.20872	3.76849	1.23127	1.76077	2.65722	2.83974	1.69652	1.11138	4.9871	2.80204	1.36141	2.26094	1.47362	2.1837	1.64232	3.09935	2.13357	4.07825	2.33309	1.82587	1.1137	5.0264	9.19857	3.63591	2.68299
Gh_A01G1129	3.14593	1.87839	0.43017	2.1518	0	2.6459	0	0.287341	0	2.51642	1.55295	0.546586	0.723676	1.26934	0.89355	0.895303	4.6461	1.2653	0	0	0.178788	0.376879	0.131318	0	0
Gh_A01G1130	1.51399	1.37995	0	0.103446	0.23205	0.357753	0	0	0	0.390976	0.084293	0.316589	0.182747	0.364014	0.587964	1.78716	0.13441	0	0.0929632	0	0	0.730649	0	0.0432865	0.0898991
Gh_A01G1131	4.48823	4.96693	4.4296	7.666	8.59998	5.42949	4.02766	0.740163	0.822613	5.04573	1.60562	1.92473	1.86852	2.13648	2.20504	2.27624	1.07982	2.44245	5.15803	3.86399	2.93483	0.679753	0.741078	0.773457	3.2974
Gh_A01G1132	4.03896	5.43639	1.00934	3.4894	1.17733	2.28095	2.08552	0.639779	1.20106	1.97056	1.50133	3.41393	4.82913	3.2246	3.44966	1.78534	1.9375	1.78682	2.83425	1.56153	2.11659	1.75656	0.939557	0.911114	1.79089
Gh_A01G1133	0	0	0	0.0174515	0.244261	0	0.0489364	0.0932317	22.4252	0.140695	0.0355208	0	0	0	0	0	0	0	0	0	0	0	0	0	0
Gh_A01G1134	0.0391515	0.278184	0	0.103016	0	0.448041	0	0	5.74597	0.700281	0	1.47974	2.35903	1.75937	1.52091	1.03987	1.51507	0.321686	0.926935	0.466198	0.391454	0.838982	0.498381	0.0538962	0.280409
Gh_A01G1135	5.47878	5.22618	7.18908	3.62512	5.48551	5.26474	4.09174	3.00358	2.93625	5.33634	1.9917	4.04697	4.95356	3.81369	3.79534	4.34787	3.72212	4.66777	7.46152	3.97681	3.84738	4.88008	4.09835	4.55549	5.4765
Gh_A01G1136	9.60559	7.94595	11.8979	4.29093	3.71565	9.03309	17.6282	1.14826	0.758444	6.09813	7.14829	6.8789	4.86239	6.04546	4.8238	4.6036	3.66546	3.81356	3.85273	3.53626	2.79636	1.2422	0.792976	2.45369	3.12257
Gh_A01G1137	15.349	17.5048	5.67008	13.8753	15.8442	12.5162	13.9122	16.3338	13.1071	11.8075	9.02021	9.30654	8.42688	10.5524	10.1011	12.708	6.87652	14.3789	15.5293	9.07457	4.77658	16.1773	15.9746	24.5753	17.606
Gh_A01G1138	2.36781	3.09013	1.95055	0.50824	0.168462	0.987346	3.82267	3.37601	0.270525	1.9626	3.97843	2.69402	0.753068	1.71576	0.41711	0.683516	0.196407	0.187643	4.60781	0.873495	6.98927	0.0862067	0	0.0625781	0.630514
Gh_A01G1140	85.0434	87.9384	13.7622	50.2128	47.9628	40.4854	34.9841	11.8298	7.35257	126.474	36.8158	122.727	95.8104	206.753	85.3378	113.405	99.5612	58.4457	67.9889	25.3085	31.7916	56.2636	26.9106	23.2529	24.9104
Gh_A01G1141	6.76401	6.74273	1.10934	4.20035	2.48869	3.68423	3.13766	1.75689	1.15954	5.3046	3.31833	3.80826	3.79593	2.74867	3.46823	2.759	2.60853	2.79803	3.40106	1.23738	1.62608	1.37914	0.863325	2.96322	1.96454
Gh_A01G1142	3.46564	3.166	0.812572	0	0	0	0	0	0	0	0.143735	0	0	0.158356	0.151389	0	0	0	0.632691	0	0.261312	0	0	0.285102	0.314644
Gh_A01G1143	17.7004	19.4494	7.40091	9.19832	4.6848	11.528	7.32024	9.93441	7.11385	11.8878	7.7035	10.0055	12.5235	11.5538	10.5292	13.8597	8.66548	7.11631	10.1602	7.21204	1.76139	18.7279	7.93203	2.79947	4.18883
Gh_A01G1144	76.5321	65.5994	2.62695	37.6192	39.2277	18.5612	29.8761	31.1523	43.2363	20.9549	14.8388	9.57174	15.074	10.2296	8.8182	32.0426	29.9181	18.2808	25.8519	22.5062	6.7358	96.2617	72.6104	13.7668	13.2111
Gh_A01G1145	20.3953	17.782	1.63343	11.0297	9.10659	13.4841	10.5367	3.90313	3.44358	18.5124	6.44452	18.8852	14.8203	16.2018	14.0614	16.0252	16.6611	20.2785	17.9384	8.47196	5.15262	13.9964	10.0561	7.35134	6.37818
Gh_A01G1146	7.14685	6.75228	3.87745	3.59158	9.33433	4.13028	3.90608	2.45994	2.16187	11.2707	2.44113	8.7645	7.02906	5.32928	6.26354	7.16768	7.37961	6.65498	7.07447	3.28398	2.50274	3.9968	4.36421	4.92535	4.37
Gh_A01G1147	20.8671	12.1899	11.0591	7.20253	10.8788	8.16403	7.25338	6.35757	6.68704	9.25226	5.39185	11.6702	17.5687	8.64786	8.4772	7.80493	8.747	14.7119	7.76098	4.87057	7.66267	6.40481	8.92225	6.57692	5.51585
Gh_A01G1148	12.81	11.6759	1.48028	13.287	4.41387	11.4634	26.1269	0.358215	0	9.30158	19.16	20.4817	34.3873	15.6341	37.0963	13.8982	26.6367	13.4917	8.8298	8.33289	7.71819	11.586	10.7084	3.73325	5.10861
Gh_A01G1150	7.46572	8.40822	0.253236	4.04727	5.09417	2.62729	0.320912	4.42252	0.192072	9.21635	2.24751	10.5794	19.773	12.0276	31.8617	16.1974	6.47727	7.73768	4.57145	14.606	3.45962	4.97613	4.23406	4.92304	8.31714
Gh_A01G1153	2.09771	2.09502	0.0256634	10.2155	0.35774	6.81089	0.866054	0.0616127	0.777835	5.16651	7.05718	0.941389	0.551173	0.54904	0.752652	1.26293	2.72087	0.751491	0.371493	0.0349408	0.0147415	1.22617	1.0435	3.39545	1.34892
Gh_A01G1154	77.8369	79.9994	40.9939	38.8518	41.0364	48.6191	38.7695	17.7114	11.4266	77.6714	33.0058	43.3012	39.8853	70.007	47.5763	72.5027	44.2963	51.0044	38.5707	23.2403	15.6701	108.994	56.5574	19.6443	23.4839
Gh_A01G1155	34.8252	38.7676	7.6072	41.8283	22.2678	29.1396	30.8973	11.867	16.6675	33.592	24.076	34.1794	24.8695	41.2384	29.5113	35.1649	34.326	34.0507	19.9874	9.3835	8.80731	22.0556	21.2934	19.2029	14.4693
Gh_A01G1156	0.43074	0.21861	0.421679	0.285325	1.33555	0.687784	0.134244	0.256959	0.320932	1.54731	0.387809	0.728253	0.77175	1.30892	0.822109	0.376922	1.70553	0.444442	0.498962	1.29013	0.45168	0.0454954	0.32851	3.68183	2.74173
Gh_A01G1157	0.200542	0.0678532	0	0.0890336	0.312316	0	0.125467	0.179915	0.90006	0.301118	0	0.0851843	0	0	0.0226137	0.0320614	0	2.56104	0.133404	0	0	0.127622	0.86077	0	0.14518
Gh_A01G1158	5.79345	6.43783	11.4325	6.56988	9.11689	6.51454	6.44848	4.72516	2.26341	10.9481	2.98826	6.0056	3.39035	4.57464	4.4649	4.3978	2.43984	6.11366	6.17138	3.97302	2.80555	3.34015	2.66977	3.75417	4.9462
Gh_A01G1159	10.3609	10.4266	0.747543	1.78901	4.90284	1.94588	0.335299	0.106657	0	7.93308	0.323881	10.5679	2.63221	13.3296	7.74335	11.6016	6.06359	12.0815	1.25019	0.119636	0.0754958	2.59769	1.37193	0.249524	0.518052
Gh_A01G1160	28.9499	25.2212	17.6378	43.4897	20.7169	9.34063	27.5344	511.74	140.7	37.9967	84.5988	19.5393	8.87662	12.1252	16.758	18.403	5.64867	15.5408	14.3468	5.2646	2.21986	7.03957	1.83187	0.94516	5.20931
Gh_A01G1161	10.3739	10.5205	2.26039	5.42689	14.2227	12.3053	6.14682	1.14457	3.76015	10.5985	0.181339	10.3307	3.81091	7.72248	7.51724	10.723	2.57897	12.4261	14.6785	6.81171	1.83276	20.3447	15.2727	12.3152	11.823
Gh_A01G1162	6.05338	6.83629	0.568001	4.63506	2.36203	5.15845	1.59195	0.975831	1.77307	9.44523	2.03306	9.57639	5.55006	6.99795	4.78125	6.59979	3.77221	8.24803	11.9361	6.09226	11.4276	8.31397	6.00245	6.61871	5.66063
Gh_A01G1163	3.43469	3.97608	0.0507376	2.59514	2.78547	25.3197	0.774968	0.473548	7.3603	1.75698	0.567863	0.131471	0.0562702	0.134411	0.17067	0.230929	0.596634	2.8267	4.86134	1.08097	0.130486	0	0.115978	26.2406	16.3838
Gh_A01G1164	15.8718	15.3183	3.4964	18.5991	4.76548	18.1597	12.5031	2.57246	2.88033	7.4631	7.73457	11.1781	14.7158	11.4064	13.6159	8.7776	7.96175	9.31669	9.24438	6.3319	5.46256	12.7105	8.30995	7.70785	7.22652
Gh_A01G1165	12.3112	11.3459	0.911925	5.46677	3.04119	8.65338	2.26166	0.604392	1.16346	9.12893	1.47295	16.1399	11.0772	14.8308	12.3269	16.4425	10.6155	13.3565	10.888	6.86194	3.45427	13.7621	11.8172	3.12309	6.79657
Gh_A01G1166	9.0602	9.31045	4.32418	4.32747	5.92879	8.74189	9.55054	0.791266	0.814346	9.36884	4.04727	14.2491	17.0699	13.4809	12.982	10.8641	13.6824	10.9994	8.25672	4.0582	5.57959	5.88816	5.25808	5.49953	4.88864
Gh_A01G1167	1.45871	1.52693	0.0657792	0.562007	0.0833236	0.258484	1.93243	0.242292	0	0.485223	0.211391	2.04144	3.46165	3.13355	1.63028	1.11038	1.06836	0.835116	1.06564	0.715123	0.674627	0.682172	0.122769	0.433393	0.322621
Gh_A01G1168	7.94313	9.20484	5.26403	6.38212	6.31975	6.61824	8.57311	2.32741	2.21365	8.2597	5.69461	8.07555	9.53575	7.51896	12.7534	7.17451	7.38525	6.03991	4.70012	2.05755	1.34562	5.16026	2.9465	4.20977	4.05826
Gh_A01G1169	4.40087	5.40423	0	13.7899	0.693549	5.64297	1.91381	10.7424	6.72751	13.1313	3.67411	2.05018	0.667558	1.08797	0.669442	1.00896	1.27205	1.53539	1.51276	0.186148	0.782918	0.236077	2.10588	2.41507	1.11955
Gh_A01G1170	31.0844	31.492	23.0316	21.6706	31.3821	25.3922	19.5753	24.1295	14.1781	28.2578	14.7664	18.4328	12.6669	16.9358	16.461	21.6597	12.061	24.9466	36.5941	24.245	14.4504	31.992	36.9617	28.7615	32.5757
Gh_A01G1171	6.58468	7.25017	0	0	0.421428	0	0.105616	0	0	0	0	0	0	0	0	0	0	0	0	0	0	0	0	0	0.0408216
Gh_A01G1172	3.30928	3.20952	2.16016	2.13996	4.9455	2.58737	3.45464	0.478773	0.131824	2.2699	1.39196	4.83554	4.16327	4.41406	4.62862	3.78879	2.63693	3.829	5.79836	2.91847	3.23256	1.65586	1.38555	2.27041	3.01323
Gh_A01G1173	7.15681	9.13919	5.1913	6.16946	5.36537	8.34724	20.4828	1.78176	5.02789	7.21706	6.31988	5.35033	4.81905	4.96399	4.5603	6.15144	4.25104	5.15369	5.90952	3.19416	1.99777	5.76991	3.69383	3.43047	2.92753
Gh_A01G1174	7.10343	5.19703	0.864449	4.00613	3.45347	4.1817	9.51421	9.47461	7.05056	2.61679	12.0269	2.86597	2.83508	2.1117	3.81503	3.21612	4.02634	1.87643	1.92989	1.44578	0.625057	3.64942	3.47467	3.31664	1.30451
Gh_A01G1176	0	0	0	0	0	0	0	0	17.5987	0	0	0	0	0	0	0	0	0	0	0	0	0	0	0	0
Gh_A01G1177	27.4774	29.0387	77.1302	32.6588	53.8178	55.9942	53.9079	66.8355	41.1692	48.1416	25.7355	35.2665	36.3574	32.9402	28.473	36.3789	33.2948	49.7505	38.6419	23.8907	11.3107	38.1321	36.367	34.1813	34.1822
Gh_A01G1178	5.24814	4.04124	0.634213	7.63781	1.06994	6.63945	1.67371	2.25483	3.30271	3.84257	1.33607	3.76203	1.56449	3.11961	2.53685	3.65641	3.2584	5.28039	2.80422	3.13987	1.93418	1.20352	0	7.72393	3.91849
Gh_A01G1179	16.7421	19.928	3.08376	10.3388	11.4999	13.2456	10.0807	6.11167	6.90284	8.0806	10.5647	20.1711	17.0936	16.8144	16.3811	14.1607	15.3142	12.7908	11.9312	7.63602	3.46419	11.3436	11.7704	12.623	11.2515
Gh_A01G1181	3.37335	3.49259	1.86173	2.68434	2.74509	3.68979	1.54503	1.95931	4.31475	2.46596	1.20135	2.54912	1.86727	1.86837	1.83094	2.40298	1.13865	3.50103	2.93682	1.42813	0.989984	3.64543	4.3571	3.88223	2.69287
Gh_A01G1184	6.56954	9.04785	0.0430425	8.01817	17.3423	0.112011	3.4454	0.730419	25.1845	1.9406	19.5589	0.78149	1.68893	1.04814	2.8422	2.01655	1.45185	1.68895	4.83726	3.45473	0.406516	0.296933	2.0146	10.4639	3.90895
Gh_A01G1185	1.12124	0.727123	1.24562	0.0833755	0.935214	0	0	0.168053	19.0102	0	0.467097	0	0	0	0	0.0150051	0	0	0	0.125503	0.0791714	0.0198972	0	0.130831	0.0452888
Gh_A01G1186	21.4206	20.4983	107.942	10.7455	11.2673	8.42792	8.49448	9.61448	9.83127	18.4557	6.13431	28.1585	30.8282	24.3722	24.6491	18.6177	21.1016	15.6984	28.456	22.8189	25.8109	11.9261	9.46883	16.1896	18.3919
Gh_A01G1187	0	0	0	0	0	0	0	0	0	0	0	0	0	0	0	0	0	0	0	0	0	0	0	0	0
Gh_A01G1188	7.07333	6.02703	0.0958935	1.19093	0.364477	2.74895	0.67088	0.407945	1.45852	6.32192	4.0592	18.8083	6.28404	11.2431	3.38655	5.64426	6.97144	6.66145	1.13539	0.130423	0.822519	0.889352	0.388724	0.679587	0.400051
Gh_A01G1189	3.21553	5.129	0.439346	0.369269	0	1.26953	0	0	0	0	0.389673	0.731285	0	1.71454	0	0.554704	0	0	0	0	0	0	0.526289	0	0
Gh_A01G1190	3.98746	2.59037	2.76547	1.54475	1.64772	0.863087	1.11904	0	0.333187	1.89814	0.495265	0.929882	1.30433	0.858651	2.69231	0.701187	2.59498	0.929318	2.6209	0.882507	0.735206	0.658771	1.20746	0.606799	0.849623
Gh_A01G1191	15.7521	16.2568	16.0721	12.6856	19.8838	15.741	20.1525	14.8825	11.1106	8.71847	8.47932	6.18574	9.8619	5.58023	14.6241	7.9711	7.50572	13.5382	17.9769	10.4848	7.43498	8.00496	8.0548	18.5515	15.6456
Gh_A01G1192	6.93225	6.45168	1.39384	10.2956	2.90921	2.8673	23.5277	31.2942	65.7476	4.93188	5.88761	0.0947069	0.272338	0.244731	0.31312	0.356222	0.359052	0.915063	0.55622	0.818557	0.0235403	0.482401	1.64089	0.0778273	1.6378
Gh_A01G1193	17.8023	11.1312	0.0876408	16.0642	1.10891	2.36988	0.458874	0.916225	0	3.81976	1.11198	0	0.470609	0.518312	0.969471	0.450513	0.53471	0.255063	1.16717	0.948072	0.146686	0	0	0	1.36971
Gh_A01G1194	4.21501	5.00423	0	4.89272	3.83847	7.76879	0.912475	0	0	4.65367	0.734417	2.04491	1.35676	1.86019	0.758207	1.39636	2.02703	0.852179	1.67569	0.82391	0.283106	0.356701	0.205936	0.31184	0.351396
Gh_A01G1195	0.996877	1.51781	0	1.57594	0.602553	0	0	0	0	0	0	2.34471	0	0.917198	0	0	0	0.735468	0	1.2609	0	0	0	0.826953	0.455606
Gh_A01G1196	1.53825	0.734772	0.845618	0.184044	0	1.15469	1.67371	0	0	0.548939	0.190867	1.43315	0.568904	1.03987	1.36599	1.2188	1.30336	0	2.24338	1.14177	1.055	0.740631	0.258245	0	0.824946
Gh_A01G1197	2.2247	2.41268	0.503593	0.965434	2.48453	1.8818	2.81734	2.36477	0.299443	1.54097	1.22934	1.85639	0.883565	1.39665	1.68906	2.04722	0.575995	1.10105	1.38043	0.881857	2.23501	3.41155	2.02729	0.769839	1.16657
Gh_A01G1198	34.5674	34.5567	17.7478	28.5689	21.2088	32.2653	15.6166	35.2563	14.5484	36.2195	10.4761	35.469	27.0976	30.2234	33.3005	41.6158	31.1162	52.7095	43.3349	29.3744	18.1915	68.1816	57.3793	34.4133	41.3535
Gh_A01G1199	5.12373	5.83296	4.61548	4.32716	4.37929	1.80941	2.78431	0.868122	0.448345	2.10509	5.76417	2.69706	5.8024	3.05849	2.26135	2.90754	2.84276	1.06298	0.485173	0.286718	0.470557	3.81615	2.3151	0.518436	1.01392
Gh_A01G1200	1.48012	2.04325	0	0	1.33714	0	0.502949	0.0533286	0.334194	0.160806	0	0	0	0	0	0	0.322532	0.369841	0.148833	0.119636	0.113244	0.0379225	0	0	0.0215855
Gh_A01G1201	0	0.0692541	0	0.141308	0.0657347	0	0	0	0	0	0.119663	0	0	0	0	0.0169049	0	0	0	0	0	0	0	1.57611	0.152886
Gh_A01G1202	4.9612	6.25377	0.789375	9.24792	2.7878	8.54449	8.31956	1.5225	3.64775	3.07008	5.98246	2.35468	2.28647	2.30489	2.26527	2.19299	1.66158	3.57302	6.91903	6.13121	4.9652	2.50661	2.7846	8.40459	5.93721
Gh_A01G1203	3.86744	4.63938	1.74325	2.88759	8.88024	1.6916	5.89583	5.95008	0.534532	3.29426	2.77525	12.161	9.1059	10.3488	8.05594	6.69651	6.95624	6.84463	3.67546	4.93645	2.05939	3.67183	2.92618	3.70416	6.62333
Gh_A01G1204	6.34774	6.50108	7.8364	8.87404	8.32217	7.96421	6.96268	1.88275	1.72007	11.8088	2.23446	12.6266	6.30167	7.46565	16.2183	10.1899	10.1008	11.5383	12.5153	6.6763	4.63541	7.2014	4.92083	14.2151	10.5333
Gh_A01G1205	8.50923	9.84357	9.94615	5.43745	3.98307	10.3945	35.8198	14.7095	9.9104	3.70158	31.012	4.94851	6.87728	9.15713	8.22087	5.92345	5.35354	3.47405	4.52046	5.75882	0.99268	1.32956	2.08313	3.15092	4.52571
Gh_A01G1206	56.5702	67.5544	1.49699	22.0086	5.92534	16.1027	15.5977	0	5.09391	15.7256	20.2668	45.3794	58.6902	53.6769	112.887	48.0618	68.4382	9.88032	18.2164	17.9688	9.44068	32.3764	37.0206	11.5204	11.5199
Gh_A01G1207	10.9305	11.4058	3.79519	11.9527	8.28724	13.5968	9.18697	4.7879	7.35908	11.7204	5.08766	14.0489	11.4935	12.563	15.1211	11.6863	12.1566	13.4736	14.1402	7.56872	6.80484	9.75422	9.87937	16.6637	10.9536
Gh_A01G1208	1.7898	1.71763	0.817662	0.337585	0.408195	0.384826	0.0313497	1.75398	0.600703	3.71737	0.0228669	2.87731	7.47156	13.3886	21.0274	9.60214	8.02338	6.59739	0.437181	0.43857	0.277586	1.62098	0.930097	0.470655	0.596427
Gh_A01G1209	10.9866	10.3448	13.2904	4.59597	8.70462	7.37128	8.34767	3.44889	3.62254	9.13939	5.87555	10.5022	14.8532	8.91633	10.3264	7.42377	8.62537	5.86597	6.762	4.42823	4.84954	4.35168	3.74913	1.40439	3.46199
Gh_A01G1210	10.1965	9.17041	8.18422	4.94511	4.75755	6.26307	7.89288	2.40101	2.68254	5.10104	4.65848	6.96478	10.2042	6.51516	9.53476	6.55102	6.35838	4.7889	4.61414	4.35796	4.08223	5.49346	5.72496	2.37105	3.86797
Gh_A01G1212	6.44334	6.45661	9.84514	4.2332	8.65828	9.59382	12.8886	3.17134	3.85182	4.62234	4.28955	6.92597	6.30935	5.16829	5.20093	4.14676	5.26815	5.15218	5.0811	3.83605	2.53817	6.46683	5.32921	3.15717	3.27409
Gh_A01G1213	15.6805	17.4315	1.23878	10.6775	9.61219	15.6536	4.17668	23.7145	7.89941	16.3625	5.00614	19.2557	14.5905	17.0562	13.6518	26.6418	21.8852	21.3104	20.0069	11.542	2.73612	44.521	42.8613	12.8267	13.7634
Gh_A01G1214	17.6072	15.8334	4.50389	11.1317	8.56856	13.7638	8.7143	4.65033	2.01497	24.8299	6.96713	20.4022	26.3888	24.6934	28.5005	26.8008	23.8711	25.4883	19.3822	13.2167	6.90226	22.7203	21.432	6.13561	10.0942
Gh_A01G1215	0.917566	0.702345	2.99623	0.93886	0.727406	1.81171	1.42283	0.0825578	0	2.49836	0.158954	2.10956	1.6315	1.80517	0.936284	1.24244	0.836789	1.47155	2.35327	0.437688	1.00946	1.23502	0.402298	0.501741	0.597823
Gh_A01G1216	2.94903	2.94086	1.13721	1.9489	0.520213	1.62223	1.75977	0.554574	0.350741	2.35828	0.687906	1.94969	0.509435	1.02921	0.618512	1.21091	0.778779	2.19366	3.02736	1.21738	0.839217	2.60654	1.37849	1.6005	1.36319
Gh_A01G1217	11.9357	13.2295	10.9527	10.67	17.9988	11.2248	15.6359	31.512	18.1809	13.1524	11.0774	7.1722	8.91951	8.30971	8.33756	7.88248	4.4115	10.7443	12.2249	8.55258	6.25362	7.07453	6.81275	16.911	14.5221
Gh_A01G1218	1.0515	0.880959	7.7078	0.369028	1.02987	1.38077	0.642743	0.304813	1.00062	0.799105	0.703085	1.45246	2.4966	1.38993	1.64092	1.29121	1.25972	0.637384	0.413596	1.38311	2.80106	0.284215	0.826144	0.0482343	1.37232
Gh_A01G1219	8.87557	7.61844	7.46354	7.95987	5.20413	5.3007	9.89567	12.9001	19.2454	9.34528	7.72103	8.79956	10.4039	9.39346	13.5962	8.85902	8.46556	6.89733	2.25895	2.96049	4.57035	6.53403	7.4422	1.41516	3.45248
Gh_A01G1220	42.4694	44.8327	18.121	32.8217	7.87595	8.86979	3.99088	341.369	1457.71	43.8272	54.8856	0.343352	3.64073	1.80948	4.40246	8.20127	2.01211	6.99147	27.1201	12.7107	5.67063	0.182972	2.71854	9.11535	10.9851
Gh_A01G1221	10.7476	7.68607	0	0.933356	3.49475	0	1.56719	0.278144	0	0.276278	1.26026	0.0946468	0.0737836	0.819441	0.0507632	0.428241	0.165216	0	0.222303	0	0.0935268	0.19166	0	0.102919	0.378404
Gh_A01G1222	10.9209	8.80944	1.94222	8.1302	5.17091	5.79781	8.20547	6.48341	2.59725	3.84682	14.1613	6.58318	6.31834	4.29042	7.59846	5.89743	6.53664	5.67547	3.27997	3.64875	1.5219	5.57012	9.80722	1.76812	2.92714
Gh_A01G1223	4.07313	4.07617	0	4.35883	0.410727	2.88023	1.55883	32.8365	26.6979	2.80776	1.44885	0.0697564	0	0.0401907	0.260628	0.0525588	0.48103	0.344629	11.852	1.21107	1.45064	0.0350849	0.0503337	16.2377	9.24618
Gh_A01G1224	0	0.00824746	0	0.027844	0	0	0	0	4.37674	0	0	0	0	0	0	0.0199999	0	0	0	0	0	0	0	0	0
Gh_A01G1225	45.6785	46.3657	0.76389	31.0079	14.2951	3.81856	46.0987	5.73304	14.5173	7.00639	67.593	1.62652	21.4097	2.76516	4.86737	2.61374	1.03292	2.41282	5.91716	6.07637	3.06313	1.3676	0.78272	1.18681	6.84704
Gh_A01G1226	7.93176	6.10772	0.296006	2.18887	2.16641	0.516969	1.09224	1.04993	1.80615	2.1835	1.26835	2.04144	2.71674	2.41545	2.14352	3.69416	1.65111	1.39186	1.59846	2.05598	1.06816	6.39536	7.32525	0.990612	1.25822
Gh_A01G1227	6.04996	6.89032	20.7709	0.607815	2.38971	1.06196	2.31817	0.0656752	0.207144	7.87776	3.21486	10.3941	5.86435	7.19236	5.13516	6.06467	5.42567	4.49906	6.5634	18.1199	5.4849	1.16482	0.188018	0.75233	9.57172
Gh_A01G1228	1.09009	1.54909	0.576677	1.89679	0.233803	2.0428	4.16478	0	0	0.337702	9.80903	0.438582	0.0920665	0.160457	0.084631	0.135046	0.13544	0	0.124883	0.376509	0.0395857	0	0.0863357	0.0872209	0.135866
Gh_A01G1229	13.5225	10.6757	5.97267	3.97366	3.43787	4.51973	9.44399	0.747947	0.856827	8.63126	3.89974	12.3524	13.9309	17.8448	14.3161	11.4253	11.0672	4.86144	7.87549	4.38912	4.02715	3.34512	1.31839	1.47222	4.75816
Gh_A01G1231	4.17114	4.23389	3.74452	2.10335	1.8147	3.86053	2.49411	3.50829	2.22131	2.23384	1.95296	0	0.21368	1.25762	0.88077	0.461392	0.241911	0.461715	1.70079	1.72489	0.802363	0.0694634	0.0979162	0	0.545073
Gh_A01G1232	34.0567	36.6025	0	34.1267	2.06272	10.546	4.35876	3.73974	17.9934	10.0698	6.09334	16.4698	12.8311	22.639	16.3254	43.7969	15.3238	6.48192	7.15954	1.46304	3.13222	63.0794	68.2266	9.81477	3.96514
Gh_A01G1233	2.40156	0.256599	0	1.26201	0	0.428948	2.9098	0.82548	0	0	3.97826	2.85158	0.42736	1.02182	0.88077	0.820253	0.483823	0.461715	0.106299	0	0	0	0.0979162	0.147019	0.622941
Gh_A01G1234	6.27616	6.18321	3.03029	8.02806	27.6955	1.48338	15.2335	5.8081	16.6421	1.39068	18.4599	2.42936	3.49359	4.56829	0.620608	1.86414	0.159239	6.00994	8.34062	11.0364	0.648992	1.26123	11.2957	1.94037	8.12492
Gh_A01G1235	0.620408	1.88922	0.284468	0.235836	0	0	0.816649	0	0	0	0	0.94011	0.389245	0.829993	0	0.535579	0	0	1.83739	0	0.454237	0	0	0	0
Gh_A01G1237	5.89008	4.85769	0	0.979097	0.155205	0.816477	0	0.311023	1.69895	0.924697	1.73273	5.4569	3.44407	2.90953	5.2448	2.3353	4.60323	0.175812	0.903737	0.664694	0	0.532678	0.151388	0	0.419992
Gh_A01G1238	1.972	1.83204	0	0.200326	0.18739	1.15683	0.125467	0.719662	0.075005	0.782907	0.317533	3.49256	2.09945	2.30221	3.61819	1.77941	1.81098	0.969043	0.533618	0.402308	0	0.255243	0.0307418	0.0465732	0.29036
Gh_A01G1240	7.66693	7.9618	3.34616	4.93208	7.56444	5.25074	3.49898	4.67408	0.970895	7.96371	2.09527	8.27326	6.18182	5.46764	5.83657	8.26658	6.75118	25.7547	13.5238	5.52585	1.66332	10.6813	22.3101	14.3169	15.0758
Gh_A01G1241	18.3581	17.3726	7.06734	13.6741	12.3717	13.3773	14.1319	33.1104	9.35664	26.6013	6.55573	22.739	31.3415	27.3287	16.8114	19.9164	16.2565	20.2754	17.4297	14.9626	5.68368	13.0712	9.04774	7.93456	12.5926
Gh_A01G1242	26.1563	24.2202	13.111	29.0825	35.5049	19.2876	8.41808	20.3247	7.7918	17.0585	7.27482	15.7803	6.76119	8.48825	6.10121	12.8274	7.68659	23.9062	28.7946	19.3112	20.7292	13.9056	8.95711	29.2982	21.9639
Gh_A01G1243	70.8258	67.6361	64.6128	120.945	118.24	44.5203	16.4978	133.951	71.8274	73.8896	26.273	45.6707	38.2118	46.1315	24.2939	32.3104	34.0464	79.1923	45.6696	26.2678	29.1782	10.2441	6.32393	62.5935	39.8253
Gh_A01G1244	351.071	259.357	122.745	90.9389	151.375	65.5057	7.94962	244.152	43.9969	108.628	35.64	49.161	50.0566	46.7004	50.6206	22.9235	19.2058	96.6687	57.7553	105.552	33.3252	26.6127	15.1157	78.18	71.0332
Gh_A01G1245	1.14107	0.800756	0.0646234	0	0	0.0557076	68.3313	0	0.0652454	0.0260303	10.1727	0	0	0	0	0.00702317	0.0313905	0.0600033	0.0438734	0	0	0	0	0.0818941	0.0105834
Gh_A01G1247	290.252	300.462	1.67677	239.259	805.201	137.568	25.8449	29.9493	121.825	190.929	26.6984	5.94385	31.1542	7.49282	2.23346	8.29342	26.6897	91.519	965.605	269.197	7.92627	11.7489	78.3913	319.355	257.953
Gh_A01G1249	6.47048	6.67968	1.63187	4.42574	4.92673	4.4095	2.12505	10.8791	4.65383	7.75015	1.59477	11.0858	7.77798	8.40653	8.69258	7.56418	6.50929	6.92354	9.78864	7.90756	8.37712	7.73055	4.91006	3.87536	6.0951
Gh_A01G1251	20.7114	15.8122	3.85064	12.9826	14.1077	12.7624	9.67291	14.9609	9.58296	13.1078	18.2825	12.4477	9.6269	13.0257	12.1974	13.9378	10.5593	3.80182	1.86493	1.06139	0.758137	15.2247	7.39489	4.17565	2.55352
Gh_A01G1252	2.80384	2.60007	0	0.321898	0	0	0	0	0	0.622752	0	1.32016	0.678072	0.80982	0.280446	1.19257	0.149791	0.143126	0.0689153	0	0.0873498	0.703495	0.127046	0	0
Gh_A01G1253	0.37525	0.761792	0.0463092	1.38086	0.23469	0	0.235535	1.68707	1.83083	1.24302	2.81315	0	0.184834	0.0460182	0.46724	0.180742	0.543844	0.259834	0.313384	0.125978	0.079469	0.279623	0.115548	0.350194	0.0454604
Gh_A01G1254	9.77727	7.89969	0.434715	7.78258	12.3301	14.6113	12.1938	94.3567	32.9129	21.4307	24.0169	0.574359	0.701011	0.535737	1.37521	2.13966	2.38251	14.9886	1.56015	0.845718	0.196396	6.77759	7.98227	3.77826	2.14604
Gh_A01G1256	7.02979	7.67806	1.30928	4.76952	1.14193	3.28803	3.78206	1.42195	2.48777	3.34943	2.42445	6.55133	5.08953	4.6335	3.7038	3.59578	2.62929	2.84493	4.50662	3.26702	4.55062	3.01385	1.57597	3.47583	4.11631
Gh_A01G1257	4.31528	6.21377	0.659329	18.0975	0	0	5.81296	32.9566	8.54024	7.31916	1.20101	0.225481	0.706022	0	0.24271	1.02082	1.58867	8.72119	0.176525	0	0.889897	15.0234	98.5527	0.244719	0.387048
Gh_A01G1258	22.3507	17.8533	17.0493	17.8112	22.7678	18.9672	20.18	18.9436	30.6616	13.1876	10.5543	13.6225	16.0473	15.9225	14.9482	16.5488	13.8589	14.3697	14.0671	8.54968	4.67559	13.8697	9.21123	14.2216	7.3928
Gh_A01G1259	10.1719	10.5037	4.8426	5.64737	3.55146	11.0103	4.39277	0.937708	0.38866	4.38332	3.80382	8.90104	9.76105	7.463	12.5742	11.4409	9.40234	6.37793	3.26968	5.2825	2.66953	15.5257	11.4992	2.52003	2.43781
Gh_A01G1260	22.0481	22.2722	5.00587	20.7949	13.3755	15.6401	21.4039	6.55045	12.3251	13.5056	29.8767	14.9271	21.4262	15.441	19.6608	15.3978	18.6088	13.3603	11.8624	7.22708	5.69765	12.151	6.81723	11.1922	9.80232
Gh_A01G1261	12.1884	12.6795	19.3442	11.9779	15.674	14.6786	9.09519	6.70739	2.67809	15.0277	3.72282	9.61479	7.04386	8.93091	6.06687	7.64896	4.33719	16.3075	15.9346	7.75392	6.31579	6.6321	3.90223	9.94021	11.4468
Gh_A01G1262	0.285226	0.193011	0.0683585	0.0614401	0.346354	0	0.349461	0	0	0	0.0627455	0	0	0	0	0	0	0	0	0	0	0	0	0	0
Gh_A01G1263	6.33449	7.14734	17.1543	5.14688	5.53569	2.71414	1.93007	61.623	11.303	6.96862	1.80117	4.5225	2.52035	3.70407	1.38926	4.97086	2.7189	7.11664	2.15946	2.39668	0.566886	4.59812	3.96849	3.20462	3.56297
Gh_A01G1264	4.4936	1.86249	0	1.29513	1.89673	1.3781	0.664888	2.04009	5.49737	1.31392	0.673959	4.6386	1.6841	4.65963	2.30862	0.957012	1.55669	2.96493	0.659983	2.02035	0	1.09713	1.82311	1.81245	2.92003
Gh_A01G1265	5.23616	6.77968	0	0.945035	0.607671	2.82266	15.9088	31.5526	0.18276	6.39883	2.5344	3.41417	0.558969	0.89297	0.687851	6.25182	1.06056	0.337766	0.162021	0	0	2.87439	5.11469	0	0
Gh_A01G1266	0.673273	0.777203	0	0.239028	0.128129	0.235225	0.127785	0.0241994	2.11251	0.952459	0.0653516	1.54294	0.617596	1.43915	0.648482	1.14067	0.942547	0.450427	0.686513	0.137686	0.0523252	0.956908	0.506339	0.211464	0.387468
Gh_A01G1267	7.80543	7.10903	3.48903	6.88345	3.72531	6.07029	6.15497	2.56513	5.00017	5.59446	3.88496	7.47976	7.64418	7.67886	5.91876	5.95101	4.09457	4.75495	5.56905	3.85636	3.83792	3.09803	2.1022	4.32963	3.06127
Gh_A01G1268	8.0364	8.35038	2.30919	5.29763	1.92018	8.7959	14.2637	1.98587	1.65783	6.47704	17.9734	13.2203	12.6643	11.2401	12.6276	8.32899	10.072	5.76585	5.25695	4.82326	3.41822	5.94386	2.29759	2.67381	4.85266
Gh_A01G1269	6.16617	6.81944	0.122604	3.7532	0.620818	0	1.26909	0.311023	0.755088	1.23293	7.2104	3.3581	0.820016	1.27292	0.112791	2.41446	1.10477	17.7571	0	0.498521	0.414434	0.692481	0.605553	0.227976	1.67997
Gh_A01G1270	13.2139	10.2328	44.8	71.0738	6.00523	11.6272	9.85059	50.3785	81.9451	21.3802	14.0645	4.0399	1.63653	3.48656	9.6133	6.33091	4.05254	8.48539	8.73863	8.51267	13.174	2.83035	1.2027	15.6137	11.1976
Gh_A01G1271	3.4852	3.34379	0.627159	0.357108	5.35842	0.791059	0.772801	0.346116	0.217602	0.391922	0.066057	0.992422	2.19162	3.90224	1.6429	1.00344	1.36358	1.40332	3.05993	2.04833	1.91052	0.293381	0.111936	0.339541	1.443
Gh_A01G1272	11.9888	12.5786	3.30574	8.87064	16.4143	9.44716	7.68064	33.4367	14.0023	8.26633	4.09433	3.9192	9.85991	9.67331	7.65838	7.46617	4.80364	6.37256	11.8258	7.26184	2.13935	1.50211	1.32244	5.20576	10.1542
Gh_A01G1273	20.3968	19.0965	0.495388	6.70145	0.940654	0.990063	0.320576	0.3144	0.381449	1.24602	1.01615	0.635929	4.142	1.28572	48.0258	13.7924	34.9801	10.4818	3.40209	3.02128	0.627803	7.64159	3.51666	3.5685	7.87854
Gh_A01G1274	6.84744	6.36205	0.63803	7.4343	2.49229	1.66529	14.3553	0.129633	0.161877	7.61025	16.16	8.81467	11.1821	10.6151	11.8052	8.65795	19.3961	8.36966	1.43794	0.867561	1.18449	5.2319	1.45795	0.953476	4.25271
Gh_A01G1276	0.520442	1.38671	0.544303	0.689353	0	0.95762	1.98117	0	35.1544	0.11263	1.20405	0.31183	0.181615	0.17977	0.25006	0.117509	0	0.515598	0.122075	0.246272	0.61716	0.0785887	0.95619	0.0849218	0.311149
Gh_A01G1277	82.8187	59.7352	63.8548	85.4487	46.1378	31.7547	27.5823	26.1603	34.0706	38.069	33.2904	34.7029	33.5174	46.5941	40.6187	104.014	47.1489	58.3024	50.0713	33.1862	17.0727	229.073	199.321	32.7583	26.4202
Gh_A01G1278	5.29472	5.50136	5.42436	7.49317	14.0347	11.8016	9.8916	6.39706	2.52973	4.73547	15.5125	5.4613	7.87594	7.43511	19.1034	8.3678	8.87234	6.20859	2.88512	3.58862	1.1864	9.32225	10.1238	4.99348	5.9333
Gh_A01G1279	301.081	251.066	81.1708	153.371	76.7032	121.746	107.356	74.4389	181.988	95.4041	146.998	177.622	306.282	212.671	350.618	181.332	328.085	123.735	111.446	89.3133	33.7569	112.163	63.8352	45.1936	58.953
Gh_A01G1280	8.59622	10.2456	4.79872	10.6841	11.938	8.29867	8.50181	25.6044	20.8927	8.17169	8.10546	7.77677	3.42307	3.86594	9.28303	6.15744	3.91311	6.78081	10.0831	5.61057	2.81349	5.28621	7.6388	15.0833	9.96274
Gh_A01G1281	10.9399	10.2592	0.716974	13.9102	2.14419	6.39156	6.06517	4.13809	2.52201	14.4914	11.8649	11.6752	10.5748	9.38694	20.9246	11.7078	16.6264	12.1675	2.19811	2.34245	1.62989	8.051	5.61296	4.16383	3.52158
Gh_A01G1282	2.61521	3.02167	0.36173	4.34263	3.26288	5.25474	2.52864	0.968247	13.6304	4.13931	0.972476	3.22842	2.88239	3.06041	2.9637	3.03175	1.98432	2.78552	3.82831	2.3181	2.55067	3.836	3.87574	2.50788	2.26859
Gh_A01G1283	36.6626	37.409	6.61473	5.67557	0.339604	8.13529	20.7784	31.8156	1.91639	15.4182	36.4165	41.4105	24.5145	90.3475	86.8094	128.078	31.2363	36.5652	27.9714	24.7533	68.9639	77.4276	9.31266	1.50663	10.994
Gh_A01G1284	7.01167	1.01674	6.78713	1.16872	0	1.50658	0.726461	0	0.856827	2.87709	0.974935	5.03245	2.19962	2.92975	4.52087	3.80842	4.25661	0.81024	2.86381	1.46304	2.68476	0.477874	1.31839	0.490739	1.05737
Gh_A01G1285	9.87737	11.4018	0.781449	0.163193	0.0507764	0.156295	0	0.193976	0	8.24301	0	42.6327	32.2419	38.285	39.0453	24.5579	36.7581	9.65124	6.35102	4.9072	13.3926	6.11484	4.75364	0	2.41998
Gh_A01G1286	2.47657	2.47713	2.10713	0.324064	0.530579	0.810192	0.158508	0.0166426	0.0422143	1.63089	0.0386876	2.27665	0.574205	1.77178	0.402677	1.61178	0.365213	0.756333	1.30869	0.494248	0.156678	0.965971	1.30276	0.225848	0.452631
Gh_A01G1287	8.78222	10.3539	0.0774716	1.21588	1.37372	5.39681	0.0992216	0	0.236809	4.40152	0.0710299	14.6712	3.66717	10.026	6.04742	6.883	7.11694	8.22423	12.7926	2.841	0.462395	1.87679	1.15489	0	2.01291
Gh_A01G1288	11.6008	11.6281	1.92197	8.37595	7.81148	9.23	9.56878	2.36461	1.76163	4.31904	4.31109	6.58982	13.9332	6.41859	7.9798	4.04951	4.88293	5.07205	6.3397	2.27003	2.12014	1.84378	1.54033	9.89409	6.3569
Gh_A01G1289	5.28777	3.91416	3.88822	4.84438	8.97393	3.9204	1.84905	7.99991	1.8441	2.65645	3.24794	1.4723	1.15373	1.67443	1.71874	2.04604	1.82834	2.42673	0.847032	0.85043	0.597148	1.25633	1.4966	1.57919	1.50019
Gh_A01G1290	6.7951	12.0703	0.823683	7.98836	2.10025	5.91319	4.56101	1.21918	3.99281	3.4151	1.46362	9.61385	13.4427	13.2695	10.3362	7.29002	5.36562	5.0847	3.22219	3.31584	6.0042	5.12321	2.96568	0.729228	2.7962
Gh_A01G1291	1.17507	1.26081	0.140116	0.0493686	0.258531	0.520443	0.797563	0.101051	10.4426	0.675177	0.109936	1.35905	1.02464	0.724124	0.605024	0.460454	0.553039	0.132776	0.796413	0.369816	0.784147	0.217155	0.0522923	0.152261	0.564155
Gh_A01G1292	0.292167	0.177937	0.0906561	0.13314	0.280872	0.402429	0.736699	1.21074	0.365432	0.763458	0.139699	0.577217	0.327485	0.456522	0.332141	0.315631	0.292581	0.30763	0.527361	0.219589	0.174132	0.519513	0.410452	0.364725	0.331727
Gh_A01G1293	0.957182	0.983881	0.0275772	0.292035	0.908606	0.464376	1.64097	2.91623	1.25415	1.21361	1.08127	1.75193	0.677851	1.24384	0.909944	0.8237	0.617293	0.7695	0.77325	0.275316	0.380031	1.26245	1.09803	1.08192	0.708896
Gh_A01G1294	53.595	52.5828	3.37349	69.0286	0.413472	111.237	492.861	6.26946	1.12342	30.0216	903.173	1.87248	0.925309	0.755217	0.774637	1.09342	1.08973	1.15663	15.8706	24.8999	10.4067	0.0353214	0.810665	2.29663	10.9347
Gh_A01G1295	1.62017	1.04232	0	0.0311061	0	0	0	0.621061	0.312555	0.0833702	0.0158205	0	0	0	0	0.0447093	0	0	0.0232651	0.186862	0	0	0	0	0.117993
Gh_A01G1296	40.0354	44.6299	12.3292	23.0595	35.1077	39.4001	25.1022	4.21024	4.06679	50.8121	14.9646	46.2495	35.6124	57.1909	48.5131	76.2487	56.1368	43.2472	38.4777	25.6351	13.8754	94.5329	57.3278	23.8964	29.9874
Gh_A01G1297	0.653046	3.66789	0.736177	0.143834	0	0.440928	0.427181	0.424774	0.507154	0	0	0.278693	0.768063	0.484077	0.90443	1.05228	0	0	0.872659	1.32796	0	0.28538	0.200955	0	0.0799337
Gh_A01G1298	1.37809	1.39882	0.439346	1.47708	1.12257	0	0	3.95369	627.57	1.22367	2.72771	2.92514	1.19646	0	1.63489	0.554704	14.4106	2.72886	8.57778	2.3567	0	1.17296	0.526289	0	1.27749
Gh_A01G1299	0.956615	0	0.454404	1.525	1.16245	0	1.27097	4.11838	763.073	3.81234	1.20799	2.26696	1.23825	3.5452	0.422913	0.286644	1.49609	1.41587	0.590884	0	0	0.404713	0.543782	1.60061	0
Gh_A01G1300	0.402323	0.612564	0	0.0883873	0.0411794	0.0843097	0	0	0.279386	0.289204	0.0699127	0.225077	0.331147	0.220871	0.307847	0.945498	0	0.257288	0.0881252	0	0.456709	2.5382	1.0358	0	0.0744777
Gh_A01G1303	3.26141	3.24557	0.225085	5.49559	16.3797	6.75644	3.01572	0.348649	0.097562	0.468194	0.91909	1.22493	0.406	1.2793	0.250557	0.366546	0.329032	0.179683	0	0.0437657	0.055338	0.0830967	0	0.0304897	0.110541
Gh_A01G1305	1.48657	1.27068	0.0357859	0.801959	0	0.185216	2.65574	6.75185	2.20478	3.05863	4.69028	1.15793	1.47357	1.50764	1.46486	0.598794	4.10516	4.15619	1.00391	0.324845	0	0.318288	0.52247	1.01985	0.84386
Gh_A01G1309	4.77549	3.82632	6.25342	2.04937	8.04635	2.25413	6.1014	0.521061	1.41223	3.50269	1.57904	3.09622	2.4917	2.77112	3.24834	2.2448	1.29203	1.8838	2.45534	0.963945	1.4561	1.63151	1.02812	1.08914	1.36886
Gh_A01G1310	7.33481	7.865	0.70666	2.60811	3.79608	3.51815	2.32001	0.0505148	0.127775	5.454	1.86002	7.27906	7.39573	6.73988	6.23372	5.17898	3.16574	4.52384	9.76758	7.18152	6.74931	5.81762	2.21826	1.92488	5.38931
Gh_A01G1311	3.44664	3.41317	39.5512	17.0546	3.44838	9.79909	6.59455	1.57523	0	6.11288	52.418	0.77799	0.606859	0.729841	0.626219	0.806761	0.679917	0.162319	0.228413	11.2336	1.249	0.788248	0.98212	0	1.77787
Gh_A01G1312	5.99818	5.85752	11.7175	3.17452	2.73264	2.98697	2.87241	4.20926	1.52773	3.49416	1.44095	4.97666	2.98654	3.69926	3.36141	3.66279	1.84105	3.92088	3.67781	3.47283	1.48344	2.09071	1.14509	5.75501	3.31808
Gh_A01G1313	3.78442	4.36008	0.179612	8.27964	3.58842	6.99392	4.06041	0.404826	1.27997	5.48905	10.6331	1.30077	0.659474	1.33558	0.590567	0.909438	1.1084	1.3242	1.64987	1.17981	1.51256	0.381847	0.11904	2.67136	1.45348
Gh_A01G1314	0.418804	0.223739	1.95909	0	0	0	0	0	0	0	0	0	0	0	0	0	0	0	0.405158	0.36154	0.114265	0	0	0	0.260903
Gh_A01G1315	6.74763	5.85199	0.975628	3.28147	5.51582	0.155649	0.266193	0.903069	9.05952	2.14728	0.0138432	5.97942	2.21402	3.28489	6.21889	3.45206	4.29779	0.754408	0.0407157	0.326904	0	0.736836	0.112605	0.0569562	0.427574
Gh_A01G1316	7.29129	6.28051	17.3212	10.4875	3.33844	9.72367	1.81118	0.890153	3.08543	5.26373	3.24146	8.85072	11.3187	6.24663	12.657	4.91861	10.4528	6.05357	5.35141	10.5771	28.7043	2.88676	2.61472	3.84069	6.59449
Gh_A01G1317	4.02896	3.6892	1.35709	2.7316	4.31325	3.78811	3.10473	0.799763	0.424095	3.56615	1.30267	4.20197	2.13133	3.13033	3.09905	2.97783	1.53813	3.33018	2.6324	1.67203	2.6192	3.29031	1.46962	1.74025	2.41301
Gh_A01G1318	3.20402	3.3105	0.467655	7.8599	3.62319	4.55863	3.05395	0.337437	0.427342	2.76809	2.34735	3.3676	3.02255	2.89018	3.13671	3.05061	2.10632	3.19165	1.88197	0.961436	0.167532	3.66357	3.6691	3.18956	1.98581
Gh_A01G1319	5.92786	15.6443	0.546379	0	0	0	0	0	1.80448	0	0	0	0	0	0	0.686442	0	0	0	0	0	0.488787	0	0	0
Gh_A01G1320	76.0611	75.7987	121.443	92.9403	125.375	77.9119	55.9747	17.5288	21.2217	155.285	15.7588	90.9666	33.5987	124.073	75.0485	165.031	38.522	104.588	95.0707	75.1486	69.834	239.856	199.674	40.5874	46.4379
Gh_A01G1321	24.849	22.5431	17.4613	25.0955	34.9873	58.3966	112.053	53.8485	28.8706	11.9138	68.5211	18.4729	23.6807	15.9351	16.9063	14.1002	22.2567	19.1075	9.95517	12.0995	14.9298	10.3626	14.475	14.1818	16.6666
Gh_A01G1322	5.70255	6.51033	0.856194	3.68867	3.6726	6.19974	17.3327	14.7618	7.97586	4.08872	18.6552	4.71641	4.47879	5.93836	5.819	4.82352	3.23313	3.06397	2.14702	1.25578	1.07158	6.49984	8.64827	1.09163	1.57186
Gh_A01G1323	0.897754	1.43198	0.0483599	0.453077	0.449384	0.501811	0.163445	0.0388429	0.146732	0.547687	0.0743152	0.474514	0.064275	0.272569	0.162554	0.294009	0.51843	0.495446	0.371576	0.702098	0.277416	0.152748	0.120898	0.0305697	0.126665
Gh_A01G1324	20.0999	21.9602	2.86209	13.5943	15.3106	53.0125	176.216	16.8335	23.6699	19.1397	20.2313	12.7719	24.4211	12.0803	21.0957	15.9729	13.6346	18.4011	31.1918	17.006	8.46767	11.7402	11.9445	32.9079	36.3361
Gh_A01G1325	6.41749	4.73748	0.393618	1.52684	1.30411	6.49432	3.47644	0.148263	0.738366	2.6004	2.08643	2.50748	1.77427	3.87773	2.7232	3.55995	2.41038	2.81471	2.45424	1.72858	0.932578	4.00155	2.22435	0.171189	1.54475
Gh_A01G1326	7.50814	6.33524	0.091576	4.11715	1.68236	2.20614	1.57178	1.11173	1.53159	3.96561	5.9848	3.6012	3.77677	2.04758	6.02663	3.70836	3.96509	3.53198	2.91285	1.55704	0.0785828	1.85624	3.11347	9.3066	5.64117
Gh_A01G1327	18.5226	18.4714	12.4578	9.81411	12.3037	12.396	6.84792	3.81326	3.94682	13.7488	13.5662	11.7485	15.4353	12.1097	18.2833	9.29828	6.05539	19.0225	6.12304	7.93139	2.83637	5.84913	9.85678	11.3186	8.59145
Gh_A01G1328	15.652	13.3024	3.13545	7.62631	4.21056	14.8873	34.3361	4.01119	4.04025	6.62039	20.2666	3.05742	2.51822	3.37205	4.78715	3.40591	2.23765	3.31332	2.13924	1.02626	1.09557	2.77764	1.64294	2.69651	2.25954
Gh_A01G1329	0	0	0	0	0	0	0.129707	0.124065	6.90026	0	0	0.088011	0	0	0	0	0	0	0	0	0	0	0	0	0
Gh_A01G1330	60.2807	60.8422	10.8465	63.416	50.1963	61.7864	45.6218	39.7161	55.0293	65.792	45.688	66.1139	50.9445	75.266	71.3922	107.915	92.9399	58.4486	39.4998	26.1834	10.9958	114.354	104.535	47.09	35.9231
Gh_A01G1331	5.88849	5.82604	2.46943	3.88195	2.92597	4.74192	3.33289	1.35223	1.119	5.29208	2.27693	4.22051	1.44922	5.0081	2.11678	4.03189	2.1096	4.74897	1.8699	1.09127	0.551935	4.40633	3.84848	3.5884	2.75626
Gh_A01G1332	0.192891	0.0783173	0	0.230209	0.339295	0.690994	0.0751002	0.425925	0.494992	0.14341	0.041229	0.0774318	0.0394861	0.01481	0.0953762	0.00970454	0	0.206749	0.242547	0	0.0256859	0.127905	0.465879	1.52892	0.467784
Gh_A01G1334	4.7737	4.74544	0.590787	8.24652	3.23664	7.14445	2.43664	2.01389	0.345842	6.54866	1.62055	4.45506	3.14492	5.71923	5.95297	8.44523	4.70887	6.60128	4.69775	3.06361	2.30494	8.78285	6.05103	5.54137	4.55835
Gh_A01G1335	3.28832	2.61611	0	2.32532	0.452022	0.950141	1.23101	3.01313	5.49441	1.49406	1.89994	0	0.795847	0.0588566	0.218958	0.3075	2.14267	0.511496	1.75543	0.322685	0.10065	0.620319	1.69087	2.54702	1.33982
Gh_A01G1337	0.575482	0.467312	0.401869	0.347651	0.496877	0.481344	0.42115	0.16417	3.26466	0.591775	0.262499	0.407992	0.715861	0.585431	0.188602	0.300453	0.656659	0.300164	0.798736	0.800928	0.845576	0.236128	0.27001	0.149118	0.722406
Gh_A01G1338	0.880038	1.18825	1.85916	0.544963	0.716184	0.537581	0.485824	0.588001	1.32401	0.436223	0.688354	0.75091	0.61452	0.436396	0.544766	0.592741	0.701763	0.460787	0.808537	0.707469	0.212582	0.535385	0.166434	0.614324	0.793589
Gh_A01G1339	7.77062	6.26843	11.4848	7.49332	3.30711	8.88809	14.9531	2.21526	3.83489	5.62001	7.41008	8.72543	8.41951	10.3986	10.2338	5.5621	5.42364	6.58505	4.80035	2.78145	3.13721	5.50536	4.83215	4.15584	3.8012
Gh_A01G1340	37.7063	38.9398	30.3071	64.6915	33.9642	55.6711	36.9057	54.2045	67.5295	51.7752	37.2409	41.3826	22.4311	57.7422	30.6936	85.1687	47.3768	61.645	38.8004	22.2491	6.72562	178.677	292.261	55.3768	44.3744
Gh_A01G1341	6.57877	6.44566	1.72045	3.42342	5.74016	5.3512	7.69939	3.26759	2.39733	5.94383	4.34716	4.67921	4.93981	4.58936	4.99248	4.81877	5.26214	5.60818	7.44817	3.96752	2.43173	4.75576	5.1828	5.97002	5.16713
Gh_A01G1342	0	0	0	0	0	0	0	0	0.102446	2.78693	0	0	0	0	0	0	0	0	0	0	0	0	0	0	0.0994604
Gh_A01G1343	3.46419	3.87799	1.33258	4.49593	2.46654	6.36581	6.33491	0.612555	0.681195	3.81195	2.74805	6.01667	7.66038	6.91116	5.92912	4.63376	4.8996	4.05536	3.06652	3.79095	3.32555	4.53909	2.28404	3.15337	3.36808
Gh_A01G1344	0	0	2.2622	0	0	7.37873	3.58211	0	0	0	0.974674	1.82732	0	2.17871	0	0	0	0	0	6.00336	3.49559	5.13901	5.24881	1.88366	2.15747
Gh_A01G1345	11.2493	9.71991	2.39524	5.4393	3.90841	3.78207	7.0306	4.70036	3.00677	5.44094	7.45503	3.31305	6.43921	6.00261	5.27426	5.14044	5.5096	2.15067	2.87495	3.40304	2.294	3.2048	2.70895	2.49494	2.12623
Gh_A01G1346	0.116192	0.350136	0.0380868	0.256775	0.168728	0	0.279915	0.340237	0.068535	0.246767	0.658397	0.108524	0.122364	0.153675	0.110417	0.0315275	0.066945	0	0.120645	0.120392	0.0321198	0.0331282	0.266125	0.554687	0.621649
Gh_A01G1347	17.5657	14.2987	6.791	18.4259	11.831	19.3258	11.3233	31.1664	35.3449	15.7189	15.1843	27.7811	28.6217	24.1735	27.2085	19.4442	31.1795	21.2903	14.1673	7.10224	5.94075	12.4068	32.1057	18.2301	11.6057
Gh_A01G1348	0.117336	0.238202	0	0.0370476	0	0	0	0	0.25308	3.17387	0.416874	47.9618	3.53102	1.35312	0.379922	1.01876	0.368292	0	0	0	0	0.0358041	0	0	0
Gh_A01G1349	50.2674	47.1224	0.248522	55.2412	0.188915	59.2268	271.123	11.9134	0.680588	6.31527	655.869	9.83255	5.32462	6.07385	4.26327	3.60382	5.03963	1.04684	7.26214	9.26069	5.54038	1.11511	2.32429	1.50235	6.80575
Gh_A01G1351	0.624306	0.289055	0	0	1.39333	0.126464	0.432073	0.235968	0.467417	0.355486	0	0	0	0	0	0	0.142541	0.317805	0	0	0.0416116	0	0	0	0
Gh_A01G1352	28.4701	23.8954	21.0012	13.8457	18.9288	21.2458	20.0256	7.42989	7.58444	10.9766	5.03687	12.5158	7.84612	10.6895	14.4968	16.0586	4.56147	12.7638	28.2409	16.2518	12.0859	30.5772	21.5827	13.2082	13.332
Gh_A01G1353	1.93566	1.76949	6.90975	1.21207	2.84761	1.69426	2.0206	0.0872318	0.221941	3.037	0.478502	2.23078	0.76338	1.57665	0.703569	1.30927	0.959061	1.59582	2.68603	0.859247	0.714895	1.40444	0.426205	0.980803	1.27148
Gh_A01G1354	8.57098	8.0785	63.4406	23.2541	0.78611	2.92316	2.02394	1.20408	3.60593	10.8698	0.634774	14.6973	32.272	19.08	48.7089	13.6457	43.3317	12.3615	2.59134	1.68145	1.56519	7.17382	1.71866	0.860454	0.986762
Gh_A01G1355	31.6881	35.0669	0.758347	11.2761	14.3248	37.9469	19.6928	4.8547	4.26281	11.2696	14.9757	24.5878	29.4722	23.5671	43.2519	57.4036	43.7825	45.962	15.894	15.4414	7.29603	124.204	93.5244	23.8529	23.6196
Gh_A01G1356	7.8922	9.3649	0.686302	5.62886	3.86036	9.46977	4.88092	1.13015	0.660391	5.68995	2.90112	8.02747	6.80844	6.92552	6.53737	6.67219	6.70725	7.15841	5.76408	2.1415	1.69919	5.88384	3.66099	14.0904	5.78705
Gh_A01G1357	0.433341	0.934703	0.0769829	1.72622	0	0	0.985845	0	0	1.52101	0.0705861	0.331353	0.0513227	0.152691	0.388828	0.39941	0.228097	0.217898	0.830218	0	0.131292	1.26544	0.860763	0	0.452886
Gh_A01G1358	1.10207	0.90649	0.0555912	2.05487	0.563406	0.725993	0.212514	0	0	1.2253	0.255538	0.863752	0.370047	0.331249	0.612103	0.578057	0.654656	0.703692	1.42782	0	0.571312	1.31988	1.07363	0.839057	0.327314
Gh_A01G1359	0.827273	0.0883914	0.56754	1.87276	0.718932	1.89827	0	0	0.384602	0.619556	0.144801	0.435051	0.545984	0.250379	0.954997	0.511906	0.5582	0.977731	2.98068	2.914	1.83343	0.16345	1.05964	0	0.71143
Gh_A01G1360	28.5566	28.7809	0.0677188	6.55323	1.579	5.92885	100.688	343.439	10.2238	21.7483	67.0224	1.71311	4.51658	23.9058	10.7252	38.9507	48.5917	135.742	0.661559	1.25383	0.256657	105.603	619.541	1.02854	1.43699
Gh_A01G1361	240.109	252.243	159.568	576.596	380.833	961.42	463.89	115.579	126.635	394.354	1096.9	924.736	848.241	839.393	766.676	825.089	582.196	707.355	855.265	736.679	523.323	444.783	164.78	202.906	358.759
Gh_A01G1362	12.8221	14.2642	0.0638878	0.597057	0.161895	3.21388	1.89387	401.708	34.4982	18.3173	1.84335	1.87814	1.69952	14.4572	6.42554	54.3364	6.12054	5.60994	0.115347	0.115886	0	39.7379	4.54548	0	0.209086
Gh_A01G1364	2.86096	2.904	0.971717	0.799966	0	0	0	0	0	0	0	0	0	0.314503	0	0	0	0	0	0	0	0	0	0	1.87392
Gh_A01G1365	0.780664	0.924477	0	0	0	0	0	0	0	0	0	0	0.242154	0.17977	1.08359	0.411283	2.4291	2.57799	0	0	0	0.0785887	0.112493	0	0
Gh_A01G1367	100.291	98.6807	0.603612	16.3604	4.58664	15.4539	3.7625	13.2828	2.90357	471.301	0.789744	0.148288	0.920412	0.256393	0	0.391111	2.04965	1.71311	21.3631	33.0138	35.9637	0.149339	0.320982	0.323201	14.7905
Gh_A01G1368	16.2556	11.7335	1.82852	9.94885	0	0	6.28128	0	0	13.0739	3.09713	0	2.55535	1.746	1.72675	4.44657	7.54594	20.8191	2.27024	9.63891	11.0312	10.0414	4.16249	5.90012	3.4438
Gh_A01G1369	2.67363	1.14267	0	0.0867803	0	1.54236	0.500318	0.243071	0.596283	1.45216	0	1.5026	2.46653	1.54061	0.268056	1.19562	0.579628	1.93761	0.91502	0.791545	1.81651	0.168551	0	0	0.476244
Gh_A01G1370	19.214	17.3619	13.0477	4.79815	14.8821	13.7039	4.872	0.997448	0.611119	7.69364	1.63926	18.4671	8.38011	15.0904	20.1405	16.1776	12.7762	31.7826	37.3515	29.19	23.5049	11.0539	18.5042	4.2807	13.2697
Gh_A01G1371	40.6367	31.7228	26.9341	8.49829	46.1227	27.5166	20.5132	1.83849	1.50287	19.9709	5.04887	34.273	19.2374	26.9332	24.4696	25.8256	19.578	41.4445	60.936	42.9964	34.1474	23.0805	23.7754	9.40386	16.1938
Gh_A01G1372	0	0	9.87083	0.0816945	0.231484	0	0	0	0	0	0	0	0	0	0	0	0	0.259781	0	0	0	0	0	0.17109	0
Gh_A01G1373	1.36273	1.68393	0.892651	0.528481	0.602697	0	0.615504	0	0.366294	0.298811	0.325705	1.39288	1.72434	1.23599	1.75167	0.76875	1.24989	0.852494	0.71813	1.45208	0.301949	1.2751	1.69087	1.43962	0.466025
Gh_A01G1374	9.37547	8.83811	0.0422246	2.88688	2.99642	4.52214	0.74852	0.101513	0.170708	8.32119	0.233713	10.3145	1.57092	3.23471	2.78657	2.34799	4.1512	2.23897	7.25595	3.219	5.30904	1.10289	0.299254	0	2.17079
Gh_A01G1375	0.943989	0.650201	0	0.0673126	0.188915	2.52718	0	0.241896	0	0	0.114323	0.0858738	0.0661443	0.0246905	0	0	0	0	0.605179	0.135193	0.0852366	0	0	0	0.0487867
Gh_A01G1376	0.722137	1.03576	0	3.15013	0.58896	3.20896	0.118221	0.225822	0	0.794082	1.75418	0.642768	0	0.346447	0.0426385	0.317497	0.272972	0.130419	0.031457	0.126457	0.319076	0.0601485	0.231971	0	0.114083
Gh_A01G1377	6.72984	6.58418	0	2.84719	4.39563	23.1814	0	0.0976438	0	3.92822	0.0185782	7.88484	1.85078	5.55405	4.51301	2.80934	2.06891	0.960281	0.327835	0.0548842	0.103962	0.539034	0.100735	0	0.118827
Gh_A01G1378	4.0615	4.57387	0.200871	0.404042	0.485956	1.05254	0.832265	0.285241	0.290656	7.35378	0.480149	17.3741	6.28514	15.7937	10.0754	14.1275	10.2961	9.30762	3.2302	3.12868	2.54567	7.74601	5.40762	0	1.75583
Gh_A01G1379	22.6931	19.5331	50.3693	33.3	25.9642	8.5021	7.23423	1.16751	1.14289	5.56336	0.41547	2.19318	2.31107	3.37799	1.15959	2.50627	0.425858	3.90047	1.42019	1.85536	2.01327	0.282759	0.182692	0.323578	0.944346
Gh_A01G1380	17.198	15.846	7.76772	15.4294	2.06981	4.37338	4.59833	1.39365	0	6.5434	6.69885	13.9739	7.66348	16.0214	6.64805	11.3361	8.6307	5.49291	5.10522	2.95343	5.05387	2.72703	1.51174	1.76868	1.5997
Gh_A01G1381	23.6628	24.1469	18.7553	16.0119	33.9761	18.8864	19.4979	33.2791	19.9272	16.3455	9.0437	8.69018	7.53781	9.27255	13.4089	16.4827	10.8703	24.5318	14.8668	11.8192	8.58007	29.4827	23.3498	14.9151	16.1596
Gh_A01G1382	1.69387	0.368433	0.340114	0.608946	0	0.224017	0.436359	0	0.260232	0.421327	0.155771	3.07112	4.53754	2.35984	2.10895	1.26732	1.01018	1.20618	1.83206	0.461781	1.88214	0.883444	0.422082	0	1.41684
Gh_A01G1383	7.9564	6.46088	0.283785	1.21911	0	1.57984	0	0	0.897507	2.26457	0.509014	7.16566	7.6696	5.0088	4.72781	2.53115	2.67892	3.39832	2.61643	3.82175	3.26841	2.24999	1.37652	0.511932	0.828656
Gh_A01G1384	11.2852	7.84304	0.133304	46.1941	5.06185	64.2932	2.76622	3.40237	8.01859	21.7043	29.0729	8.20441	12.5806	13.9625	13.3727	14.5313	19.6818	8.81988	1.9626	0.722352	0.224839	5.2177	2.8765	1.48388	0.847703
Gh_A01G1385	0.651368	0.495876	0	1.27722	0	4.10294	0.569888	0	0.339322	0.276278	0.806563	0.378587	0.295134	0.327777	0.203053	0.499614	0.660866	0.631106	0	0.299462	0.187054	0.0958301	0	0	0.108115
Gh_A01G1386	0.0497506	0.201996	0	1.85668	0.255871	5.45591	0	0	0	0.152711	0	0.0437416	0.016764	0	0	0.0164515	0	0.0351889	0	0	0	0	0	0	0
Gh_A01G1387	13.6544	11.8627	0.0861334	34.6186	12.9484	20.5584	22.2535	147.918	99.9823	36.0972	47.9233	3.36975	2.86714	6.67131	13.1995	18.6746	8.88022	16.1612	7.3337	5.38644	0.589912	14.6525	20.3144	19.7635	13.0721
Gh_A01G1388	0.280675	0.106837	0	0.582017	0.3922	0.673025	3.08724	0.377053	1.57045	0.189243	6.05089	0.0891199	0.0686704	0.333148	0.28401	0.218042	0.45516	0.362422	0.209351	0	0	0.0667933	0.385937	0	0.202557
Gh_A01G1389	4.41341	5.81226	6.45399	9.38391	2.38624	4.48024	5.08765	1.41096	1.73276	5.97407	3.70685	4.77492	4.71682	3.78	5.58458	2.71458	1.40306	1.47412	7.16022	5.49834	3.04254	2.61279	1.63492	1.05759	2.40028
Gh_A01G1391	2.47807	3.73776	0.417783	0.820197	0.926421	1.44614	0.353213	0.420061	1.90223	3.04472	0.256722	5.06224	1.481	3.80848	1.65981	2.8794	1.01867	2.33637	4.10561	0.473807	0.479072	1.04994	1.28334	1.12176	0.718042
Gh_A01G1392	49.0057	49.863	45.4751	34.4982	43.3533	59.8738	24.033	241.801	55.9353	80.5247	17.7796	55.0916	41.33	73.3166	77.6141	72.9836	32.8836	101.792	31.4678	22.7313	14.683	64.5303	81.8804	23.0375	27.0237
Gh_A01G1393	0.200711	0.40746	0.0659329	2.16002	2.83748	0.352206	6.49683	1.8496	5.49016	0.665378	1.80152	0.225481	0	0	0.121355	0.170136	0	0	0.176525	0	0	0.344048	0.243942	0.122359	0.258032
Gh_A01G1396	0.534965	0.271507	0.279602	0.108442	0	0.207703	0.202858	2.02993	0	0.0972262	0	0.138191	0	0.0397087	0.0732561	0.0259988	0	0.111852	0.0541055	0	0	0.103301	0.0498754	0.0378096	0.117662
Gh_A01G1397	13.2697	12.9449	0.956538	52.5328	9.47758	3.52089	4.54192	2.26527	6.14343	4.17627	1.1243	1.039	3.96444	0.865648	1.23056	0.970459	0.4784	1.18345	6.28593	2.8686	2.31733	0.972591	1.06469	20.6722	7.14967
Gh_A01G1398	2.7632	2.76582	1.12205	1.7195	3.19828	6.66828	2.07344	0.137011	0	3.84787	0.979912	4.60031	5.67664	5.59925	4.34995	3.97402	3.55167	3.07782	7.65928	5.33922	5.71701	2.22821	0.978574	0.105835	2.86275
Gh_A01G1399	71.3523	72.4866	16.967	57.124	105.037	156.877	91.4969	18.9287	11.9623	23.8994	68.1112	284.329	338.939	311.202	124.142	137.438	113.336	132.391	58.4368	101.88	30.79	31.1854	25.4355	18.6709	38.9805
Gh_A01G1400	15.1422	16.0351	8.6778	8.52616	45.1927	4.39081	4.35288	20.3139	6.99142	4.50814	25.2908	52.6568	12.9017	27.7407	25.1347	15.8118	6.67742	16.9638	11.8063	21.0576	10.4778	4.05643	3.32791	2.1168	15.4867
Gh_A01G1401	14.2455	12.5546	2.79988	8.1694	3.24004	10.5147	4.15344	13.6071	9.28535	6.55315	5.96433	9.2933	8.15323	7.78561	9.64708	9.84891	4.7002	7.61409	9.98204	6.19959	3.71986	14.523	9.62975	7.47754	6.47539
Gh_A01G1402	18.7362	20.5781	9.40359	27.5391	25.1751	18.8654	15.1797	183.261	84.1014	32.7772	15.9826	11.3347	9.58337	25.5106	6.74328	8.04058	6.21272	14.6891	8.92528	5.22812	2.39072	2.88524	1.64553	5.26847	5.01262
Gh_A01G1403	4.27372	3.65599	1.53782	16.7512	0.356995	3.59655	59.5241	11.3193	1.44324	2.72382	226.581	0.335265	0.421353	0.198454	0.565046	0.305777	0.154583	0.24621	0.389821	0.495243	0.625893	0.657489	1.0854	0.545056	0.317044
Gh_A01G1404	135.544	145.537	252.714	189.749	123.616	151.169	87.6365	114.789	120.438	221.811	111.226	276.998	319.388	277.235	247.765	242.874	214.657	164.295	148.432	97.7344	65.4773	117.759	89.9434	80.2135	72.2614
Gh_A01G1405	1.88469	2.18633	1.26221	6.13947	2.24958	7.40829	1.44224	0.583156	3.29529	0.69725	1.32607	0	0	0.0926227	0.0429585	0.272425	0.278403	1.06365	0.251541	0	0	0	0.0579483	0.174943	0.183228
Gh_A01G1406	111.224	113.121	219.372	196.863	123.124	226.643	52.2898	317.664	63.4012	313.009	240.437	487.555	478.581	417.391	598.561	347.904	753.748	441	101.798	76.6214	11.3078	86.5455	99.9065	135.132	183.169
Gh_A01G1407	17.2543	19.3834	26.1242	16.1772	12.0412	16.4282	16.9486	5.51415	8.42605	12.5934	17.3823	16.4242	27.1981	18.3174	29.9433	19.0101	27.7751	10.5222	12.6022	5.52133	3.64602	9.92982	5.62947	12.5914	7.99321
Gh_A01G1408	16.1891	16.1088	0.216899	0.096547	16.4772	0.863087	0.839276	1.91027	0.666374	0.542327	0.198106	0	0.144926	0.536657	2.09402	46.4186	5.83871	3.71727	0	0	0.183801	69.2651	51.3839	0.606799	0.424812
Gh_A01G1409	35.1538	38.4375	37.6668	33.1346	57.1351	42.695	35.298	20.2486	16.2977	56.5728	19.599	38.2736	34.0404	41.2922	31.0335	44.4573	36.006	39.4505	40.8418	23.1227	14.9432	39.2494	33.77	27.5267	27.6895
Gh_A01G1410	4.9435	5.64511	1.51459	0.0155965	19.9333	1.20628	1.22219	0.249138	0.208961	0.209021	0.650461	0	0	0	0.126235	0.0336263	0.251765	0.240599	0	0	0.177639	0	0.0430145	0	0.084518
Gh_A01G1412	13.0814	13.0602	5.96697	13.0831	40.506	12.4243	15.456	5.19174	4.24324	7.14169	14.9454	6.17162	6.95602	6.18301	6.07874	5.98566	4.51029	7.5679	7.67411	4.29174	4.86875	4.15366	4.0073	6.92664	4.69855
Gh_A01G1413	2.14553	2.15439	0.496279	0.104823	0.449256	0.274716	0	0	0.0268256	3.12242	0.0491157	15.1125	5.47139	7.06721	3.18287	3.2084	4.79868	6.9784	1.73364	0.43453	0.229444	0.617495	0.366285	0.01686	0.29612
Gh_A01G1414	3.75403	5.44866	5.31435	2.09526	3.79127	3.76894	17.6038	3.33064	3.37648	1.95551	10.7967	2.71816	3.50219	2.28078	3.00577	2.21397	3.793	1.30472	2.30286	0.982271	0.840239	1.82568	1.06133	2.72802	1.59514
Gh_A01G1415	2.30273	3.41893	1.14164	2.70118	1.72011	3.22481	4.19897	0.194374	0.245263	2.49277	3.18067	2.21957	2.06019	2.10187	3.51806	1.62281	1.11524	1.22886	1.55514	1.23605	1.07632	1.8343	0.573471	1.17762	1.53662
Gh_A01G1416	19.7422	17.9989	34.6568	11.9361	11.3522	11.486	12.0148	6.16701	8.90588	11.6693	13.5975	16.1581	11.5762	10.3143	17.8688	10.6223	4.34134	12.4444	15.0045	12.1129	18.6092	8.4849	9.59248	23.2353	16.8383
Gh_A01G1417	0.249762	0.50704	0.0874663	0	0.221539	0	0	0	0	0	0.0800942	0	0	0	0	0	0.259975	0	0	0	0	0	0	0.327746	0.0857248
Gh_A01G1418	4.12005	4.86702	2.14394	0.146892	9.70552	0.279406	0.17069	0.129583	0.163509	0.0326564	0.149289	0.0467278	0.0716587	0.0402486	0.222454	1.8718	0.432976	0.489036	0.878194	1.39515	1.39379	6.3736	5.4817	3.48167	1.47039
Gh_A01G1419	9.96284	9.66777	10.4852	7.56567	18.1699	10.2616	8.81939	9.25704	5.88698	11.2977	4.62502	6.73676	3.00317	5.40297	4.32252	7.33646	2.48253	10.7237	10.6415	6.28487	3.17075	16.1455	15.4675	8.53725	7.70024
Gh_A01G1420	0.495768	0.513934	0.990544	0.162581	0.452762	0.566051	1.61992	0	0.0491417	0.548307	0.20253	0.507158	0.312589	0.56589	0.357047	0.48733	0.37802	0.316147	0.37509	0.309658	0.168219	1.16622	0.142396	0.200873	0.422928
Gh_A01G1422	4.72584	4.06378	0.140262	19.1159	1.85636	4.1629	9.83423	30.5688	10.5903	7.1075	9.12108	5.34392	1.26343	3.61201	3.15729	3.07628	1.45762	1.13182	0.634039	0.424263	0.134131	1.49003	0.487086	2.51274	1.3165
Gh_A01G1423	6.77438	6.64771	2.23004	5.80836	3.22966	7.57168	3.43723	1.76446	1.72182	4.89911	3.04127	8.37533	7.39826	6.0912	6.89369	6.82404	4.93398	7.69156	7.08469	5.65699	5.4876	7.71649	10.4293	7.54626	5.0891
Gh_A01G1424	0.00969271	0.0393541	0.0149457	0.0068039	0	0.0385774	1.24524	0	0.655693	0	0.483357	0	0	0.0148825	0.00684598	0.019504	0	0.0415532	0	0	0	0	0.00936313	0.113806	0.0146898
Gh_A01G1425	7.94496	7.7388	0.629382	1.76858	7.38519	8.47413	28.1271	9.97646	2.04812	1.77582	2.88326	3.15194	2.72467	2.41269	5.68227	2.90271	2.75291	3.34568	5.98072	1.8727	0.421982	2.11664	2.74229	3.7649	4.5693
Gh_A01G1426	25.5786	25.5293	3.62894	21.0362	15.8643	47.652	67.8321	9.56592	9.80369	20.0622	41.7423	10.6427	20.69	13.8165	19.2678	15.7984	20.5063	13.7971	13.8225	7.85288	5.86786	12.0774	11.0728	6.42472	6.58418
Gh_A01G1427	3.49935	3.68939	7.62272	2.32281	5.97149	3.91793	4.57129	1.01983	0.895773	6.26312	1.63397	4.68112	3.26515	4.0447	3.93982	4.49724	3.41887	2.83515	3.66054	2.17891	1.55816	4.38743	2.98376	3.39834	3.98775
Gh_A01G1428	3.66761	3.70127	0.44781	2.55224	1.62128	2.24023	1.37828	2.92844	2.03801	2.71663	0.929038	1.27393	0.765221	1.06581	0.923661	0.843859	0.841606	0.357465	0.585529	0.348293	0.275249	0.468405	0.279886	1.33457	0.565518
Gh_A01G1431	6.48881	6.85755	0.970013	6.81061	3.24769	8.18174	2.36324	2.81489	0.798301	8.08243	4.39915	17.2501	11.1668	13.1333	31.2121	14.8489	18.5113	12.0505	8.56659	6.45714	13.7488	12.5239	5.91951	2.25242	5.91842
Gh_A01G1432	20.436	14.6722	8.93834	8.86464	0.602553	2.05318	2.64158	0.715955	2.30251	1.32127	6.24723	8.59728	8.97946	8.02548	2.62819	3.55835	1.55505	5.14828	2.4445	1.89135	3.40933	10.9029	22.4953	10.3369	5.92288
Gh_A01G1434	5.31487	5.30693	4.96197	0.576482	1.71304	0.640068	1.44957	33.7021	0.736862	5.56465	2.06908	1.15003	3.08767	9.24808	0.117085	1.41713	0.180338	1.10307	0.212555	0.785584	0.255717	0.127713	0.288779	0.164397	1.06087
Gh_A01G1435	11.5559	11.8731	2.24634	0.724592	1.34169	1.73542	1.91861	14.5505	0.268458	13.9484	0.494624	27.1169	11.9453	22.8138	10.8695	14.5209	8.7904	15.538	11.3658	9.40558	5.78012	10.9291	6.97442	0	4.13439
Gh_A01G1436	10.559	10.4367	0.138602	0.74038	12.9833	1.82006	1.73285	0.285306	0.247707	1.0318	0.343564	0.0874915	0.0752553	0.213329	2.46712	4.17339	2.71034	0.665159	0.796486	2.00838	2.6234	1.50045	0.48167	1.60792	3.49272
Gh_A01G1439	20.8322	21.1866	16.201	115.487	25.0305	14.759	3.14959	56.958	8.60174	20.5483	32.1816	66.4697	37.1958	202.666	5.28857	29.5521	21.4884	100.999	3.33735	32.6954	3.67407	4.36767	5.49295	20.9542	48.2369
Gh_A01G1440	1.64177	1.56232	0	0.263159	0	0.384818	0	26.9288	1.56699	0.361457	0.201678	0	0	0.0726952	0	0	0	0	0.988391	0.398219	0.125078	0	0	0	0.359326
Gh_A01G1441	0.819494	0.277274	0.290345	0	0	0	0.780426	0	0	0	0.520492	0	0	0	0	0	0	0	0	0.78185	0	0	0	0	0
Gh_A01G1442	0.239152	0.477407	0	0.0205935	0	0.180246	1.06903	0	0	0	0.273416	0	0	0.102317	0	0	0	0.0485279	0.139154	0	0.234869	0	0	0	0
Gh_A01G1443	8.7213	8.32666	0.268679	2.23974	6.63809	2.04035	38.373	0.651981	1.15726	0.21841	9.86622	0.309659	0.327636	0.0445029	0.759816	1.55862	0.525644	0.533678	0.212166	0.121827	0	0.193106	0	0.169372	0.395655
Gh_A01G1446	3.70793	4.88962	2.03366	3.13345	1.03906	1.43372	1.04838	0.168109	1.66912	1.00952	1.41177	1.53168	2.91487	2.34016	3.07498	2.15197	0.404041	0.965013	3.7363	2.32211	1.86857	1.89093	1.57297	1.54331	1.84381
Gh_A01G1447	0.912193	0.356122	0.601949	0	0	0	0.131372	0	0	0.252324	0	0.0891199	0	0.0512536	0.0710025	0.327063	0.3793	0.144969	0.441962	0.561298	0.398008	0.90542	0	0.292288	0.126598
Gh_A01G1448	0	0	0	0	0.121971	0	0	0	0	0.235086	0	0	0	0.0478276	0.132465	0.20349	0.141401	0	0.0651335	0	0	0.103823	0	0	0.0472501
Gh_A01G1449	0.0467791	0.0949658	0.0343971	0	0	0	0.0656859	0	0	0	0	0	0	0.0170845	0	0.247194	0	0	0.0232612	0.140324	0.206374	0.474975	0.0214409	0	0.0506394
Gh_A01G1451	0	0	0	0	0	0	0	0	0	0	0	0.979044	0	0	0	0	0	0	0	0	0	0	0	0	0
Gh_A01G1454	10.7509	11.012	14.3381	10.0597	15.9263	8.54089	8.00608	25.7475	7.5791	9.55701	5.33638	6.53291	8.77972	7.47589	6.81227	6.01971	6.233	8.48298	7.70116	4.1947	4.33028	8.38902	10.3452	9.82658	8.64272
Gh_A01G1455	3.74154	4.25751	12.8171	3.43532	4.60507	4.86304	4.08584	1.34753	0.62767	4.78265	2.16123	4.05897	3.18295	3.41956	3.8458	3.3555	2.46255	5.33044	4.55369	3.38988	2.01942	1.33433	1.26781	2.4785	4.50059
Gh_A01G1456	2.24917	2.40238	0.662354	1.1121	2.27632	2.23609	0.312322	0.32285	0.306074	1.05851	0.632183	0.0973171	0.0149105	0.145253	0.113163	0.124435	0.229094	1.18862	4.16093	0.978366	0.329092	0.0483077	0.449649	8.00085	2.84596
Gh_A01G1457	13.4827	12.7749	6.24917	7.6187	33.6207	2.5111	6.25665	3.72008	0.479073	0.767604	9.5522	1.05721	2.28067	8.01576	3.29001	2.2841	2.48365	11.3702	4.8603	7.56398	1.35506	1.85229	2.97868	1.75429	9.96903
Gh_A01G1458	0.914052	0.752746	0.0786441	0.130915	0.0664406	0.543087	0.530862	5.41418	3.73469	0.476028	3.21712	0.0681409	0.121894	0.143464	0.384418	0.093973	0.0765076	0	2.2411	1.35624	1.30991	0.0225689	0.0491924	0	0.386316
Gh_A01G1459	1.68613	1.62722	0.401442	1.01378	0.735482	1.12817	0.992333	0.756182	3.0655	0.726834	1.46331	1.03054	1.27253	0.926256	1.94624	1.05261	1.27147	0.97211	1.55493	0.921771	0.924527	0.862181	0.985887	1.09227	0.831462
Gh_A01G1460	11.0873	12.0914	5.11479	12.1852	11.294	12.8245	12.7046	10.0994	9.26245	11.7788	9.25573	11.9943	11.2786	9.05052	11.8191	12.9727	7.0128	11.4873	10.3037	6.55878	6.14109	15.5717	10.419	6.94924	8.70231
Gh_A01G1461	0.90759	1.21774	0.739576	1.51722	0.42327	1.1113	0.603577	1.88823	0.578304	0.981069	0.792724	1.44741	1.29928	1.59074	0.961995	1.4931	0.695789	1.92847	1.84589	1.10447	0.863668	1.74545	1.34349	1.40512	0.84386
Gh_A01G1462	9.06302	10.7746	0	1.79955	2.61348	2.55282	0.554354	0.865457	0.3792	2.72908	0.288162	9.65983	4.04921	8.79665	5.44274	6.06648	7.48961	6.59026	4.36484	2.59462	0.29584	2.35518	0.742258	0.829832	1.05896
Gh_A01G1463	14.0024	14.6344	11.9385	10.7763	9.12073	4.15989	8.40257	29.6042	1.34631	6.80298	3.45929	19.1232	26.1718	50.524	11.4633	18.3445	14.1259	36.2581	6.40969	21.1004	4.63679	24.08	38.8213	3.50089	10.7328
Gh_A01G1464	4.801	4.87323	1.77831	3.7024	2.2518	2.87476	2.79729	1.48338	1.21218	1.96876	4.06537	4.7495	10.5547	7.19103	6.9919	3.22877	4.12502	0.281411	2.7004	1.6086	3.35516	1.28479	1.22376	2.03108	1.8873
Gh_A01G1465	16.0197	16.4506	32.3214	15.934	13.3127	14.2273	11.4977	13.3929	12.5483	18.383	15.6029	20.3679	27.3573	18.4891	24.7737	19.4216	24.8706	17.3334	10.81	8.14967	5.26377	14.3524	11.7542	9.83882	11.6895
Gh_A01G1466	2.69853	3.22455	8.42846	2.43015	0.956255	2.5589	1.79317	0.36746	0.38282	2.27512	1.20357	2.52095	1.7411	2.64946	1.5695	1.86499	0.29582	2.19062	3.57359	1.50547	1.03536	1.69345	1.03525	1.71082	1.38289
Gh_A01G1468	6.97635	7.15427	18.9998	7.44493	21.2491	5.88363	8.45225	2.71926	1.08432	7.52833	7.55898	14.7584	10.6974	26.0596	3.94455	4.99503	4.1289	11.7559	14.2573	14.6109	6.26756	0.898827	0.837496	17.7541	13.1358
Gh_A01G1469	8.82337	8.96955	3.99596	5.99429	11.9368	10.3399	6.9602	2.67409	1.72143	6.50496	1.40382	6.52901	4.84663	5.38025	5.19175	4.2326	3.63571	7.77644	13.5531	6.02451	4.68193	4.58139	1.29268	2.59041	5.4108
Gh_A01G1470	5.8747	5.2177	3.5033	2.3533	2.10616	1.70788	1.5146	0.581121	0.361928	2.9127	2.75545	2.15167	2.21402	2.77085	1.58025	3.35605	1.7501	0.836057	2.80798	0.807157	0.203254	4.82069	0.443677	0.559668	0.815637
Gh_A01G1471	9.76736	5.50795	0.505822	0.421993	1.29987	1.48301	1.43179	0	0	0	0	4.19327	3.45288	3.94128	4.7142	4.45633	1.68646	3.187	5.24566	6.77384	9.74395	2.71001	1.20669	0.885526	0.978867
Gh_A01G1472	16.3244	13.4976	60.9118	13.6396	21.0148	13.1986	16.4542	15.6121	13.1907	12.124	10.3039	13.8519	20.0735	15.7819	30.1804	13.2949	13.2564	12.7371	14.1344	11.3129	6.53065	7.74044	5.59254	10.9805	19.1582
Gh_A01G1473	12.4275	12.0118	10.7335	7.91128	15.0124	9.90629	11.9145	4.8785	1.12601	5.40215	5.53389	12.1872	11.9831	18.1538	8.7334	6.74069	10.8935	10.1515	8.01229	7.03139	8.20006	2.95733	2.2623	6.3371	5.80328
Gh_A01G1474	3.58243	2.53289	0	0.0335384	0	0	0	0	0.112455	1.21558	0.0341259	1.34583	6.22869	3.36936	2.66559	2.91756	1.95175	5.80266	3.56305	0.957504	5.69861	0.702169	1.08714	17.9952	2.90947
Gh_A01G1475	29.2607	34.0387	80.9564	23.6423	76.4517	39.1144	39.3687	64.5738	12.5618	48.7584	1.97501	35.3654	21.1997	40.0692	52.7148	53.4161	34.4124	62.1574	55.658	56.5941	40.5541	83.5835	62.8777	11.0167	29.093
Gh_A01G1476	1.7114	2.90707	0	0.0463678	0	0.268059	0.32703	0.12514	1.17284	0.12562	0.0472594	0.0443736	0.273521	0.0765578	0	0.267235	0	0	0.382204	0.0698675	0	0	0	0	0.0504266
Gh_A01G1477	1.75169	1.56774	0	0	2.74908	0.0739699	0	0	0.0865573	0	0	0	0	0	0	0.0372008	0.0416826	0	0	0	0	0	0	0	0.0420615
Gh_A01G1478	6.35088	5.75825	31.7618	5.16686	10.3547	5.19986	6.36883	2.71203	3.17343	8.72111	3.72314	7.65293	3.72477	6.17329	5.35343	5.97679	4.10207	7.66431	6.66838	4.29502	3.50497	7.17663	3.76288	3.40029	4.13919
Gh_A01G1479	1.42214	1.49148	0	0.174413	0.212883	0.372633	0.0303579	0	0.0727161	1.77063	0.0221496	5.36612	2.08794	3.63009	1.90236	2.69088	2.90468	1.27099	1.93818	0.294083	0.14479	0.475091	0.150155	0	0.129683
Gh_A01G1480	1.16714	1.28157	0.658406	0.282122	0.507978	0.714818	0.108184	0.0271888	0.0172966	1.24463	0.0529638	2.88474	0.972169	2.0964	1.1561	1.16099	1.01312	1.2542	1.33598	0.273079	0.183264	0.373869	0.0969648	0.202043	0.261761
Gh_A01G1481	9.09043	8.7023	28.8518	4.88682	4.63067	8.76477	10.8289	2.26109	2.40589	5.93216	6.15269	8.32336	10.1257	8.82032	11.3391	7.54565	9.22404	6.93783	6.68261	4.47515	4.67428	3.27332	1.85057	3.38211	3.96729
Gh_A01G1482	19.4949	18.4675	11.9066	14.9427	12.8668	12.0899	10.372	2.93756	5.55801	19.1471	9.21719	13.3307	13.046	20.3814	15.0453	20.2997	12.2805	12.5677	12.2685	8.31169	4.6287	19.9222	12.9086	7.64296	7.28977
Gh_A01G1483	25.2796	24.9037	68.5513	14.5383	6.57873	6.16053	9.73589	0.788616	1.84666	22.0894	6.00609	12.32	8.72401	18.8464	9.27585	13.9891	3.36705	6.33282	22.7963	7.34634	7.16755	13.5036	4.90964	7.8259	5.79142
Gh_A01G1484	4.53585	5.51532	0.611799	2.07752	2.06655	2.22747	1.91116	0.752112	0.311197	2.34208	1.68477	6.0929	7.38226	5.96972	5.27316	6.61874	7.2314	2.97455	4.12852	1.20079	1.0453	5.31779	2.62125	0.831372	0.700088
Gh_A01G1485	10.0563	10.9942	1.9962	7.26559	4.91347	15.3721	4.57161	4.29518	2.24068	6.55938	4.0431	9.92463	7.67983	10.9705	5.53333	6.85706	1.86034	9.35896	12.2042	6.52011	2.95888	6.41345	3.1782	20.061	13.7888
Gh_A01G1486	8.55825	9.3882	2.69291	5.81594	2.41648	6.37517	12.2261	4.9324	2.73422	4.94727	7.83929	9.29746	11.8388	9.83351	7.77328	4.97664	7.92931	4.34052	4.55007	4.1951	3.31491	3.70562	3.6347	1.95794	3.11049
Gh_A01G1487	0.999741	1.72718	1.1386	0.473955	0.227779	0.0585131	0.723658	1.1271	0	0.365381	3.74441	0.971226	0.548077	0.84866	2.21915	0.701759	0.285787	4.03327	1.56158	4.23884	4.32034	0.348877	0.196288	0.127492	1.06631
Gh_A01G1489	3.65287	3.43519	0.50375	1.17779	1.79797	1.62133	1.06558	0.0738354	0.249069	6.20919	0.930298	3.06643	3.14009	4.00122	2.61882	4.61258	3.95391	3.75037	7.52496	5.40415	2.48281	6.51952	1.02969	3.10788	4.7683
Gh_A01G1490	16.9074	12.9759	0	7.03167	24.1504	65.8069	1.78262	0	0.528886	17.6635	0.695367	8.99268	12.9214	15.8778	20.9678	29.4684	30.1092	20.3074	10.8998	2.30484	2.14103	53.6909	14.9549	5.49106	1.49841
Gh_A01G1492	4.03523	4.20022	0.982882	3.53658	1.41795	3.56103	1.58996	0.685455	0.99375	2.304	3.25632	4.05945	5.20454	4.49508	5.35728	3.35122	2.76886	1.82979	2.96008	2.20926	1.57502	3.08002	1.16905	1.58743	2.21316
Gh_A01G1493	7.7067	8.92754	0.75672	11.7189	3.27514	21.2112	31.4734	3.24684	2.30761	6.04067	24.5292	6.79768	6.46781	5.13277	5.09332	6.83907	2.88403	4.71089	5.36522	4.71383	2.75015	6.26558	4.08159	4.21663	6.71218
Gh_A01G1494	3.74201	3.99483	5.4532	3.54788	3.78753	3.57108	3.34075	0.882381	0.623823	3.39806	1.76907	1.47499	1.01475	0.957611	1.15659	1.12044	0.474933	2.93864	2.54345	1.31005	1.24524	1.27056	0.785238	2.64708	1.54451
Gh_A01G1495	3.37073	3.3074	0	0.271986	0.208431	0.859258	1.46729	0.200756	0	1.14129	0.680715	1.1836	0.876093	1.634	1.10703	0.659416	0.726396	1.23387	0.370713	0.14913	0.892517	0.781196	0.683393	0	0.296002
Gh_A01G1496	7.64563	6.51193	2.05878	5.64362	2.17376	4.91094	5.66745	0.83176	0.977742	4.80802	9.41942	9.67886	10.868	9.48546	11.8205	8.19147	7.98818	5.52965	3.96373	2.56737	1.6204	6.11187	3.98836	3.12419	3.55835
Gh_A01G1499	2.34827	2.87434	0.31156	1.47432	0.745707	1.43785	1.09748	0.793501	0.105077	2.18632	0.526499	2.18724	1.15045	2.2033	1.31713	3.1562	0.759625	1.98422	2.18199	1.74316	1.63753	7.45686	4.21759	0.852986	1.30895
Gh_A01G1500	6.10132	6.04936	0.156107	1.59642	0.461467	1.96867	0.0662528	0.380363	0.39599	2.67245	0.271207	6.9653	4.12087	5.81503	4.17721	3.38296	3.67281	1.16979	5.24291	3.25492	1.65006	0.842072	0.356771	0	1.91514
Gh_A01G1501	4.84872	4.74	1.68488	3.88223	4.96114	5.29136	4.57705	7.224	2.21509	3.86726	2.4239	3.54295	2.27109	2.84785	3.09961	2.48735	0.867393	2.5906	3.12752	2.59768	1.81499	2.0049	3.14683	2.00028	1.85014
Gh_A01G1502	0	0.225757	0	0	0.629996	0.484996	0.315761	1.85662	0	0.100916	0.0763208	0	0	0.0823755	0.0379983	0	0	0	0	0	0	0	0	0	0
Gh_A01G1503	5.29838	4.18751	2.57475	3.405	1.61506	3.89976	3.22094	0.219384	1.02474	4.8008	2.32745	5.5992	5.64173	5.54223	7.15287	3.9706	4.0667	3.72997	3.64695	3.35929	2.58972	3.93262	2.70621	2.37993	3.26831
Gh_A01G1504	29.9462	31.7684	6.12603	39.8715	10.4056	17.8549	26.3146	134.442	83.8757	26.3521	57.3879	3.38392	5.47923	4.98214	8.07024	14.6556	6.14741	7.15996	12.9151	6.66129	2.43043	25.0855	48.8556	25.972	16.115
Gh_A01G1505	2.90204	3.08335	0.627332	1.92267	1.33332	3.20998	116.92	1.9595	0.245934	0	208.669	0.210023	0.269121	0.160936	0.111344	0.329279	0.11862	0	0	0.110132	0	0.0174461	0.126334	0.689521	0.158961
Gh_A01G1506	16.1113	18.3227	7.57471	17.3919	13.4887	13.8414	12.9788	5.75742	5.75612	20.2062	12.9605	11.8359	15.4381	20.5479	13.873	27.2265	17.8991	11.9352	13.1389	7.30762	2.78845	23.2665	11.7073	11.6474	9.10724
Gh_A01G1507	6.43551	6.2863	4.02791	17.2659	23.2367	1.78315	16.9278	15.1283	8.65604	7.05954	1.95247	0.609287	2.44369	2.64209	1.13621	1.18752	1.32713	1.92071	3.27261	13.0604	6.36196	0.503618	0.736783	3.51058	9.69017
Gh_A01G1508	13.8978	15.7199	0.837632	8.18625	21.3284	1.3068	8.45758	0.291945	0	2.10435	4.22194	0.4057	1.10502	3.09765	1.93874	7.82029	4.18294	6.19287	10.5199	2.91753	1.63493	5.33208	3.50579	6.88823	9.12617
Gh_A01G1509	0.956615	3.88403	0	0	0	0	0	0	0	0	0	0.755653	1.23825	0.8863	0.845826	1.14658	4.48826	0	0	0	0	1.21414	1.08756	0	0.440255
Gh_A01G1510	2.21994	2.40075	3.35225	0.994404	0.0793996	0.406259	0	0.0754537	1.23558	0.836051	0	0.759571	0.374735	0.592101	0.315916	0.204094	0.641014	0.0875143	1.18959	0.767588	5.77012	0.0269856	0.0391661	0	0.338505
Gh_A01G1511	33.7153	37.6448	48.3013	27.5505	23.9282	28.7077	27.3505	11.5028	16.4314	37.8384	18.3389	20.1155	33.0144	19.2531	29.2645	18.0298	22.2591	25.5555	18.661	11.8887	15.2847	13.8563	11.2033	13.9683	14.4889
Gh_A01G1512	5.45729	5.53939	9.46809	1.18512	0	0.646462	2.51227	0.923155	0.747436	2.44022	1.77111	4.57218	3.08484	3.00087	2.34497	2.58671	1.82233	1.39204	2.27791	0.987188	0.820826	1.7929	1.04936	0.903074	1.42573
Gh_A01G1513	19.4869	19.8946	5.03499	0.584494	0.401439	0.969087	0.674257	0.354767	0.875665	1.55244	0.354624	9.86233	24.158	9.47469	32.9216	75.4799	33.6764	26.5529	81.8451	61.8879	57.4609	103.512	73.1587	6.60622	29.2427
Gh_A01G1514	7.73465	10.7743	0	2.47803	3.24447	5.62075	0.287609	0	0	3.06799	0	0	0.0744622	0.661493	0.819655	1.6204	0.667097	0.955575	0	0	0	0.145071	0	0	0.163647
Gh_A01G1516	7.1123	8.15043	0.00798115	0.0145298	39.6782	0.0412134	0.0403106	0	0.024152	0.962367	0.0147476	0.639347	0.381435	0.1245	1.12116	0.91038	0.688937	1.38726	0.216897	0.0652277	0	0.260847	0.00666572	0.116456	0.235325
Gh_A01G1518	6.46525	6.67388	16.9885	3.05587	1.43211	3.80576	2.37417	0.767268	0.321653	5.70677	2.09964	7.7333	9.13232	7.27034	6.89735	9.00427	7.18329	3.25947	5.02643	2.40326	2.27791	4.01726	0.948784	1.43906	2.16791
Gh_A01G1519	9.67543	8.90834	224.363	43.7607	35.6127	5.25277	3.03512	65.3053	5.56263	10.8295	12.3329	12.8104	6.28974	4.73809	2.77944	7.93158	1.77167	19.1204	2.6483	26.7792	3.4383	4.06355	2.47841	32.1082	49.7934
Gh_A01G1521	8.17527	8.79685	1.1813	3.89444	4.77361	7.06252	12.3729	1.14832	0.979007	6.00793	5.37041	7.41951	10.7458	7.59787	7.37332	5.61326	6.56237	3.94327	7.56524	4.55262	6.68772	3.50065	2.03658	4.27846	5.61387
Gh_A01G1522	0.909836	0.476192	0	0.0592643	0.0826263	1.29275	0.549564	0.0520626	0	0.026264	0	0.0376825	0.0288636	0	0.0199151	0	0	0.0605409	1.06231	0.680682	0.505995	0	0	0	0.298972
Gh_A01G1523	10.1006	8.76428	7.43699	6.04309	3.90308	10.0362	11.5117	2.16502	1.24467	7.34644	13.1334	11.7285	16.3648	11.3591	14.1737	11.145	10.8171	4.59384	9.67233	8.77272	9.8262	5.89713	2.58163	3.91151	5.22114
Gh_A01G1524	1.78642	2.14909	1.42734	1.02872	1.98244	2.06648	2.0117	0.573891	0.141079	3.66052	0.505659	2.13625	0.983328	1.07959	1.46667	1.52065	1.23339	2.35614	1.67258	0.874905	0.548014	1.87495	1.19878	0.861777	1.39866
Gh_A01G1525	0.533241	0.541264	0	0.634177	0.301348	0.791784	0.923256	0.301313	0	0	0.92283	0	0.238754	0	0.218958	0	0	0	0.159584	0.322685	0.805199	0	0.294064	0	0.116506
Gh_A01G1526	4.65498	3.7466	2.59595	3.71184	2.32718	1.00876	8.06323	15.729	6.75471	5.10606	2.39262	4.58496	2.1833	1.31709	1.37623	2.23094	1.03357	3.30886	4.09295	4.03748	4.98103	2.11515	1.45627	4.01599	4.30113
Gh_A01G1527	11.1808	13.1029	0.297637	3.75504	4.62379	12.9771	39.8545	6.68367	0.901161	4.11502	44.5078	24.1299	11.5761	12.8792	12.4261	14.0584	17.7006	12.1872	21.8822	15.4427	12.8559	22.3566	42.7409	25.3177	17.7004
Gh_A01G1528	0.265067	0.217806	0.619349	0.0968172	0.981148	0.0250107	2.07891	0	0.205107	0.397263	0.0804342	0.117492	0.128503	0.250472	0.159606	0.119921	0	0.215516	0.065719	0.0263592	0	0.30806	0.436243	0.165639	0.161669
Gh_A01G1529	43.4105	54.5287	286.928	46.8412	2.59974	5.93205	152.486	5.47659	29.8777	18.6399	80.8916	11.3218	31.4212	14.2871	6.8356	16.5521	7.58906	13.5448	12.7863	76.5444	3.65398	3.16168	0.603346	0.442763	26.9188
Gh_A01G1530	1.96731	2.17816	4.90355	1.11143	2.55563	1.95445	2.83055	0.980209	0.278779	3.90147	0.508016	2.62245	1.21792	1.79836	1.60685	1.5188	0.843072	1.76573	3.04441	1.49646	1.13986	1.38179	0.57618	1.12887	1.90387
Gh_A01G1531	3.7828	1.23419	0	0.147634	0	0.453586	46.129	0	0	0	90.4781	0	0	0	0	0	0	0	0	0	0	0	0	0	0
Gh_A01G1532	14.3236	14.6935	13.4932	12.3371	10.388	11.2434	18.9785	9.67973	5.99406	15.1861	7.64117	15.105	12.5915	14.2648	14.7911	11.5086	6.61394	12.2159	14.1422	8.62499	7.50303	9.09444	7.08725	9.27351	10.3429
Gh_A01G1533	3.59862	2.92221	0.437941	1.18901	2.6736	0.879823	0.20219	3.66096	1.69327	2.56796	0.550108	0.4821	0.794156	0.514533	0.876201	0.868128	1.57494	1.22631	0.970738	0.75837	0.307848	0.669257	0.173998	8.17815	2.42376
Gh_A01G1534	10.9751	9.91689	6.35241	6.61533	9.43063	8.23683	8.17614	1.9675	0.927257	11.1647	4.54111	17.5659	18.4537	9.46404	18.7662	12.1598	11.2465	11.7041	8.33968	5.89951	4.66246	10.0932	11.9156	1.95309	4.95455
Gh_A01G1535	10.9289	12.1604	9.07263	8.4736	8.30659	6.10755	6.50155	7.02086	6.55583	7.72869	5.58929	5.99788	5.17562	4.015	4.82933	4.16305	2.79072	8.7707	9.19278	6.96259	3.88635	5.54356	4.56695	7.96331	7.95258
Gh_A01G1536	4.09883	5.01707	0.153357	0.135134	0.38814	0	0.399548	0	0	1.17011	0	0	0	0	0	0.197469	0	0	1.02379	1.66054	0.257691	0	0	0	0.14992
Gh_A01G1537	10.1265	9.4223	0	0	0	0	1.59819	0	0	0	0	0	0	0	0	0	0	0	0	0	0	0	0	0	0
Gh_A01G1539	13.4314	12.5847	5.37429	7.59631	5.30905	7.35341	11.0569	7.97638	11.2435	8.48333	13.9626	5.59333	6.84575	8.2176	7.78823	6.9992	7.09066	5.72467	3.46716	1.65345	1.50163	3.27222	2.52277	2.16249	2.55281
Gh_A01G1540	1.12033	0.710743	0	1.05772	0.170317	11.1003	0.515393	0.495672	0	0	0.277727	0.173837	0.179154	0.133429	0	0.043642	0.198615	0.569252	0.0453714	0	0.114882	0.0290542	0.0836333	0.189772	0.0989135
Gh_A01G1541	4.16782	3.82601	3.13579	4.49125	3.66376	4.04512	3.56785	1.8107	1.57316	3.87905	2.25941	4.02681	3.06492	2.88385	3.58904	2.2917	1.18645	2.91279	5.31229	1.91074	1.8447	2.90214	1.67761	4.85445	4.11682
Gh_A01G1542	34.0529	30.2107	37.2874	27.6495	45.4939	31.5504	35.6269	13.3374	13.7949	37.6261	18.476	29.8449	25.042	29.7971	18.2141	31.3822	25.6033	33.1762	32.049	14.7048	7.90854	28.5408	25.5905	24.6385	19.5061
Gh_A01G1543	6.84489	7.14948	2.05909	6.66658	5.99678	7.29801	14.2994	3.54905	2.15405	5.52477	6.78856	9.31439	7.26062	6.68903	9.61642	5.75475	7.51103	5.55448	2.53152	1.26963	0.381794	5.29662	3.06319	5.29301	3.80202
Gh_A01G1544	1.31802	1.40037	2.95616	0.254311	0.639142	0.762302	0.674102	0	0.0849601	0.644954	0.142171	1.14081	0.335076	0.599373	0.744805	0.876465	0.900034	0.664672	0.779297	0.572185	0.31371	0.603193	0.262839	0.212749	0.63311
Gh_A01G1546	6.49803	4.4141	1.2524	0.0321365	11.2403	0.375601	0.274596	4.31979	2.40398	0.705479	0.0328315	0.308247	0	0.177495	0.131414	0.812656	0.952656	0.303368	0.91715	0.972273	0.549837	0.0309414	1.24566	0.874564	0.947487
Gh_A01G1547	12.8524	12.9839	5.341	7.80715	7.41595	8.59187	8.51747	4.11995	4.11576	16.7353	8.08642	21.6679	26.1481	21.389	19.8867	14.6325	23.1577	9.48086	9.48871	6.07104	5.90539	5.66115	2.77548	4.7214	4.7858
Gh_A01G1548	6.31584	6.19805	0.646368	3.26212	2.53143	3.51308	2.48645	0.0947609	0.594972	3.09806	2.52617	5.28618	5.15707	5.58873	4.02321	3.73574	3.95951	2.96119	3.3168	3.5712	1.27911	3.59628	2.34816	2.96701	2.46186
Gh_A01G1549	3.4481	3.35729	0.862985	2.41667	2.30095	1.73142	0.40329	0.838083	0.444692	8.68405	0.283603	4.59398	2.27383	1.43242	0.632419	1.49773	2.7874	5.38184	5.10089	1.96815	3.15878	0.703532	0.552817	2.00886	2.02959
Gh_A01G1550	6.3584	6.10519	0	2.26104	0	0.307414	0.597571	0.292189	0	0	1.05527	2.37754	1.23689	1.48712	0.957198	0.896586	0.693238	1.32396	2.32676	1.8814	0.587131	0.602506	0.714597	0	0.452847
Gh_A01G1551	7.21111	7.59844	5.36848	9.58004	0.682343	4.3233	0.233135	1.31973	1.10891	3.63093	0.368121	3.68595	3.00723	3.35124	4.42427	2.57863	6.16183	8.72689	9.0477	7.1201	17.3849	0.820701	0.387688	2.91623	5.07608
Gh_A01G1552	5.61147	5.86493	22.1713	5.73165	10.2071	6.95373	6.49111	1.32545	1.50809	7.00701	2.20617	8.93876	5.68653	6.62339	5.12994	4.62403	4.22473	4.22272	6.15864	4.06767	5.34207	2.38028	1.19096	5.23588	4.76149
Gh_A01G1553	1.84149	1.94643	0.243828	0.295406	14.3316	0.300415	7.84194	0.0556751	0.0703549	0.0561588	1.82199	0	0.0925322	0.138665	0.0212805	0.136257	0	0	0.677765	0.7905	0.180165	0.0999321	0.0871878	0.0882505	1.95083
Gh_A01G1554	2.93992	2.51297	0.105634	6.91657	1.07	0.839989	2.72325	0.265384	0	3.95754	1.30295	1.4497	0.282271	0.941078	0.291348	0.546537	0.315687	1.50744	1.70252	0	0.537389	0.137464	0	0	0
Gh_A01G1555	0	0	0	0.129291	0	0.188932	0	0	0	0	0	0	0	0	0	0	0.212977	0	5.68072	9.77989	3.37965	0	0	0	5.36537
Gh_A01G1556	8.7578	8.88956	9.79315	0	3.71851	0	3.25529	0	0	0	2.20331	0.827163	0.330095	0.48094	0.905107	0.156421	0	0	0.970956	1.32063	12.9641	0	0	0.444574	0.477166
Gh_A01G1557	3.065	2.70868	0	2.46286	1.41525	4.42458	8.79863	10.9613	1.09259	1.46294	9.22928	1.39148	0.231772	1.15195	1.30592	1.63441	0.440977	0.907759	0.221087	0.126721	0	3.30907	2.32457	1.76836	0.80582
Gh_A01G1558	29.9868	29.9979	10.3584	32.5141	26.9607	34.6533	30.0185	4.80334	6.44642	25.7445	24.3985	36.7529	27.6454	30.8414	32.7305	31.0634	28.5092	37.5541	33.9152	18.6481	11.0796	32.1617	36.4931	38.7189	32.2522
Gh_A01G1559	11.3825	11.4663	68.4597	3.32047	11.0956	0.271544	0.265431	0.125911	2.97981	2.98311	0.145133	7.79078	141.328	3.39097	3.57989	10.337	37.0297	11.7722	32.5672	52.4292	18.3839	8.19252	12.3637	6.84468	68.172
Gh_A01G1560	1.06792	1.45482	2.03028	0.624786	3.39454	0.326699	0	0.0507074	3.75281	0.458872	0.231306	0.253386	0.445408	0.332883	0.710214	0.885371	0.73644	1.64204	1.55897	0.683413	0.215703	1.29938	1.17578	1.42591	1.04808
Gh_A01G1561	20.8488	24.4557	3.64196	4.18836	0.485042	1.56203	1.51089	0	0	3.95449	2.08095	7.48722	11.5917	10.0046	8.48667	3.68973	6.46283	2.2413	3.56726	5.18034	1.27964	2.84922	1.87738	1.05441	1.12274
Gh_A01G1562	4.03206	3.80512	0	1.74196	0	9.03397	34.1424	0.0791764	0.0996741	4.30563	3.30094	0.568726	1.30978	0.653396	1.80677	1.13394	2.68949	1.33102	0.200407	0.40236	0	0.976254	0.0410551	2.67817	1.80669
Gh_A01G1563	43.7132	46.5322	0.160389	2.30554	0.1355	8.16968	14.11	536.935	22.6087	14.3387	27.5745	7.01744	18.4144	26.345	17.7382	120.525	56.0629	58.9492	2.95616	1.52851	0.161192	463.257	654.921	2.41086	3.38775
Gh_A01G1564	2.38855	1.62739	0	23.6778	0	0.692757	0	0	0	0	0.0889381	0.20877	0.160761	0.0480164	1.28557	1.60291	0.851812	0	0	0	0	0.333555	0.0904113	0	0.0237184
Gh_A01G1565	0.115516	0.879403	0	0.712776	0	0.557162	1.61573	0.542935	0	0	0.184676	0	0.27491	0	0	0.262025	0	0	1.35668	0.552128	0	0.357837	0.249885	1.49557	2.59289
Gh_A01G1566	2.81194	3.60536	4.6259	2.40098	4.12346	4.0135	3.43663	0.153718	0.435568	4.45123	1.82382	5.08243	4.19769	4.41079	2.52245	3.31468	2.09846	3.38696	3.30936	2.25799	1.61975	2.54199	1.03687	2.17817	2.47552
Gh_A01G1567	3.38611	3.76834	0.237512	4.76008	0.15044	0.853939	0.833029	0	0	0.436904	2.70089	0.870914	1.30469	0.442157	4.16859	1.62016	2.80016	3.0098	2.20627	0.887873	0.101627	3.25653	4.58467	5.54071	1.54388
Gh_A01G1570	0.287306	0.238605	0	0.494837	0.593726	0.101499	0.0991368	8.97285	5.04097	0.807631	0.161879	0	0	0	0	0	0	0	0	0	0	0	0	0.33273	0.0191718
Gh_A01G1572	5.7486	5.87955	2.61917	5.14276	1.98526	1.19625	1.40398	2.73636	2.62537	4.10401	13.4362	4.06202	4.60661	3.52173	2.43821	4.60408	8.82398	6.88769	14.2113	14.0635	6.86233	12.5828	5.85487	0.192305	11.6374
Gh_A01G1573	11.683	12.7237	0.438827	7.32727	7.95586	4.38033	2.78185	1.54675	1.89526	3.48366	5.43009	5.28873	4.73376	6.04286	3.91478	6.05684	5.72673	9.05838	7.32183	3.39966	2.35201	6.26728	3.54358	7.96713	3.59715
Gh_A01G1574	21.3586	23.1164	2.51276	10.7376	19.0796	44.945	62.1613	9.51641	1.97029	38.2579	11.557	17.823	3.47047	16.8978	9.95337	40.0729	11.5396	54.7316	10.5571	4.95144	5.4907	59.5716	36.7669	7.47901	8.92475
Gh_A01G1575	0.0731424	0.167046	0.0594589	0.15581	0	0.0813928	0.150329	0.0251256	0.497861	0	5.18319	0	0	0.00696278	0.0737133	0.0387735	0	1.1397	0.218474	0.019052	0	0.0180579	0.0788159	0	0.470852
Gh_A01G1576	33.5289	34.0334	0.247694	24.8283	1.41098	4.62029	6.41153	45.1163	23.4591	0.467258	641.473	0.211976	0.16568	0	5.18428	8.95505	2.79097	41.0389	25.2253	10.5745	0.418535	0.215256	3.51666	12.202	38.6654
Gh_A01G1577	0.610031	0.534219	0.0459109	0.208831	0	0.308415	0	0	0.0833919	0.265972	0.0339237	0.477833	0.207263	0.283379	0.134608	0.197647	0.0802084	0.434417	2.30749	0.425198	0.0475399	0.0473953	0.19549	3.16143	1.20016
Gh_A01G1578	6.35146	5.64228	0.396669	8.11571	17.2588	15.7165	9.95417	5.94	3.77886	2.06232	5.06565	1.60488	3.40651	3.12791	9.07534	3.50512	5.65503	2.76787	4.79914	3.86019	3.26902	1.73302	1.0829	0.801806	3.9345
Gh_A01G1579	5.65534	7.03297	5.31965	4.10452	4.44652	7.94813	25.2933	5.15273	7.34864	3.08821	13.8412	3.59813	6.97224	3.54033	10.5922	3.95649	5.73046	1.85081	3.03985	2.75891	2.30175	3.05377	1.94767	1.29356	2.01819
Gh_A01G1580	11.2158	13.7546	3.28796	13.4111	4.69381	7.53919	7.59602	10.7972	12.4637	6.21511	7.50174	4.36234	6.56161	6.12042	6.49889	11.4168	6.39016	8.18479	9.55821	6.10995	4.72841	8.28883	2.6865	5.99708	5.5007
Gh_A01G1581	21.7063	22.855	5.73888	20.764	14.4271	23.6824	20.5236	19.3152	20.5442	24.7339	14.9949	17.6069	17.3038	10.1742	27.2652	16.6635	18.2597	17.6659	24.9596	7.81159	8.86994	44.2873	45.46	44.9506	21.2603
Gh_A01G1582	11.3308	11.949	36.214	8.06367	14.2514	14.8088	12.7312	8.61367	5.62671	14.1357	5.28606	14.9557	14.2307	10.6319	15.4569	10.3778	9.69517	11.2046	11.6842	8.76766	8.15508	5.95452	3.72243	5.67442	10.1472
Gh_A01G1583	7.53566	9.31613	1.53277	9.84876	0.64674	4.77057	1.98549	0.64996	0.787323	3.53927	1.28032	2.84077	0.341845	2.02015	1.05778	1.40136	0.384243	1.83432	1.5397	2.76932	0.431338	0.444176	0.472841	1.89801	1.24991
Gh_A01G1585	0.672516	1.87724	0	0.504574	0	0	0	2.00483	1.04688	1.4216	0.414372	0.388995	0	0	0.10437	0.0733419	0	0	0.304551	0	0.192153	0.098531	0	0	0
Gh_A01G1586	6.09161	5.52889	24.1902	35.0366	16.9554	0.725489	1.67408	2.51083	0.327104	2.13682	11.8962	1.07583	1.13859	0.1938	0.468829	0.390386	0.754688	0.140261	17.0064	6.00919	1.14537	0.198353	0.0270959	6.65577	11.8386
Gh_A01G1587	0.328147	0.237917	0.0704343	0.335024	0.267746	0.0914378	0.0893308	0.765011	0	0.17113	0.0649182	0.0609572	0	0	0	0.0229333	0	0	0.0477332	0	0.302851	0.0303457	0	0.0667416	0.10376
Gh_A01G1588	0	0	1.23552	0.34732	0	0	1.14025	0	0	0	0	0	1.12022	0	0.765646	0.260358	0	0	0.537032	4.42112	1.33427	0	0.494279	0	1.19837
Gh_A01G1589	15.1977	17.8347	3.75595	9.26615	20.304	19.4452	10.91	1.78677	2.15206	5.24215	5.752	5.91747	5.0563	7.37539	8.05381	13.1989	4.90152	20.0881	16.1526	20.4047	13.5102	35.1597	44.1881	11.861	21.1848
Gh_A01G1590	1.45306	2.22488	0	7.49007	17.1228	9.25549	0.327922	1.20421	1.12113	0.94255	0	0.0319471	0.466348	0.220275	0.338536	0.120197	1.78363	1.96274	0.125082	0.100485	0.0317402	0.588668	0.345915	1.15411	0.670781
Gh_A01G1592	10.5318	12.0944	9.00165	9.6062	8.83324	10.529	13.6967	26.9546	13.1461	9.03362	14.009	9.61834	17.0078	10.6602	16.7038	8.48605	12.7939	6.19245	10.2349	6.13827	4.30599	4.86116	7.9029	11.426	7.76734
Gh_A01G1593	5.79674	6.90027	0	2.94787	0.0951062	3.9943	21.3378	0.741479	0.114717	1.29716	52.062	0.12931	0.300317	0.186189	0.206853	0.0487065	0.222357	0.106209	0.101248	0.203993	0.0640548	0.129902	0.233276	0	0
Gh_A01G1594	8.15676	8.01022	0.416193	3.3198	2.95331	6.912	2.40594	0.321107	1.36406	12.0849	2.33284	11.3561	6.66056	10.7457	5.06701	8.05633	6.32947	9.86421	12.9551	6.75202	7.76245	5.95203	5.34722	1.73598	4.70906
Gh_A01G1595	1.55071	1.65414	0.0689454	0.322689	0.629177	0.627744	0.162253	0.131217	0.166726	1.12768	0.187009	2.79916	0.603799	2.04665	0.648314	1.42538	0.613976	0.497567	1.419	0.45092	0.158945	0.338439	0.190198	0.0525663	0.266602
Gh_A01G1596	4.74221	5.36193	0.12666	2.45707	1.28329	3.78129	0.866562	3.66758	0.516812	1.4641	4.83451	6.60854	3.94271	2.38545	6.20536	3.03712	6.51959	0.9581	2.33127	1.3758	0.431385	1.68146	0.209597	1.10816	1.24153
Gh_A01G1597	9.99148	10.4689	7.00298	5.35645	4.43324	6.24267	4.79957	2.61721	9.24622	1.09479	2.49822	4.50289	4.09457	6.98448	4.72879	3.43092	2.619	2.65741	2.57062	2.37434	1.94684	2.08917	2.23322	4.18275	1.92871
Gh_A01G1598	27.5396	29.6509	0.24243	16.2048	0.341254	11.8138	132.44	10.7092	2.37857	8.17463	182.056	3.81411	2.76097	3.45128	2.52088	3.04657	1.66451	2.19629	3.4236	2.63706	3.18463	0.86034	0.46999	1.67771	1.90333
Gh_A01G1599	20.7929	16.5328	5.82546	13.4536	11.3792	9.75034	8.88649	10.3158	4.14651	5.82416	10.0649	15.9468	17.7317	15.4891	16.6936	13.4288	14.1486	8.39349	8.41144	7.45373	6.80824	9.84053	12.2444	8.41257	5.98359
Gh_A01G1600	12.5171	12.4115	5.13788	18.8723	5.30401	23.6359	12.6462	15.2815	7.30765	16.5697	7.61768	4.60398	3.10162	5.88512	5.12742	9.96841	5.03005	12.6836	11.2981	6.34101	2.65254	22.7779	25.7933	18.0275	11.5812
Gh_A01G1601	3.54478	3.49382	2.748	2.88791	4.57764	4.89425	3.0732	0.975783	0.583658	5.09558	1.859	4.7213	3.57732	4.35615	2.4493	4.67872	4.55928	4.14176	5.23313	2.6148	1.65148	2.68332	2.28002	3.56649	3.52876
Gh_A01G1602	17.7149	17.7697	5.69561	2.65989	2.96375	4.31245	2.85648	0.165316	0.333683	1.76628	1.76423	2.52665	5.33744	3.87369	4.22421	12.9284	15.424	8.52204	123.735	129.869	44.3165	13.0895	1.7724	2.50722	83.3892
Gh_A01G1603	9.52438	8.49516	2.46355	11.3451	7.49206	11.8464	7.0783	2.77118	2.74104	7.29566	6.72302	5.43133	4.32226	5.78255	8.50688	7.3492	3.98621	8.72046	7.03653	5.05185	2.8826	8.00811	10.2022	7.47396	7.67841
Gh_A01G1604	3.57135	4.21982	0.498914	1.10951	0.948212	2.92001	8.39644	0	0.252682	1.21519	4.34588	0.826913	2.18417	1.23983	1.1629	1.17699	1.21893	0.815358	0.985346	0.848456	0.749859	0.860328	0.674737	0.393412	0.612324
Gh_A01G1605	195.916	212.113	0.313836	3350.04	86.8305	2639.18	7.12059	9.3215	53.0293	498.22	571.827	15.9416	5.08074	15.0705	58.736	33.6071	62.3729	172.204	117.902	149.723	0.571324	12.5052	31.6167	778.5	1213.38
Gh_A01G1606	11.6315	10.2961	0.1021	26.1713	1.03425	0.135174	23.6704	96.2508	1.88013	2.03726	408.412	0.876137	1.63656	1.51633	2.53406	2.77427	0.609607	0.873312	0.205788	0.277028	0	0.26564	1.13773	0	0.20002
Gh_A01G1607	10.8875	10.9003	0	8.28378	0.258562	0	43.3957	11.2634	24.1283	1.01863	376.447	1.05136	0.886468	1.92069	1.68937	1.81649	0	0.291104	0.411576	0.831083	0.259886	0.177094	0.189622	0	0.700071
Gh_A01G1608	2.6395	2.59415	0	1.61654	0.0770946	0.0796011	0.15529	206.478	122.537	3.28576	0	0	0.0405263	0	0	0	0.358907	0.257181	0.0822128	0	0	0	0.113662	0	0
Gh_A01G1609	3.52153	2.34864	0	0.698374	0.421528	21.2123	0.232878	0.647769	15.4143	2.01224	1.98965	2.48609	2.74518	4.27233	1.00723	3.6888	8.60537	33.1239	9.60967	4.11757	0.784499	1.09816	0.819397	0.84849	3.84539
Gh_A01G1610	0.256527	0.364541	0	0	0	0	0	0	0	0	0	0	0	0	0	0	0	0	1.08723	0	0	0	0	0	0.0718652
Gh_A01G1612	0	0	0	0.337248	0	1.14316	0	0	0	0	0	0.66627	0	0.389961	0	0.252572	0	0	0	1.07183	0.647616	0	0	0	0
Gh_A01G1613	6.09107	6.31019	5.25288	2.4571	8.48102	1.51366	2.83731	1.5243	54.2874	3.23305	1.39051	8.55685	2.56664	6.14366	2.96337	3.17497	1.97905	5.80363	2.64239	3.73048	1.31619	1.84455	1.27584	0.219697	1.57435
Gh_A01G1615	5.16538	4.76343	1.77447	10.9532	1.4871	6.30968	2.23438	0.565553	7.89933	8.71516	21.1395	11.594	7.73507	6.95084	4.63548	7.91066	6.15161	9.53665	18.0464	21.7965	22.3364	9.80228	12.1815	1.78176	14.0405
Gh_A01G1617	7.19423	8.22431	0.519495	1.0799	0.962902	1.69798	2.43337	0.563339	0.232328	3.25323	1.04572	6.34893	3.85166	5.76801	2.25727	2.40792	1.6514	1.14732	4.04863	1.75547	1.4265	0.844001	0.708458	0.190388	1.29209
Gh_A01G1620	5.52582	4.96793	0.735611	6.66162	21.7866	1.58901	14.4937	2.4601	0.549264	2.7505	2.1495	3.91455	1.6727	3.64116	1.62508	2.39211	1.93754	6.39726	0.451606	1.83891	0.486762	0.589585	0.504671	1.9544	2.97069
Gh_A01G1621	7.26611	7.87505	1.60238	6.66857	7.67538	5.02908	8.53109	11.0927	15.4212	5.77565	5.19346	2.89547	7.06936	4.79792	3.43871	2.95839	1.4943	3.053	5.32225	3.5945	2.0291	3.06491	3.1902	4.87213	3.33761
Gh_A01G1622	16.4213	14.8163	0	1.29663	1.77357	2.9493	0.301716	0	0	5.85684	0	16.3996	8.27338	13.7998	6.97948	8.93748	18.9026	9.69356	6.34142	1.58274	0.790155	1.21666	0.865587	0	0.514301
Gh_A01G1623	9.89795	9.09002	0.125115	0.44381	12.6703	0	0.647901	0	0	3.14848	0.342134	1.07057	0.836958	1.23694	1.38135	1.13071	0.376082	0.359083	0	0	0	0	0	0.697564	0.122444
Gh_A01G1624	0	0	0	0	0	0	0	0	73.3967	0	0	0	0	0	0	0	0	0	0	0	0	0	0	0	0
Gh_A01G1625	2.6177	2.76554	0.304095	0.613836	1.34806	1.19857	0.194669	0.18778	0	3.37836	0.13943	2.74902	2.02719	2.63896	1.57078	1.03549	0.900761	0.537809	0.102497	0	0	0.131533	0.283383	0.142791	1.41632
Gh_A01G1626	3.22575	1.76811	15.2181	0.523346	3.07896	0.712775	0	0	0.27582	3.57663	0.329727	3.32772	5.46809	6.27554	2.48209	1.89556	1.33928	1.02339	3.33257	108.297	67.3957	0.546027	0.16751	0.168615	26.9592
Gh_A01G1627	32.5354	31.4887	19.8696	19.6564	18.3482	24.3716	25.9568	5.12272	9.14965	40.597	13.6463	50.9924	30.466	46.8727	27.1003	33.4327	29.0169	26.6001	31.2176	14.4933	17.5583	12.1296	6.87352	10.4599	12.313
Gh_A01G1628	12.9305	14.2149	1.47903	9.5497	0.681267	5.46205	25.5979	2.80881	0	3.47338	46.041	3.99825	2.59774	7.87232	4.04232	3.2295	1.98615	2.18213	0.544457	0.365416	0.287205	2.17907	1.63085	0.442802	0.263769
Gh_A01G1629	76.5113	77.6624	30.6412	121.712	55.5209	97.2082	56.0326	63.3841	76.9152	58.1479	53.6356	41.7264	31.2638	49.5092	76.4159	87.4266	25.0859	104.022	99.6649	60.5325	80.9297	226.757	231.902	88.5298	56.7555
Gh_A01G1630	34.3097	36.5056	6.84639	15.4961	3.06881	16.4324	7.6001	1.64693	3.08461	11.0202	8.49819	22.2873	49.2932	27.8197	36.2439	25.5541	45.898	23.2434	22.3104	20.6666	12.4878	23.282	24.9444	24.0338	17.3669
Gh_A01G1631	1.39467	1.56953	1.54996	0.430928	1.26062	0.658391	0.555914	0	0.140174	1.06293	0.25625	2.5466	1.55171	2.00303	1.18719	1.27447	2.12481	1.0315	0.847929	0.850507	0.618225	0.527628	0.246098	0.153856	0.215937
Gh_A01G1632	2.33531	2.20113	0	2.4552	2.46748	0.107777	0.526268	0.100358	0	0.100916	5.57142	0	0	0.0411877	0	0.0404487	0	1.04472	0.36475	0.112744	0	0.0714496	0.103455	0.235253	0.447515
Gh_A01G1633	1.34699	1.59513	0	0.890682	0.503385	0.836335	0	0.393463	0	2.45641	0.364312	0.068407	0.106007	1.30051	2.6282	0.953484	1.29637	0.450318	0.374928	0.863628	0.1355	0.412728	0	0	0.233795
Gh_A01G1634	38.4942	37.6987	11.1844	49.4076	4.81152	50.5843	151.72	11.1186	3.24811	42.6368	180.065	9.1426	9.65935	6.98604	16.3146	8.89112	6.16063	5.21179	18.483	13.624	11.3711	8.74438	1.70386	4.54739	10.7811
Gh_A01G1635	31.7782	33.8475	9.15473	21.1661	33.9775	34.0723	20.779	66.2991	36.3363	19.2958	22.4332	12.3925	11.8051	8.1944	21.129	10.4491	11.9592	22.6731	16.875	21.3212	17.2733	12.0047	17.2437	86.5608	58.2029
Gh_A01G1636	23.1889	23.3539	18.1287	7.8187	13.5335	13.3115	8.56935	0.638131	0.645592	25.3947	3.34563	22.2317	20.1271	35.1447	22.2861	45.9099	19.0395	14.5458	18.8276	9.75302	8.12487	43.9207	9.13918	6.60475	8.975
Gh_A01G1637	5.71712	5.69888	0.017731	0.366466	1.07872	1.63709	1.78072	0	0.0803914	4.29394	0.106576	12.7052	5.20142	9.14769	7.6119	7.00317	11.1184	5.06056	5.15265	1.00263	0.306594	2.24445	0.433574	0	0.566524
Gh_A01G1638	4.66981	5.69843	4.60226	3.63072	2.85522	2.58051	3.3931	1.61591	0.695979	6.03869	2.79752	8.72296	8.88717	8.7908	8.22989	6.48947	7.83036	4.70349	5.17466	2.75437	2.88855	1.03696	0.691673	3.47202	3.39419
Gh_A01G1639	62.6336	54.165	13.1404	19.498	6.31167	40.3508	110.156	4.64773	0.415843	15.9988	57.1815	22.5765	37.8911	30.6938	34.1744	23.1642	37.9867	18.6174	10.0998	14.2402	6.70399	12.545	4.65225	5.74914	5.53754
Gh_A01G1640	27.5845	23.5897	6.38078	41.625	44.8049	3.43029	19.4857	31.4961	1.48209	65.0942	41.5821	135.981	29.2003	64.9546	17.9201	70.9219	33.3659	96.5742	2.66682	41.2595	12.8611	15.234	8.99634	22.925	21.771
Gh_A01G1641	0	0	0	0	0	0	0	0.171517	13.3189	0.258968	0.0163707	0	0	0	0	0	0	0	0	0	0	0	0	0	0
Gh_A01G1643	9.93874	9.80039	0.811074	4.54745	13.0915	11.8653	40.1941	0.865888	0.425233	8.73612	16.7696	8.43088	6.10554	5.24372	5.8745	6.11705	4.68524	7.67079	8.58922	4.48838	1.50998	6.20962	2.91138	13.246	9.32869
Gh_A01G1644	3.16286	3.05215	1.04358	3.83926	2.46856	4.32597	0.246644	0.602027	0.67501	3.40473	0.25673	0.458036	0.277316	0.138437	0.267824	0.290162	0.446913	0.116486	1.17042	0.871356	0.671086	0.0599056	0.0348064	0.211302	0.382738
Gh_A01G1645	22.8301	28.1309	16.4773	21.3842	13.5574	22.6345	17.2487	8.02275	5.08844	7.63002	15.6149	8.35684	10.2905	10.6554	9.37831	11.6089	4.2522	17.9241	14.3117	10.5463	5.86643	21.5611	22.5734	18.2102	18.2801
Gh_A01G1646	12.5156	8.62052	2.49019	8.37152	16.8524	3.64031	1.63781	4.11833	4.67097	6.74953	3.03569	8.80581	4.50424	23.1169	7.51213	20.2488	8.31241	15.6813	3.26347	4.25314	2.42968	14.1495	18.3116	10.2339	8.02426
Gh_A01G1647	43.3516	49.5763	0.65668	6.27942	94.7244	16.1731	4.0505	7.03299	20.5437	14.8161	7.3068	0	0	0	0	0.280269	0	0.644494	2.90128	7.09124	9.0921	0.191837	0.534349	4.79191	3.62931
Gh_A01G1648	0	0	1.04049	0	0	0	0.160989	0	0	0	0	0	0	0	0	0	0	0	0.212905	18.5125	10.3535	0	0	0	2.87665
Gh_A01G1649	0.12651	0.0535055	0.0318196	0	0	0	0	0	2.51002	0	0.0293401	0	0	0.0316497	0	0	0.0930195	0	0.0862946	0	0.24644	0.0822274	0.178993	0.422436	0.0937622
Gh_A01G1650	53.702	54.6913	12.4123	38.0002	23.5376	44.7162	34.885	15.5411	18.8529	31.0672	33.2815	41.6957	44.8127	40.6371	49.9085	47.7325	42.6835	35.8426	35.4879	31.6866	15.8315	58.526	42.9164	30.3698	28.5101
Gh_A01G1651	2.37182	3.13477	6.57353	2.8843	1.50162	3.55962	2.06753	0.98425	0.44982	5.22249	2.66182	5.57558	6.67183	4.63978	6.29893	3.93027	4.44564	2.07238	3.76379	2.62054	2.80155	4.51622	1.89671	1.96439	3.16404
Gh_A01G1652	5.31142	6.6139	2.106	0.623294	0.227124	1.00672	2.72449	0.826688	0.317109	9.45196	4.55974	6.95921	9.3287	10.7723	9.69335	11.1036	17.7172	12.3029	11.8513	4.14765	9.12944	14.3171	12.8117	0.311736	2.77298
Gh_A01G1653	1.90713	1.67423	2.81452	2.72243	0.732782	0.60121	1.32128	9.92917	12.5885	1.96973	6.89103	0.366884	0.128166	0.536651	0.229796	0.225888	0.112935	4.26291	0.548464	0.262305	0	0.980359	65.9191	9.38224	5.52753
Gh_A01G1654	10.3693	9.96145	17.2631	8.17924	9.42488	7.64291	5.12031	5.44612	15.2243	12.2386	4.59456	8.83276	7.19007	6.8276	6.85865	7.44933	5.90245	9.7081	8.65797	4.64673	4.05745	7.18105	6.89216	9.12243	6.62514
Gh_A01G1655	8.4131	8.05225	19.1261	0.541081	13.8969	0.150785	0.0368413	0	6.57207	0.916608	0.0402473	0.151169	0.328555	0.101286	0.333294	0.170587	0	0.243612	2.70293	0.673174	0.225418	0.0876768	0.072753	0.0552026	0.628653
Gh_A01G1656	87.5657	75.8043	80.7517	76.9595	84.3892	76.2698	50.3787	15.1608	17.0506	180.666	46.1791	108.664	83.8697	152.053	94.5541	186.397	100.916	80.7072	93.3871	58.9269	49.1908	237.538	144.391	43.9442	50.8064
Gh_A01G1657	6.48632	6.69139	1.30531	2.79235	1.55367	3.95895	0.903904	11.915	1.20159	3.22492	1.63968	6.87693	2.81408	4.01101	7.05478	10.6464	12.8067	3.87633	3.45604	3.92877	0.339854	17.6796	18.0285	7.3767	11.3607
Gh_A01G1658	1.37612	0.923225	0	0	9.43406	0.209089	0	0	0	0	0.0124134	0	0	0	0	0	0.078548	0	0	0	0	0.0231676	0.0673189	0	0
Gh_A01G1659	18.6571	18.041	0.487065	0	31.0281	0.374996	0.366552	0.126462	0.159612	0.254988	0	0	0	0	0	0	0.345781	0.220312	0	0	0.226816	0	0.279955	0.124983	0.090529
Gh_A01G1660	33.3587	33.1806	0	0	59.4094	0.772719	0.699781	0.368849	0.199515	4.30292	1.2025	0.456226	0.320627	0.0785901	0.382057	0.283132	0.806822	0.538541	0.0535891	0	0.128529	0.139777	0.0933184	0	0.0819072
Gh_A01G1661	1.41787	0.620831	39.7776	0.581002	6.03746	9.37659	8.68342	0.351252	0.251819	0.151374	0.267123	0	0.165322	0.0823755	0.0189991	0.121346	0.0607372	0.174119	1.62734	1.86028	5.23134	0.0357248	0.0517276	0.235253	1.09845
Gh_A01G1662	8.31677	6.41035	0.724525	0.385835	0.86573	3.15774	2.64285	0	0.219419	3.20085	0.0668995	6.31795	5.56685	4.17256	4.78004	4.21858	5.76024	3.80479	15.6718	7.27317	10.5518	2.37794	3.34322	0.177106	4.29209
Gh_A01G1663	5.88382	5.62418	3.66671	4.85313	1.9483	3.12606	4.55484	4.62626	0.598841	5.85298	1.57993	7.22997	6.2915	5.36997	3.65155	4.95317	3.75435	4.47081	5.9285	5.90098	3.69254	1.42745	3.64334	3.09799	3.38753
Gh_A01G1664	55.2226	48.5848	97.3995	30.8163	56.0094	70.0099	68.3676	26.9722	18.0109	22.9362	12.4311	45.4333	51.7414	43.9972	61.9995	56.1513	61.4873	63.2398	62.7031	45.6383	29.6804	54.6263	58.7406	68.6252	51.4117
Gh_A01G1665	18.855	18.215	1.22824	3.01065	2.09727	5.71502	1.36028	1.04174	0.325182	12.6097	0.687516	23.8846	4.01622	15.1168	2.84174	14.2845	4.24212	1.27604	8.48462	1.1618	0.640564	1.38287	1.56412	0.8568	1.10058
Gh_A01G1666	4.25523	4.77735	1.22525	9.29148	1.45261	7.89192	3.97103	14.8016	4.93676	5.56034	15.8315	2.79332	6.69181	4.0623	2.98777	3.28013	2.79194	0.962845	1.79825	0.888147	0.835347	0.663122	0.507263	0.845552	0.835061
Gh_A01G1667	0	0.862167	0	0.34732	1.05013	0	0	2.43835	375.325	0	1.82952	0	0	0	0.382823	0	0	0	0	0	0	0	0	0	0
Gh_A01G1668	0	0	0	0.738538	1.68386	0	0	3.29474	515.605	0.611833	0.974183	0	0	0	0	0	0	0	2.85926	1.17835	0	0	0	0	1.49041
Gh_A01G1669	0	0	0	1.18195	0	0	1.32079	2.86382	544.927	0	0.832965	0	0	0	0.438032	0	0	0	0	1.2609	0	0	0.562384	0	0
Gh_A01G1670	3.54335	3.78965	0	2.93399	2.29713	2.31313	15.6279	18.297	12.0644	3.18042	25.5134	0.86497	0.209412	1.0979	2.09478	1.72939	1.64848	2.01515	1.67552	1.46645	0.158431	1.73025	3.89453	4.41491	2.05188
Gh_A01G1671	27.3146	29.6856	4.59035	16.6751	17.7691	33.1054	36.7498	6.89016	5.68201	13.1704	19.2996	27.0326	27.2824	24.8479	31.1125	27.4894	25.0564	23.2955	20.5432	12.3621	11.2819	29.0699	21.9293	13.0831	12.6809
Gh_A01G1672	6.72015	7.41059	0.018517	1.03969	2.81554	2.50136	1.36269	3.53435	3.03629	2.25107	3.94154	3.81318	2.24036	5.43149	4.48226	9.71717	4.17457	12.6933	6.2228	4.23318	3.94764	12.6869	18.0419	5.78792	3.6732
Gh_A01G1673	4.70878	4.93083	5.40986	2.93628	3.16427	2.50666	3.43078	1.02658	1.1563	5.07539	2.44984	6.22978	5.245	5.6148	7.128	5.39296	6.35709	5.56042	4.64557	2.85585	1.78658	4.86924	3.6206	4.11079	4.40306
Gh_A01G1674	0.309879	1.08342	1.58514	0.13236	0.466919	0.290395	0.943443	0	0	0.818335	0.338142	1.26989	1.60527	1.38951	0.609279	1.24358	0.545594	0.416972	0.298291	0.868002	0.314555	0.701421	0.0916364	0.762009	0.39764
Gh_A01G1675	0.165114	0.148976	0.0278288	0.126292	14.0002	1.55014	0.176174	1.53851	189.129	1.17986	1.29649	0	0	0	0.025507	0.0272027	0	0.0776575	0	0	0	0.155754	0.539499	0.0528256	0
Gh_A01G1676	0	0	0	0	0	0	0	0	11.537	0	0	0	0	0	0	0	0	0	0.081808	0.164627	0	0	0.0377009	0	0.118827
Gh_A01G1677	0.76317	0.943054	1.00037	0.338813	0.763983	0.975973	0.566391	1.68149	3.80153	1.28202	0.503794	2.56025	2.89382	2.12028	2.63164	2.23483	2.1997	1.76399	1.325	1.41524	0.842037	2.44808	1.50293	0.525167	1.21655
Gh_A01G1678	95.9809	100.011	12.5612	19.1026	22.5777	9.4611	8.55189	47.5479	63.2196	14.7988	10.0624	8.92715	7.28146	8.84636	12.2503	45.1721	20.7918	13.3473	20.6757	5.5264	4.0028	148.939	103.057	34.6383	21.7705
Gh_A01G1679	14.7599	13.5855	15.3895	8.49306	15.541	11.7234	13.3635	19.3957	7.01094	17.1283	6.5174	10.835	6.19634	8.97988	7.71564	18.1438	9.50994	17.4721	13.8368	7.18707	3.14724	32.2307	45.833	17.2096	13.4456
Gh_A01G1680	9.5276	6.81142	8.82981	9.58561	9.43631	7.20007	6.9696	4.72273	3.84661	10.6324	3.10403	5.91001	5.67141	3.92154	7.26132	6.52034	5.08929	10.449	9.25554	6.30758	3.17483	8.56654	7.12909	7.57071	6.57555
Gh_A01G1681	0.527937	0.464429	0.0267315	0.121344	0.304875	0.276938	0.270696	0.12843	0.121552	0.0647346	0.110989	0.138959	0.142059	0.0398965	0.220503	0.252618	0.195069	0.223716	0.199496	0.291145	0	0.023015	0	0	0.15757
Gh_A01G1682	2.37869	2.41448	0	0.376192	0	3.04266	48.6313	0	0	0.0731818	23.4116	0	0	0.0592414	0.0547584	0	0	0.0840215	0.362778	0.405546	0.0510591	0	0	5.84863	2.78084
Gh_A01G1683	6.50711	6.5791	0.401027	3.5097	2.37129	9.23029	14.8327	1.33889	1.56595	2.22967	1.5659	13.0184	6.44955	6.49342	35.3185	12.5687	14.4862	16.0881	10.1423	7.58752	4.52978	21.5951	21.1556	6.61854	14.4019
Gh_A01G1684	42.7795	45.8426	0.0705345	21.2834	14.8941	70.5668	119.603	23.707	1.50171	115.177	63.0324	52.5812	17.2051	61.9577	30.0632	94.7547	81.8158	151.772	16.3547	3.77351	0.806822	53.2816	51.3265	6.6663	6.3008
Gh_A01G1685	49.2075	49.0428	4.85261	99.3666	36.1722	49.19	31.0325	282.272	444.234	55.2357	322.906	22.8213	29.1862	51.7563	72.6183	60.7722	47.9559	26.5308	8.64495	2.9921	0.811155	87.4941	62.0261	24.1761	10.943
Gh_A01G1686	6.26384	6.36504	3.91734	2.39666	6.57921	5.24064	3.54542	0.711236	0.895987	3.24292	3.4404	9.88001	7.43729	8.33443	17.6842	8.9826	10.1771	5.90508	5.14377	5.58602	4.6292	4.19088	2.25434	1.32691	3.52718
Gh_A01G1687	0.551576	1.02322	2.10345	1.01972	3.4688	4.48046	11.7136	0.866238	0.524272	0.209505	3.48185	0.149747	0	0.18633	0.0792343	0.356736	0.294558	1.60861	1.2508	1.569	2.08414	0.186099	0.288274	0.35545	1.34451
Gh_A01G1688	7.10867	5.7725	0.260175	31.4231	9.22279	0.719787	2.08303	21.3731	49.9937	6.8676	66.6369	0	0	0	0	0.166034	0.813253	0	0.343428	1.40263	0	0	0	0.471191	0.760249
Gh_A01G1690	57.763	55.6086	22.2658	43.3621	36.5818	44.5437	29.1771	26.0953	31.9461	45.3614	36.3401	51.8343	51.9728	50.611	61.1388	57.5793	49.9983	58.792	46.2609	29.0633	22.6236	81.7228	155.729	53.7427	43.7199
Gh_A01G1691	0.195656	0.297899	0	0	0	0	0	0	5.37175	0	0	0	0	0	0	0	0	0	0	0	0	0	0	0	0
Gh_A01G1692	0	0	0	0	0	0	0	0	7.77228	0	0.0193432	0	0	0	0	0	0	0	0	0	0	0	0	0	0
Gh_A01G1694	12.7141	13.3006	7.55386	10.3962	14.5924	17.655	11.3641	2.38913	2.66469	11.1379	4.50697	13.6279	10.0097	11.3401	11.5286	9.91013	4.86865	12.6083	13.5411	7.40852	3.80713	12.7192	7.95742	16.7099	13.4719
Gh_A01G1696	18.1276	17.4171	14.4629	28.0429	7.3281	10.7156	6.62597	17.5607	14.7098	13.1657	12.9732	16.4507	18.5166	13.858	16.3894	10.0153	10.115	7.97482	6.23849	3.97591	7.21657	5.25861	1.90279	4.5682	7.17481
Gh_A01G1697	2.15409	1.52836	1.76498	2.20569	0.550524	1.2117	1.62451	2.65695	1.46659	1.64765	2.10296	0.17866	0.671285	0.399707	0.985754	0.902029	0.285829	0.804294	2.12799	0.901765	1.05602	0.888878	0.305458	0.586983	0.938788
Gh_A01G1698	5.76083	6.26394	2.48218	2.60793	4.15011	3.80263	3.28945	6.14753	26.3525	5.78903	2.57822	5.90044	5.68013	4.09921	8.8615	6.51374	5.57503	5.25567	5.1143	2.22936	2.93352	7.09324	6.86099	4.17074	3.67708
Gh_A01G1699	6.34701	6.1865	0.064283	1.09081	2.36251	2.02255	0.568896	0.461903	1.00596	5.41144	0.316537	6.72499	2.83152	6.25972	3.16125	4.54107	2.52915	2.0293	4.3352	1.69242	1.10871	1.93611	2.21297	2.34211	2.37926
Gh_A01G1700	1.91278	1.01299	0	0	0.569445	0	0	0	0	0	0	0	0	0	0	0	0	0	0	0.30495	0	0	0	0	0.110098
Gh_A01G1701	1.47762	2.21516	0.069882	2.00299	0.531391	10.0634	21.3832	9.6449	2.43252	0.0843128	20.3178	0.0606169	0.0463911	0.0521809	0.208084	0.0341897	0.101712	0.0486078	0.284813	0.523495	0.211093	0.0150281	0.0437641	1.49576	0.94433
Gh_A01G1702	0.511025	0.889223	1.40589	0.492626	1.14441	0.398654	1.81005	6.28829	2.77303	0.250304	2.89201	0	0.536479	0.248591	1.10765	1.98183	0.299638	0.572351	0	0	0	0.653069	1.36799	0	0.147557
Gh_A01G1703	32.3719	32.8981	4.22351	21.0699	7.00023	16.8937	10.2542	152.997	19.6781	29.1193	29.8173	41.6433	44.8592	36.5939	70.4347	50.0969	43.7995	32.9648	32.0943	17.8648	4.42916	22.0119	101.774	99.3939	63.8265
Gh_A01G1704	26.9194	20.3021	96.3762	31.3338	13.8275	21.3259	15.6285	17.9003	31.7272	19.6019	24.5404	22.0193	38.0301	28.0284	38.0012	30.3672	27.5786	16.2099	10.6632	8.50468	6.6156	20.9019	18.5341	18.3825	10.5594
Gh_A01G1705	3.66616	4.07018	3.37866	4.27933	1.6272	1.60461	3.20249	1.50001	1.78605	4.71896	3.13174	2.41021	3.0855	2.71754	2.84396	3.90149	2.30196	4.24178	2.6044	2.73335	1.19562	4.41181	3.40945	1.79106	1.67144
Gh_A01G1706	23.1849	17.238	5.38417	8.41848	7.40374	7.84073	7.3755	2.04603	4.44888	12.1188	7.68748	12.5672	15.8472	15.8278	9.88009	10.4286	8.20083	8.21613	8.45036	5.29745	2.87411	9.78619	5.19265	4.85093	4.62006
Gh_A01G1707	4.82915	4.07324	3.74604	3.27284	8.42774	3.37655	4.01148	2.57898	1.19497	8.08684	1.5235	17.0762	6.18502	9.29328	5.30494	8.29809	5.92489	14.6211	5.12485	6.35681	4.31572	4.58075	3.73596	1.76925	3.69014
Gh_A01G1708	35.7118	31.6006	32.7832	20.2388	25.8288	27.8595	21.313	46.0258	18.1699	20.038	12.7867	16.4834	12.944	17.2028	18.1009	33.2261	15.6079	36.2015	28.4376	17.2331	13.1842	70.9669	75.1411	25.9203	23.5967
Gh_A01G1710	19.2613	20.7931	0.153906	2.90217	66.2441	32.6794	4.97361	1.59986	0.601548	1.23284	4.67603	0.380139	0.760416	1.72629	1.71402	0.958453	1.87068	6.84206	1.51809	0.418727	0.113244	0.189612	0.19207	4.57461	1.0361
Gh_A01G1711	2.79656	2.82767	0.0332285	0.105846	7.55922	0.407596	8.64444	0	0.0754232	0	1.37371	0.0288262	0	0.0330842	0	0.0921308	0	0.0924282	0.0451473	0.135779	0	0.0571617	0.0520301	0	0.367395
Gh_A01G1712	59.7605	62.719	0.108847	0.0549338	64.9618	0.469511	6.79317	0.290118	0.183237	0.136542	0.937637	0	0	0.0120356	0	0.165568	0.31748	0.337141	0	0.131739	0.229322	0.0624608	0	0.0689281	0.0594137
Gh_A01G1713	0.783732	0.751327	0.18918	1.61738	0.639051	0.165067	0.563462	0.92767	0.192301	0	3.41729	0.108763	0	0	0	0.0409525	0	0.177769	0.0851621	0.257118	0.593169	0	0	0	0.0618635
Gh_A01G1714	9.88912	11.1428	1.89743	20.6469	16.7197	4.11246	7.85898	20.436	0.211359	4.94767	58.6129	4.1884	0.717361	0.761697	0.271315	3.26483	2.13921	8.95609	0.0943819	6.96496	2.9942	1.48491	3.11046	5.50981	7.2488
Gh_A01G1715	12.6633	13.2081	0.921777	31.5691	47.4173	59.4766	64.4327	13.168	8.3433	14.0974	42.8453	2.5611	2.26745	1.78289	11.326	5.77191	4.76159	16.6868	25.9728	11.7254	1.75258	2.34348	5.50767	23.2195	32.0934
Gh_A01G1717	25.6065	25.0666	5.50339	23.9853	25.9961	35.5182	18.3594	29.878	6.21768	15.5038	45.5526	11.9967	18.589	8.88882	19.8959	11.5086	16.2077	14.9864	9.73087	15.2394	16.7235	10.9575	9.77769	20.4434	25.5115
Gh_A01G1718	30.6351	29.9138	54.637	22.7254	19.8121	20.3382	17.1378	6.60438	4.75511	30.8844	20.761	28.318	32.6248	35.5591	38.5637	35.168	25.3908	23.9495	31.5497	19.3803	17.4915	41.9257	28.8968	15.858	16.937
Gh_A01G1719	8.48282	8.67715	0.196281	3.61857	1.57838	7.6837	1.4008	1.32351	0.491367	10.4203	1.95161	11.7948	6.86357	11.2293	16.8396	15.4134	8.38347	6.60234	7.01019	5.03427	6.07996	22.296	10.8739	0.0902196	4.98957
Gh_A01G1720	9.49854	7.55246	16.8747	6.99422	7.99304	6.50836	5.15548	2.48006	1.43722	9.35517	4.81242	11.0155	7.70709	7.25142	9.01138	8.52047	7.10439	8.16888	7.46403	6.06191	2.40523	6.78039	5.85889	4.88961	3.87147
Gh_A01G1721	9.39637	8.90189	0.485803	5.66585	3.83739	5.52584	6.99408	0.837965	1.65414	5.53222	8.95698	7.10277	12.2137	6.69694	6.84409	7.00053	8.24872	6.7554	4.32569	4.35118	2.34872	8.21709	5.19741	6.84482	5.46798
Gh_A01G1722	9.56607	7.57379	0.0343718	1.66807	0	0	0.17573	0	0.209829	5.58449	0	37.0249	29.5427	11.63	9.11927	11.177	14.9339	8.73501	7.09685	5.88456	0.469739	2.40677	0.470251	1.87518	5.69734
Gh_A01G1725	52.5297	46.2882	14.6421	253.632	45.2345	97.7536	94.062	384.944	230.889	54.5405	198.493	6.06853	10.3817	8.98882	48.3616	39.7656	22.1544	67.987	96.545	47.9813	11.692	7.64122	40.1326	153.465	121.268
Gh_A01G1726	97.7534	95.4154	47.7939	58.3327	860.65	10.4542	39.5149	447.414	40.5606	20.1493	141.08	45.7893	11.6019	34.7931	10.6246	27.4098	11.7846	69.5256	4.52877	61.944	11.7036	4.80617	11.739	14.9923	56.5785
Gh_A01G1727	3.56069	3.39819	0.0585972	5.609	3.9726	6.68273	0.853493	9.5504	4.13172	3.30252	0.824234	0.862772	1.01225	0.78697	0.738535	1.06905	1.02703	2.98547	1.31148	0.997083	0.403612	0.315393	0.201506	6.67172	1.36708
Gh_A01G1728	1.62262	0.5313	0.149258	0	0.661675	0	0	1.10513	0	0	0	0	0	0	0	0	0.220967	0.105546	0.150952	0.20275	0.127338	0	0	0	0
Gh_A01G1729	6.86234	7.03968	6.97922	3.22446	12.4613	7.97307	6.20589	1.25766	1.54057	4.50547	2.38705	4.13714	2.41416	1.78986	3.78446	2.79405	2.69674	1.71705	1.4846	0.544982	0.852318	2.00274	1.9898	2.439	1.67231
Gh_A01G1730	3.64463	1.96534	0.563775	0.649592	0.510024	0.741682	0	0.897516	14.9018	1.39432	0.184536	0.415804	0.483366	0.159707	0.443834	0.626576	0.358334	0.1141	0.162782	0	0.343149	0.209109	0.10001	0.226685	0.118436
Gh_A01G1731	7.80154	7.57461	0.160023	1.79282	0.202673	5.47266	0.615206	0.198081	0	2.3741	0.0733353	3.99336	3.73473	6.58463	12.86	13.1244	6.40671	4.5334	4.85178	1.08659	0	17.0337	9.24064	2.10209	1.49038
Gh_A01G1732	7.14137	8.60553	0.642225	0.0503451	0	0	0.284666	0.136364	0.1701	1.5046	0	6.26655	1.11524	3.13349	1.10171	2.64939	1.15098	0.942619	4.90685	0.379632	0.143474	3.85732	2.5397	0.105356	0.191805
Gh_A01G1733	74.6998	76.8338	30.1411	113.847	57.1671	110.674	62.0059	207.248	151.387	79.8097	70.9896	110.248	101.59	87.6288	104.675	126.842	148.446	116.262	117.211	92.9974	47.4954	192.125	227.685	110.986	103.588
Gh_A01G1734	11.0095	9.39356	5.75046	24.5438	0	0.520677	3.02178	36.6542	181.778	19.7725	19.769	0	2.18955	1.41574	0.265209	0.491964	2.35012	23.5336	4.84128	2.84919	0.959731	1.92742	15.6057	5.4478	4.30385
Gh_A01G1735	7.17941	7.06659	21.4304	16.6935	1.78441	4.53078	3.66331	12.65	10.8866	4.2832	7.9529	5.53879	2.6437	3.48125	2.85553	2.36277	2.12897	2.43876	11.1231	4.96426	5.46147	4.78611	2.08412	4.17844	4.96418
Gh_A01G1736	51.7133	55.4175	1.34362	1.5326	90.8691	3.4967	6.48636	7.52833	6.95894	27.7133	0.470618	1.34141	1.78869	1.06891	1.69577	1.13467	6.76625	4.21574	19.1041	14.0307	14.0219	0.157817	0.256272	0.0776139	5.11903
Gh_A01G1737	80.1553	82.5373	7.32948	3.91641	405.459	17.6464	31.4239	6.90189	3.11843	28.9318	7.04465	0	0.0576598	0.0646264	0.159024	1.04361	1.84376	2.70353	9.019	15.9612	31.5036	0.137065	0.0270511	0.997719	9.04371
Gh_A01G1738	48.1117	31.0772	28.7764	3.19178	5.39289	6.34572	9.23673	14.7728	0	3.12684	12.0242	8.05309	10.9784	12.4497	1.86517	5.52661	3.65031	0	5.03703	7.91351	1.5433	6.29631	0	0	3.79661
Gh_A01G1739	5.43063	4.45422	0.795206	0.618151	28.2076	1.57531	72.3165	1.47221	1.1691	1.47697	52.2386	0	0.0730078	0	0.377396	0.766348	1.5335	0.848289	0	0	0	0	0.102509	0.103485	0.914914
Gh_A01G1740	23.474	27.0702	1.32534	2.78704	47.718	4.9288	4.13403	1.14877	2.28253	8.06962	0.731139	2.68282	4.46564	2.29213	3.33115	1.87726	7.70787	1.77369	2.50849	1.5783	3.15513	0.433998	0.108204	0.405317	0.804586
Gh_A01G1741	0.185055	0.187839	0	0.374226	0	0	2.84043	0	0	0	5.62944	0	0	0	0	0	0	0	0.285194	0	0	0	0	0	0
Gh_A01G1742	2.6325	4.57552	0.397039	0.167152	4.56056	0.690813	1.01125	0.580741	0.402921	0.323784	1.99609	0.182848	0.0704645	0.105166	0.291417	0.361342	0.622924	0.743999	0.715873	0.93579	1.58766	0.0913876	0.0989773	0	0.519547
Gh_A01G1743	2.92805	2.46119	2.88074	0.857236	1.243	1.64284	2.09615	0.0395564	0.0749351	1.64546	0.266242	3.20722	1.53289	2.23102	1.3597	1.85906	1.7072	1.57417	2.27099	1.70584	2.01022	2.09661	0.923062	0.485364	1.5832
Gh_A01G1744	3.79607	5.0573	0.463169	6.63281	1.35436	4.94964	9.49017	8.51535	5.78667	5.67087	6.94492	0.73999	1.37359	1.16917	1.94362	1.10201	1.72048	5.38088	0.917473	3.78187	7.75097	0.138156	0.178056	0.101272	1.90695
Gh_A01G1745	1.10763	1.12429	0.104966	2.27291	1.46279	0.273912	0.601466	0.191866	1.43793	0.962826	0.048269	0	0.0698562	0	0.674113	0.69944	0	0.147501	0.0709758	0.285465	0.269855	0.0452988	0	0.049543	0.0515087
Gh_A01G1746	0	0	0	0	0	0	0	0	1.4571	0	0	0	0	0	0	0	0	0	0	0	0	0	0	0	0
Gh_A01G1747	36.6846	32.9462	17.4875	20.7093	8.23859	11.5078	7.13385	4.09345	5.83077	17.7612	15.0065	27.0596	25.4344	28.8721	23.2336	19.0372	26.112	11.9262	15.2158	11.0313	8.27107	7.52881	3.28696	6.87706	7.75281
Gh_A01G1748	8.67596	9.2433	20.9636	8.00986	9.91049	9.04577	8.16261	3.70702	3.71061	11.3192	4.75315	7.13667	7.20636	7.31501	6.77384	5.84401	4.0938	7.4578	7.41691	5.65837	5.24877	3.69166	2.34928	4.94974	6.13095
Gh_A01G1751	1.11621	1.77214	0.830542	1.13633	0.377754	1.49612	1.24454	0.309681	0.582522	1.29726	0.333372	1.76766	1.01971	1.62988	0.820281	1.19177	1.06173	0.596802	1.23998	0.753258	0.987455	0.661075	0.265818	0.684987	0.710893
Gh_A01G1752	3.95662	4.31465	1.38249	0.603451	0.959755	1.78291	0.337379	0.0454514	0.335159	3.00619	0.106109	4.7364	1.6186	3.3718	1.87383	2.85672	3.16359	3.11948	2.71032	0.802525	0.324107	1.04184	0.455665	0.247926	0.492547
Gh_A01G1753	27.7623	22.989	0.797139	7.55717	3.36435	2.94468	12.0708	0	0	15.4584	3.81877	40.32	32.9995	51.2358	45.3441	43.7311	34.1065	8.71038	17.8783	16.1124	10.9579	21.2714	14.2019	4.80771	6.46918
Gh_A01G1754	5.32202	6.63921	0.138145	1.12768	2.45077	11.8209	0.816786	0.517364	0.558733	1.56359	0.509593	3.05713	1.81549	6.07693	3.99602	10.76	4.93426	4.50122	4.76707	1.50433	1.2155	17.6361	15.6211	12.288	7.07127
Gh_A01G1755	3.70488	2.96388	3.39345	1.09205	1.17792	0.968742	2.00976	0.338733	0	1.47472	0.984054	0.723114	1.14417	0.831473	0.788812	1.05832	0.545944	1.04335	0.880797	0.4426	0.837574	1.04257	0.637921	1.2303	1.369
Gh_A01G1756	16.459	16.1815	12.0868	9.69012	14.4154	13.3125	13.5251	7.78286	8.27246	20.9258	8.82003	18.9268	28.1691	20.8011	19.2452	16.1484	17.5039	12.2729	15.4509	9.12553	9.34521	9.10913	4.64516	4.98404	9.50717
Gh_A01G1757	0	0	0.434025	0.15131	0	0	0	0	0	0	0.0923367	0	0.0443776	0.13282	0.0612156	0.0869803	0	0	0.0452628	0	0.114886	0.143816	2.23234	0	0.0983734
Gh_A01G1758	9.3696	8.84584	3.24399	8.98268	4.87514	8.62486	5.55273	1.23082	2.17652	9.12787	7.95909	7.17969	10.1562	9.30121	5.87982	7.49007	6.46213	6.59759	8.73981	11.8054	5.93318	3.83628	3.39227	5.57286	9.29749
Gh_A01G1759	9.61816	7.98105	5.01502	2.95114	7.13484	6.79063	11.4088	3.9242	1.22484	3.01892	3.10733	6.02037	5.64038	6.04658	19.7583	8.31528	17.8334	8.44437	9.97214	8.02237	6.0199	3.03261	1.90518	3.4927	5.23751
Gh_A01G1760	21.4427	19.3405	2.34424	17.0207	6.09956	31.1453	120.225	13.2853	4.5797	11.5228	66.8282	9.59249	7.12653	9.29993	9.34796	6.98762	4.2959	5.45392	4.19503	2.61975	1.61777	4.04252	2.16866	3.56478	3.12369
Gh_A01G1761	2.25614	1.88114	0	0.243475	2.77078	1.74214	2.25862	0	0	0	0	0.469051	12.5762	1.13701	3.47114	1.02574	1.14581	0	0.293785	0.148396	0.370827	0.284887	0	0.204037	0
Gh_A01G1762	2.77413	3.58383	6.01496	7.87136	3.59207	3.91964	3.51709	4.43927	16.2266	8.24528	5.43863	2.82021	2.12401	3.53692	3.18328	2.49362	1.52981	1.62319	2.58868	0.923307	1.53723	2.51254	1.05227	2.53726	2.61124
Gh_A01G1763	166.573	150.727	33.8755	62.1919	19.735	30.6964	18.7294	43.0244	57.7432	35.9906	38.0548	42.4833	36.6051	52.1026	45.3661	113.263	75.4083	72.9004	44.5203	32.1694	20.9775	262.723	157.989	63.8039	38.5543
Gh_A01G1764	18.7203	17.1936	5.13041	21.1194	14.1404	15.3626	17.6511	7.62163	8.63266	14.1101	19.5977	17.7476	16.8537	21.5073	23.8707	18.6707	19.1723	15.5728	12.2362	7.39722	4.03816	11.472	13.2189	6.2288	6.86376
Gh_A01G1765	0.908293	1.0372	0.146038	2.1912	0	1.37078	2.6591	0.375447	0.677144	0	3.65167	0.124646	0.39133	0	0.739591	0.188172	0.883398	5.48093	0.487897	0	0	0	0	0.810667	0.214207
Gh_A01G1766	0.272813	0.289505	0.561172	0.147073	0.0964328	0.245795	0.240366	0.0455017	0.028797	0.275577	0.0790583	0.214466	0.101037	0.274589	0.0871487	0.192313	0.1385	0.15885	0.116271	0	0.0656503	0.253671	0.0595531	0.361801	0.121511
Gh_A01G1767	7.50587	7.05109	0.288826	4.12777	2.81821	11.1905	34.7856	0.173664	0.175173	3.88511	2.95723	8.83087	5.98705	5.73242	6.51261	6.82222	5.86304	3.46677	2.29201	2.39838	2.03931	4.2407	1.62537	0.548132	1.80165
Gh_A01G1768	2.16445	1.55519	1.05793	0.809517	1.71031	1.84768	1.75868	0.83707	0.221528	2.616	0.268945	1.42051	1.45502	1.63236	2.3581	1.28266	2.50962	0.612323	0.519092	0.695002	1.37999	0.880265	0.0911466	0.138233	0.770249
Gh_A01G1769	0	0.508369	0	0	0.687574	0	0	0	0	0	0	0	0	0	0.251159	0.34622	0	0	0	0	0	0.238937	4.94395	0	0
Gh_A01G1770	19.0858	14.8046	42.541	9.95175	21.5561	10.0583	10.8156	7.56141	9.69105	13.745	6.31494	10.5523	12.4602	11.8586	11.7264	10.7192	8.30242	14.4147	16.3616	13.0878	6.73528	7.48002	9.72684	8.15999	7.30785
Gh_A01G1773	94.1315	73.7133	177.618	88.7796	141.435	15.1708	72.9528	417.368	101.663	89.8955	197.558	189.424	93.6262	125.482	49.3299	81.1025	47.2868	77.5614	15.6285	97.5103	23.7593	9.19639	12.5488	27.2339	58.5657
Gh_A01G1774	1.28392	1.41184	0	2.58454	0	1.24622	6.6436	0	0.303366	0.923649	14.8461	0.0690957	0.0796763	0	0	0.0259988	0	0	0.0270527	0.217385	0	0	0	0	0.117662
Gh_A01G1775	0	0	0	0.257092	0.181295	0.375601	0	0	0	0.17637	0.065663	0	0	0	0	0	0.211701	0	0	0	0	0	0	0	0
Gh_A01G1776	41.5509	35.3939	25.8924	18.0813	13.1088	12.0268	10.2578	1.04523	3.36465	33.0614	13.6458	23.7556	23.7203	73.4426	24.1462	54.8788	9.45268	17.2634	25.3438	12.9212	11.2563	45.5295	10.7502	8.59076	7.99848
Gh_A01G1777	54.2443	53.737	7.54501	65.593	100.661	70.0087	117.371	154.679	80.5317	43.0028	171.469	22.0147	21.9213	28.7336	36.0747	51.0919	44.0677	47.8631	37.7008	30.7	14.2758	96.6919	129.419	40.6591	40.94
Gh_A01G1778	14.7951	16.2374	2.5103	19.5804	5.52431	119.449	49.1456	23.6906	4.5767	14.7717	10.7933	9.32585	5.63753	6.09435	4.6131	8.79937	6.6434	22.4112	29.8733	22.4826	28.1817	3.48538	3.34323	4.97295	22.0494
Gh_A01G1779	45.225	43.5479	12.3366	16.2237	44.2458	47.1619	85.5899	13.3407	3.30984	16.0948	26.0897	68.3344	121.079	69.8637	230.944	68.561	156.427	45.4129	27.9936	25.6686	7.81178	36.9738	14.5733	8.68367	14.2076
Gh_A01G1780	5.08516	5.03577	0.48435	2.28405	2.52333	2.36967	0.544996	2.13333	0.12236	5.73472	1.9489	6.36433	0.91163	4.20341	4.16797	4.51575	2.04225	5.21731	3.83366	16.1554	6.58283	0.72978	0.387084	0	4.82442
Gh_A01G1781	0.910263	1.69392	0.103837	4.2569	0	0.550176	0.267583	0	0.637553	0.259166	1.99277	0.890849	1.38717	0.925175	0.954573	0.537333	0.6203	0.296205	0.697476	0.281718	1.23301	0.630477	0.25707	0.387713	0
Gh_A01G1784	1.3573	1.0907	0.0432349	0.334056	0.0547915	2.34806	0	0	0.098216	2.84744	0.0299375	8.33992	2.19631	3.20595	1.14893	2.22717	1.76414	1.32478	0.821864	0.26494	0.279621	1.18128	0.784762	0.390369	1.33823
Gh_A01G1785	2.12363	2.03833	0	0.108092	0.201781	0.155263	0.0336984	0.128455	8.32525	1.2759	0.0183369	2.13501	0.485318	1.537	0.225135	2.35388	0.641644	2.8614	4.56606	0.704201	0.216634	3.42065	36.2246	0.929621	1.06854
Gh_A01G1786	12.7356	13.4614	0	1.04763	3.98737	2.7594	6.10879	61.6482	132.468	10.4084	11.4374	1.47048	34.8846	33.2379	11.9994	20.8482	16.4616	23.195	2.75645	1.75406	0.265339	37.7605	124.754	3.41002	3.16496
Gh_A01G1787	186.845	168.028	0.58069	72.0147	17.657	411.244	12.4868	515.506	1960.34	100.611	15.0943	9.76959	102.439	21.3468	108.592	68.0401	99.7668	70.5224	74.5271	39.8743	19.0909	16.8897	11.9636	12.557	44.0777
Gh_A01G1788	32.7798	36.8775	0	0	9.56418	0	0	0	0	0	0	0	0	0	0	0	0	0	0.382191	0	0	0	0	0	0
Gh_A01G1789	22.5223	21.3314	39.1254	11.9915	14.3902	11.0194	9.61532	1.69366	2.33266	28.7949	5.00584	15.1184	12.7154	21.6183	10.5814	16.6106	6.68781	11.2595	25.7004	9.02061	7.68441	12.7314	4.14649	7.74797	7.80328
Gh_A01G1790	10.1262	9.49788	0.284329	3.80991	5.4035	5.67991	3.31489	1.55468	0.648629	8.4449	2.24595	7.45258	4.88651	8.97008	8.62837	12.5138	6.33239	10.7053	11.5431	7.73442	4.1871	18.4987	10.2558	2.82136	5.72166
Gh_A01G1791	41.8157	50.2227	15.2764	31.6004	28.2642	36.341	29.9399	12.6687	19.911	41.4198	28.5272	94.4552	130.453	109.699	116.476	75.7416	131.684	43.4265	44.8548	36.3552	18.8619	38.3924	32.7814	20.7733	25.3089
Gh_A01G1792	129.058	133.799	173.517	321.557	169.485	207.507	93.9489	158.133	268.8	378.396	156.575	157.617	169.633	193.411	163.822	360.987	195.573	293.573	475.302	321.718	74.2716	601.201	293.486	166.102	294.81
Gh_A01G1793	47.1192	39.7011	13.3491	26.0199	19.8445	35.8605	48.3225	10.4369	16.9797	50.5349	39.6571	39.0007	33.2166	45.5644	45.7769	56.8257	39.6017	56.0958	85.6391	45.0921	33.9043	34.9028	23.432	23.8662	37.3228
Gh_A01G1794	3.85074	4.20288	5.93819	2.51763	3.57607	2.65478	2.61676	0.418729	0.241203	4.28652	1.45811	5.25563	3.72471	5.10314	5.55709	4.24868	5.40376	4.43341	2.68602	2.49713	1.10101	4.38061	2.60623	3.21607	3.13357
Gh_A01G1795	7.29064	8.3211	1.07335	13.2403	1.91076	7.90699	2.91062	10.1843	0.503466	3.18577	5.09392	1.06295	1.30708	0.928194	1.08911	1.01612	1.52869	8.05335	3.98844	3.2011	2.17999	0.825014	0.399671	0.291214	1.48136
Gh_A01G1796	6.35175	5.26792	1.7956	2.42565	2.93422	5.31893	4.423	1.86971	0.966404	2.57158	2.73685	2.19112	2.38506	1.55185	2.41416	2.04088	2.44597	3.02915	1.58754	1.22247	1.60887	1.53533	1.52272	1.75071	1.75265
Gh_A01G1797	10.7807	11.6179	0.0784135	8.0762	11.4033	32.9087	0.619338	0.351792	0.44518	19.7889	0.434481	4.31791	1.97838	4.54685	1.65251	3.38808	6.05268	7.55868	10.4768	4.88566	4.14332	1.83843	1.11686	0.242317	2.96668
Gh_A01G1798	36.9096	36.116	6.8115	54.944	37.4001	44.9463	31.887	120.679	55.8745	127.998	22.1326	22.5452	27.3854	28.3117	16.723	48.6132	23.3146	44.2366	42.1471	23.3055	7.98619	86.7487	69.6951	26.1686	27.533
Gh_A01G1799	26.2827	26.899	11.9656	33.5226	34.484	31.103	27.3944	20.1268	22.5831	29.3994	22.6892	25.1099	19.9019	26.9966	18.9653	37.4113	17.9603	27.5487	34.8449	20.9062	8.22205	50.5086	37.7693	24.284	24.1754
Gh_A01G1800	0.398452	0.298013	82.2543	0.0717602	1.0429	0	0	0	0.0960358	0.460818	0	0	0.126211	0	0	0.453651	1.61932	0.176861	0.579479	16.4587	1.90688	0.054533	0	0	3.9487
Gh_A01G1802	6.73131	5.80032	1.39054	0	0	0	0	0	0	0	0.0638087	0.119818	0.0926544	0.0689847	0	0	0.205545	0	1.1258	0.377867	1.5438	0	0	0	0.477332
Gh_A01G1803	172.009	195.184	79.3907	107.593	50.5119	71.7431	54.7306	6.00314	28.9253	134.626	72.2531	172.948	136.995	301.054	250.632	278.442	94.4487	77.0425	185.44	128.269	82.1418	336.489	162.108	58.0189	62.7233
Gh_A01G1804	5.36161	4.93836	25.2875	2.02444	7.97948	4.4991	7.0752	0.332487	0.305331	2.92595	4.45109	4.01595	3.11167	4.87479	6.26705	3.94024	2.49849	3.05507	2.83717	2.09184	1.10688	1.89715	1.0557	0.83717	1.69507
Gh_A01G1805	3.48947	2.25063	0.951414	4.10517	2.02689	1.28597	1.04743	0	0.16722	0.935263	1.90813	2.34122	2.345	2.35964	1.84516	1.15018	0.805164	1.6929	3.4048	2.77818	2.4227	0.23745	0.68986	0.628212	1.49004
Gh_A01G1806	3.96245	4.00545	1.9071	1.59631	8.05596	0.387201	2.77577	1.22644	57.6446	14.5693	4.30224	1.49065	2.96392	0.88067	1.21089	0.67439	1.45458	1.21641	16.1561	15.7833	14.6299	0.0214598	0.0311926	1.75204	6.84579
Gh_A01G1807	2.4144	2.21046	2.24931	1.2036	0.703432	1.88482	4.11142	0.191682	0.353516	2.21792	2.4699	2.17994	1.75464	2.1162	1.80636	1.64879	3.03742	1.58357	1.34981	0.835642	0.98382	1.07393	0.56734	1.14007	0.861358
Gh_A01G1808	15.1529	15.1009	10.8222	13.5186	10.0382	8.99707	12.8903	4.1234	5.28562	21.6582	8.80017	12.1777	8.61649	13.2925	7.64406	13.6596	8.59236	8.40633	12.1092	3.30352	1.99381	8.41801	2.89551	4.89746	4.67184
Gh_A01G1809	2.30566	2.13289	6.22478	0.552969	2.09612	1.35381	2.16843	0.837617	3.10217	0.926127	0.526436	0.402163	0.102831	0.115481	0.283734	0.293092	0.0988924	0.283532	0.236192	0.329204	0.17491	0.0874677	0	0.257004	0.232809
Gh_A01G1811	4.49709	3.72772	4.34382	3.50227	5.08845	5.46292	4.98515	3.7223	1.50912	2.35863	2.29522	2.16804	1.96036	1.27648	1.82864	1.64923	1.24293	3.03105	4.34768	3.24803	1.52306	3.70594	2.7182	3.68538	5.40413
Gh_A01G1812	5.81769	5.30376	2.41238	2.23758	2.39435	2.50905	2.45049	1.26509	2.93163	4.55127	2.22207	1.98214	3.79627	1.5788	2.70993	1.54399	2.53333	1.74526	17.4	8.58848	5.18111	1.38646	2.234	2.017	5.29015
Gh_A01G1813	5.97513	7.58127	1.88179	4.34402	0.670461	4.15097	16.7228	2.22942	1.25442	6.12845	41.5263	1.47147	0.313228	0.788242	0.674562	0.725907	0.953116	1.07622	0.675417	0.95928	0.452967	3.17418	8.77041	0.277172	0.317348
Gh_A01G1814	7.5876	7.54617	2.16199	4.25259	2.86838	3.12128	8.08567	0.907418	0.264015	5.20507	1.28486	5.5046	5.28292	4.11402	2.67331	5.29456	3.51774	6.88578	4.58606	4.14797	1.99898	4.64828	3.79234	5.34201	4.58967
Gh_A01G1815	7.441	8.18519	4.60867	6.94209	7.18461	7.86765	8.10037	1.57866	1.23716	7.14864	4.92774	8.33565	9.038	7.69292	7.32201	6.53368	4.25808	7.71888	7.53965	5.47096	3.86231	5.70671	2.8355	4.16067	5.78903
Gh_A01G1816	10.9991	11.2164	4.80357	8.60088	9.93175	9.20531	9.43564	2.71967	1.78535	8.19721	5.34199	12.3457	15.3495	10.5927	11.2708	8.53697	9.86315	8.59303	11.215	8.12137	6.48086	8.10372	4.58129	7.20941	10.4273
Gh_A01G1817	29.141	28.8482	2.45063	5.08871	59.1581	10.6446	19.9	0.709436	0.811588	4.60967	1.84877	10.3206	7.79117	8.221	8.42402	7.07491	5.57713	7.68518	5.43093	2.95126	1.41656	6.65551	4.8589	2.177	3.1477
Gh_A01G1818	34.1798	35.5485	33.0679	25.8298	9.46364	15.7858	12.8336	8.95129	10.6946	30.4595	18.9442	30.2359	26.0248	40.3158	21.4271	38.2425	33.8234	17.7876	20.1926	11.2272	8.73975	26.5866	17.8192	3.72971	4.87073
Gh_A01G1819	0.625865	0.599987	0	0.277055	0.259275	0	0	1.6821	0.856446	0.125083	0.494157	0	0.136185	0	0.117343	0	0.150428	0	0	0	0	0	0.0637872	0	0.0502156
Gh_A01G1820	91.155	70.7186	18.9365	182.483	10.0961	219.944	37.2918	32.3177	22.5099	81.2227	138.968	57.7651	65.1729	53.1751	37.3394	52.3472	41.0927	213.409	20.0701	11.6726	1.32115	293.901	1186.31	4.71443	13.1229
Gh_A01G1821	1.44861	1.6691	0.0571533	1.90579	0.434421	0.298694	0.43713	3.07254	569.054	1.96079	0.893071	0.789197	3.3483	2.89444	4.61517	1.077	3.19848	4.02107	1.0428	1.86479	1.85941	3.65204	47.453	0	0.448655
Gh_A01G1822	0	0	0	0	0	0	0	0	16.0046	0	0	0	0	0	0	0	0	0	0	0	0	0	0	0	0
Gh_A01G1823	5.03981	5.52164	0	1.17962	1.11136	4.8221	0.153249	0.109188	0	1.98009	0.0278914	1.51902	0.502369	1.36883	0.651468	1.01473	1.67899	0.675613	1.4356	0.576329	0.312401	0.377677	0.132345	0	0.460456
Gh_A01G1824	1.98987	1.87291	2.12762	1.08401	1.2872	1.70684	1.04269	0.461826	1.2901	1.79552	0.531881	2.23559	2.48033	2.07589	2.30236	1.94117	2.28431	2.83424	2.08587	1.1586	1.13499	1.20553	0.497906	1.09445	0.822579
Gh_A01G1825	5.0283	4.61896	0.0855734	0.822018	6.41922	2.70985	9.24477	0.0412857	0.103891	1.3717	0.394407	4.23673	3.82205	3.91474	3.07539	3.68935	3.05413	2.82299	1.20641	0.931692	0.647715	4.12884	2.30981	0.389302	0.958107
Gh_A01G1826	9.11022	11.0318	4.33921	2.6501	2.80383	7.61234	19.9029	1.49536	0.798642	4.21233	1.60588	5.07621	2.40425	6.67972	2.03105	3.87891	2.23094	4.2631	2.51866	1.18768	1.44579	2.01197	1.23328	0.658944	1.57163
Gh_A01G1827	5.38194	6.67874	5.30836	6.01254	2.18431	7.04866	12.6115	1.70859	0.946315	6.83122	7.38868	6.45101	7.68217	6.06543	7.56642	6.16333	3.75327	3.48262	5.08556	3.77534	3.07833	4.30076	1.71909	1.28112	2.40522
Gh_A01G1828	15.8215	18.8034	0	1.90645	8.51843	5.15139	0.295629	0.496008	0	0.923633	0.426214	0	0	0	0.0531942	0.0376643	0.0853909	0	0.078337	0	0	0	0	0	0.0853188
Gh_A01G1829	10.5157	11.337	0.601808	50.215	7.01019	46.5775	11.3816	8.48961	1.51604	12.2598	29.2494	9.39759	3.94214	6.9653	9.72923	10.4956	9.16884	7.69011	5.4302	2.0044	3.15443	16.7665	9.61808	0.746463	1.5495
Gh_A01G1830	45.8549	51.0375	35.1259	17.2018	15.2527	15.3111	14.2498	4.42505	7.78847	29.1078	23.2775	25.3717	24.3253	25.5637	29.542	24.5054	20.4817	23.7974	24.2709	22.4541	42.5518	25.66	28.7017	7.21897	15.412
Gh_A01G1831	7.0788	8.00202	4.2092	5.93282	5.94864	6.2621	7.60625	1.86153	2.64379	7.39022	3.74653	9.41601	8.58496	8.08705	7.51574	9.57542	10.3793	8.84156	5.75604	3.79954	3.23342	8.72305	9.02021	3.02623	4.11311
Gh_A01G1833	14.3699	15.3101	0	0.0561784	8.14367	3.92035	0.477955	0.611896	0.856413	4.98114	0	4.30636	2.11993	2.72611	0.887919	2.69565	2.02541	8.44407	0	0	0	0.566188	0.19424	0	0.0612322
Gh_A01G1834	1.78325	1.31302	0	0	3.3699	0.121562	0	0	0	0.056941	0	0.120977	0.031042	0.0695536	0.0214009	0.0607058	0	0.196386	0	0	0	0	0	0	0
Gh_A01G1835	0	0.589325	0	0.26063	0	0	3.28361	0	0	0.814931	0	0	0	0	1.69152	0.387284	0	0	0	0	1.49813	0	0	0	0
Gh_A01G1836	4.13943	3.78934	10.3194	2.86497	4.92144	3.051	5.36297	2.44718	2.70049	3.10897	4.15229	3.71281	5.02375	3.1589	3.39113	2.65735	2.62081	2.11428	4.33317	2.07068	1.69743	2.48015	1.81121	3.25461	3.29678
Gh_A01G1837	22.3997	22.1659	33.9664	23.0895	18.3619	22.1972	20.1117	5.73852	3.23071	28.3312	17.7042	45.7016	46.9444	34.9374	43.946	31.7979	45.5941	31.8381	36.6164	25.4887	22.4359	13.7375	11.2106	15.4227	24.9939
Gh_A01G1838	0	0	0.145173	0.498372	0	1.61907	0.780426	0	0	0	1.56148	0	0	0	0	0	0	0	0	0	0	0	0	0.523209	0
Gh_A01G1839	56.5843	56.9175	0.127591	10.0986	31.9706	134.048	225.931	108.426	4.19354	160.517	38.3596	117.003	45.983	119.492	132.241	230.064	316.873	548.633	17.0596	4.22026	0.110101	183.2	100.178	0.572107	5.83062
Gh_A01G1840	0.765293	0.582605	0.87837	0.42781	0.371055	0.702972	0.95174	0	0	2.19813	0.125516	1.55942	0.722117	1.20738	0.862362	1.39107	0.975051	0.961038	1.20696	0.598084	0.54111	1.36768	0.314186	0.516875	0.647345
Gh_A01G1842	1.64177	1.47899	0.293138	0	0.742587	2.30891	0.187536	0	0.447712	0	0.0672259	0.504932	0.146532	0.872342	0.168225	0.356587	0.216898	0.207207	0.197678	0	0.0625389	1.2676	0.182183	0	0
Gh_A01G1843	5.48313	6.60053	0.0435487	205.202	14.8743	7.81801	14.1176	390.778	320.666	53.8531	39.0076	0.300857	0.104334	0.069213	0.179791	0.990899	0.74288	1.39516	0.164906	0.0473743	0.119427	7.59999	24.5427	0.328888	0.264991
Gh_A01G1844	4.09605	4.68716	0.130646	91.4081	3.97236	7.88619	7.1974	118.783	201.488	26.4579	29.2267	0	0.034778	0	0.0839026	0.866329	0.307399	0.734297	0	0.142123	0.0895705	4.57052	10.8301	0.197333	0.0769329
Gh_A01G1845	13.8539	13.2726	4.72472	26.3649	24.691	26.1219	8.30151	2.39519	5.48736	9.09503	33.0014	9.47838	9.46295	10.6462	11.9635	15.7165	5.81186	8.24022	8.76968	11.3534	11.4106	25.2488	12.2387	3.36743	8.65712
Gh_A01G1846	25.0706	26.047	8.1265	8.12111	33.7701	11.2402	14.527	3.70714	7.47805	5.27062	4.54039	5.85228	4.45176	6.11701	14.7995	6.86142	7.54675	10.23	6.80257	3.55624	1.54566	9.49515	8.11969	3.75754	5.43051
Gh_A01G1847	10.0581	11.4521	2.52621	6.03556	3.83425	4.21629	5.20522	3.19178	2.4236	11.1371	3.73903	3.90657	3.33773	4.74255	3.67605	6.69615	2.29255	5.29818	6.58294	9.8312	5.5306	8.09926	5.67605	3.16931	6.92613
Gh_A01G1848	15.999	15.5453	3.08531	8.59538	7.04258	8.92971	4.74615	10.1793	4.82556	9.80242	8.84163	13.2442	10.3983	13.1948	11.4259	18.8591	10.72	12.1973	9.13055	6.19768	1.95198	37.1727	46.9625	9.17719	7.61006
Gh_A01G1850	1.44526	1.61619	0.439966	0.121475	0.0455005	0	0.0457479	0.131402	0	0.241723	0.0495389	0.294586	0.221971	0.401311	0.205954	0.0992176	0	0.504895	0.364213	0.195338	0.123078	0.0775081	0.0671415	0.0677863	0.15861
Gh_A01G1851	1.10693	1.50625	2.65531	0.633036	1.52544	0.976108	0.986239	0.177426	0.206395	1.71822	0.160565	3.40329	0.988088	1.74859	1.01157	1.73706	0.613114	1.72363	1.91451	2.18062	1.02911	1.59489	1.1975	1.19351	2.46374
Gh_A01G1852	4.86503	4.36652	0.961344	2.01668	0.436541	3.86783	0.894179	1.68508	0.673109	4.81569	2.11124	6.59935	6.17457	4.66358	3.13598	5.14699	4.74188	8.60244	6.62682	3.32654	1.90752	2.24948	2.44305	7.89178	4.03438
Gh_A01G1853	149.917	140.964	73.3078	113.921	172.221	120.629	104.903	123.137	178.346	108.145	87.817	60.4299	108.942	106.759	85.5609	150.487	92.557	131.567	215.887	80.6855	76.0532	281.776	285.941	131.626	99.2653
Gh_A01G1854	43.677	42.2478	15.3691	47.4284	43.8938	55.6568	71.878	137.56	58.5047	30.4934	38.5325	19.4415	12.9027	12.6985	24.4784	32.7489	7.87647	32.8138	25.3295	22.1132	6.53272	61.4522	96.3207	29.6569	25.0691
Gh_A01G1855	6.41113	9.49756	0.408804	3.0293	0	1.67149	11.8487	87.4126	8.29301	1.58841	48.3852	0	0	0	0.565886	13.2978	1.25765	1.79861	1.35668	0	0	53.8545	81.0877	0	0.598359
Gh_A01G1856	110.725	112.809	457.83	454.624	767.567	560.338	576.851	162.749	126.939	651.688	264.317	241.795	120.04	335.243	255.258	426.508	120.199	431.564	315.333	178.197	75.5538	542.025	502.683	303.534	299.857
Gh_A01G1857	8.2267	7.8372	0.956799	6.58408	5.74516	5.64691	4.73566	73.3782	12.2767	7.67211	3.81513	2.09081	0.860657	2.46014	1.90248	6.12867	2.88108	3.12328	0.598994	0.761434	0.253467	7.30181	8.26463	2.31836	1.28691
Gh_A01G1858	18.1445	11.7202	89.8935	11.4452	7.97826	5.75235	7.79895	18.6555	24.0643	14.8286	9.96693	5.80173	6.74657	6.46875	3.69097	11.9407	7.5273	8.42015	3.51972	5.07065	3.56839	8.99806	9.30757	3.13775	4.57846
Gh_A01G1859	8.8693	8.07095	17.4418	2.02927	2.25233	1.87005	2.03754	2.02854	1.94013	13.3807	2.02268	13.5105	7.08056	7.35392	3.36119	9.43365	6.74396	7.13622	6.14589	4.24958	2.4419	2.16942	0.996099	5.42209	3.68576
Gh_A01G1860	1.84227	2.08457	1.01404	0.460722	0.350473	4.62102	3.14793	0.110498	0.349107	2.45215	0.319106	5.39365	10.1781	3.6469	7.32851	2.60694	5.8126	4.17454	17.4579	16.13	5.40404	0.902497	0.504766	1.48898	9.32952
Gh_A01G1861	89.7268	83.6177	183.022	86.5782	56.1227	81.9626	64.5201	30.9849	25.3664	143.138	35.1556	62.2004	36.7183	113.121	71.3879	197.873	36.971	79.1238	119.98	68.0974	50.7912	366.795	184.761	49.8675	45.6847
Gh_A01G1862	5.47144	6.23215	4.74554	1.3767	3.15745	3.39822	3.42322	0.110686	0.234529	5.13978	0.882809	6.87478	5.07101	5.46988	4.06547	4.49972	4.4489	3.30516	4.75563	2.00921	1.99317	2.35095	1.21664	1.18375	2.20881
Gh_A01G1863	5.54574	5.87957	68.2079	3.45826	11.9132	28.4926	53.4724	0.0989822	0.186316	0.945652	14.7532	1.4495	0.516484	0.934658	1.31209	1.10415	0.479308	0.40077	0.525991	1.05675	3.8977	0.898728	0.102077	0.0386882	0.301042
Gh_A01G1864	21.4425	17.8733	9.65315	14.8684	7.56991	14.6439	5.42256	13.9726	18.9362	16.3509	8.96249	14.0514	17.1435	14.8011	24.3194	20.8994	14.9027	12.6985	8.30047	3.19149	1.58116	10.6623	10.9873	8.51843	8.40093
Gh_A01G1866	0	0.0224247	0	0	0.0619628	0	0	0.118956	0.148798	0.35839	0	0	0	0.307748	0.0448642	0	0	0	0	0	0	0.042198	0	0	0.0240031
Gh_A01G1867	3.22405	2.89203	0.411972	2.55261	0.828087	6.92053	0.575647	6.69494	4.82453	4.23419	1.41529	3.71617	10.1175	8.40929	5.83343	5.05434	2.77962	2.37894	2.42824	1.85653	2.7892	2.91142	1.22588	0.970659	1.91188
Gh_A01G1868	29.3321	29.8342	61.8001	30.4352	92.1262	19.2099	22.789	91.3961	29.2464	73.6117	10.2	50.653	38.101	51.1328	39.7524	46.1898	27.9134	51.1168	29.6034	37.1867	10.5628	20.6251	14.147	37.5605	46.6319
Gh_A01G1869	1.49017	2.74158	0	3.2958	4.38972	2.97019	8.97614	0.628799	0.381449	0.311505	4.45977	1.05988	0.16568	0.244899	1.02546	0.239867	0	0	0.331912	0	0	0.107628	0	0	0.242417
Gh_A01G1870	1.47333	0.733901	0.0104389	0.0569442	2.54003	0.161945	0.0527836	0.92482	0.505835	0.100889	0.221688	0.0724074	0	0	0.0191308	0.156569	0	0.203506	0	0.056863	0.0360125	0.017965	0.0130688	0.476303	0.112835
Gh_A01G1871	19.7553	19.4944	8.38657	21.2458	15.9897	23.9015	12.0684	23.8691	20.3988	19.5948	13.0982	11.9061	13.0882	10.3859	12.7941	20.7018	12.9966	24.0246	21.1509	9.13247	5.32452	25.2222	34.4903	31.9573	17.7529
Gh_A01G1872	1.27247	1.96551	0.156936	0.0351777	0.198767	0.206333	0	0	0.239893	1.35735	0	1.41826	0	0.89482	0.396351	0.559702	0	0.88879	6.08113	1.91827	2.54191	0.101845	0	0.294606	1.38479
Gh_A01G1873	5.33775	4.37612	2.97341	1.89466	3.59511	4.9795	2.05377	1.13368	0.740559	7.92984	3.10029	8.23416	5.39955	4.55968	7.39348	3.92275	5.48594	2.70182	6.52645	2.68722	3.39476	2.12359	4.24905	8.1146	5.98664
Gh_A01G1874	0.189289	0.244537	1.50411	0.225644	0.464087	0.135479	0.595932	0.0628187	0	0.316665	0.0241372	0.657288	0.295393	0.546599	0.275708	0.383613	0.0763423	0.43777	0.408217	0.213684	0.090146	0.337806	0.229074	0.248367	0.308391
Gh_A01G1875	0.48977	0.124285	0	0	0.393055	0	0	0.401359	4.32712	0	0.141061	0	0	0.45976	0.715256	0.499843	0	0	0.207308	0.420363	0	0.81213	0.190963	0.573636	0.303619
Gh_A01G1876	42.8947	44.7532	21.7917	28.6654	38.4717	28.8144	28.4644	45.126	33.1759	36.0918	27.7898	42.7995	39.6965	43.7842	38.41	49.3307	35.7966	40.635	41.7131	24.0258	15.8536	50.1884	70.5331	36.035	34.98
Gh_A01G1877	97.8911	87.8299	102.339	24.0211	25.5734	31.5909	25.828	30.9258	41.6423	40.1665	19.0939	61.8686	66.4885	94.8689	36.9443	91.7835	39.218	29.2771	52.1847	30.7745	16.6104	54.4694	35.6014	18.0473	14.856
Gh_A01G1878	11.2571	13.3778	0.471085	3.26581	0	3.23717	6.87527	0.636428	0.738923	2.46668	3.60671	10.9518	23.1701	16.6643	13.4924	10.5417	6.58014	5.57222	6.70077	5.08388	11.3192	1.44698	1.14796	2.99888	5.28084
Gh_A01G1879	118.178	114.414	37.9674	35.7253	51.9826	68.4101	50.6252	27.8715	28.5709	84.3394	47.2543	298.415	428.55	522.823	242.295	206.217	181.502	84.5674	112.268	53.8884	33.919	40.1656	18.232	20.7084	37.5733
Gh_A01G1880	149.123	132.652	60.8729	53.1432	55.0976	82.9541	56.1571	19.2834	29.826	145.948	55.2797	472.757	534.733	604.151	280.117	341.904	325.356	130.804	151.253	75.9413	55.0161	68.8752	31.6402	20.2898	37.1393
Gh_A01G1881	19.3686	15.6872	34.2851	10.625	8.01172	4.93089	8.8904	2.01775	5.28682	16.6345	7.20606	18.0385	17.8271	18.6347	8.98028	9.01721	11.1207	4.92937	9.70888	5.35954	7.56412	5.73413	2.11417	4.16022	4.77359
Gh_A01G1882	6.64264	6.9006	31.9984	4.3137	8.52807	7.65515	11.5844	5.01895	3.28898	5.37709	2.93862	4.27096	2.13247	3.48526	2.94324	3.37342	1.11615	5.22297	6.75431	4.22358	3.69803	3.53293	3.14366	4.41083	6.65271
Gh_A01G1884	1.87919	1.69552	0	0	0	0.364449	0	0	0.841162	0.344389	0	0	0	0.403901	0	0.351506	4.52084	29.8187	0.546988	0.738357	0	0.355699	0.839857	0.252669	0.133308
Gh_A01G1885	145.685	154.193	142.309	334.558	235.155	241.762	226.268	416.244	387.779	145.293	117.195	83.3414	65.7054	83.9827	124.589	178.764	66.8979	214.479	235.535	131.573	60.114	313.935	221.964	362.213	307.29
Gh_A01G1886	102.666	103.34	96.5223	144.764	143.598	198.857	232.06	105.31	132.559	101.211	97.0284	54.8863	61.4121	80.4031	107.78	119.505	73.6297	119.088	94.5124	72.8656	23.9517	201.304	179.289	165.546	147.101
Gh_A01G1887	3.29329	3.30351	0.0129045	0	13.8154	0.0332475	0.0216891	0.0306898	0.0260026	0.0310324	0	0	0	0.00857014	0	0	0.0249778	0.0238753	0	0	0	0	0	0	0.00845778
Gh_A01G1888	42.6092	40.285	28.5562	31.2004	39.6309	28.03	25.8022	51.1513	20.8748	33.8662	24.6141	18.2269	22.5461	25.1228	14.8692	26.234	13.3618	26.4372	29.2794	16.2733	8.68216	24.6171	31.1406	21.4928	17.7296
Gh_A01G1889	2.05292	1.65012	0.240694	10.2314	3.25385	23.5329	11.8531	1.14956	0.728379	2.67019	5.9745	0.0278427	0.181071	0.16776	0.727688	1.56511	0.326834	0.647091	0.218035	0.371566	0.263205	0.0828067	1.09556	1.42007	2.20003
Gh_A01G1890	176.352	203.521	8.71507	29.0861	19.0775	72.5127	14.6881	8.27357	7.01977	86.0253	23.0193	442.452	582.109	553.856	258.423	256.765	278.925	49.4535	150.845	33.0452	33.177	37.2081	6.31376	7.49721	11.8245
Gh_A01G1892	18.6902	17.2222	25.8965	22.4575	20.5717	15.299	11.4494	9.04064	17.2606	10.0947	9.9226	8.02805	9.82712	9.79126	11.5301	15.1236	9.62792	9.74897	7.34498	5.58728	4.27807	12.5328	17.6578	18.574	9.84126
Gh_A01G1893	0	0	0	0	0.361037	0	0.370737	0.365985	0	0	0	0	0	0	0	0	0	0	0.381374	0.386291	0.24015	0	0	0	0.418479
Gh_A01G1894	2.2745	2.26992	0	1.93083	0.660364	0.712801	0.733306	59.3274	11.984	6.87666	3.71195	0.100303	0.250054	0.0432029	0.106148	0.103754	0.169124	0.5253	0.117817	0.0788217	0	0.037397	0.0362046	0.302183	0.0568794
Gh_A01G1895	3.35147	3.02752	0.256519	5.73667	1.64087	19.1911	0.679974	0.937797	2.03586	10.285	6.51622	5.94946	4.73804	3.02074	5.02638	2.62776	4.38264	2.89458	0.961626	0.565487	0.842202	0.651904	0.565549	2.57573	0.816107
Gh_A01G1896	1.90601	1.93469	0	1.96013	0	0.278581	2.42359	0	0	0	12.6503	0	0	0	0	0	0	0	0	0	0	0	0	0.560838	0
Gh_A01G1898	31.1665	28.7454	3.14488	20.5063	4.23411	9.09448	2.32537	0.3948	2.38572	28.4672	22.0783	34.9399	20.0437	24.1435	14.4754	19.8762	16.189	19.7281	14.524	7.04472	8.45563	12.262	2.45672	6.58441	6.08122
Gh_A01G1899	3.40218	3.20415	0.0269385	48.5523	0.182082	19.8805	0.158808	0.0858638	0.108728	0.563463	124.442	0	0.023845	0.0536382	0.271497	0.146433	0.0261428	0.0999477	0.0609911	0	0	0.00772454	0.23617	0	0.0882469
Gh_A01G1900	6.41388	6.64324	0	0.540213	2.22705	0	0.861451	0.272618	0	0	6.98162	0	0	0	0	0	0	0	0	0	0	0	0	0	0.0556917
Gh_A01G1901	15.0655	16.7816	0	0	9.80342	0	0.33451	0	0	0	0	0	0	0	0	0	0	0	0	0	0	0	0	0	0
Gh_A01G1903	2.14774	2.57012	0.0556322	1.65176	0.0497676	0.625914	3.3581	0	0	2.22868	1.50802	4.20565	4.77141	3.75604	1.02249	1.99343	2.60229	1.6308	0.351119	0.35654	0.44605	0.858753	0.254052	0.0746786	0.192951
Gh_A01G1904	11.3233	10.725	8.23194	6.68609	4.09109	5.25018	5.05624	6.38815	19.0984	8.80693	5.06324	6.49109	7.82156	5.17942	9.47107	5.57499	6.7743	4.6872	11.8119	7.48632	10.161	6.60275	3.4972	5.99614	7.89711
Gh_A01G1905	1.96341	1.40129	0.0350997	0.690993	0.29654	0.726564	0.976703	0.168323	0.779862	0.877197	0.226791	0.060846	0.031081	0	0.139385	0.1373	0.0682356	0.130431	0	0.159311	0.0403422	0.523641	1.01033	0.200079	0.241411
Gh_A01G1906	8.05936	7.51746	5.01586	5.66446	11.3396	8.32025	7.03544	4.41461	10.6593	11.9696	7.6228	8.10061	9.59436	8.35382	9.39053	10.4825	10.6317	9.76133	7.90091	5.32703	2.8433	10.2258	9.75187	10.7633	8.52558
Gh_A01G1907	10.0076	9.53258	4.1228	7.00466	9.89188	9.83154	8.32486	5.50418	3.88079	11.3836	5.80828	11.0586	10.9568	9.92596	12.4412	10.8982	11.2169	10.0867	10.2637	5.48721	4.38821	7.94433	6.22967	5.40606	6.39517
Gh_A01G1908	0.61355	1.80606	0	0	0	0.163295	0.158636	0	1.13263	0.308232	0.0558946	0.10494	0.164003	0.12123	1.46629	0.158325	0.184129	0	0.246474	0	0	0.106536	0	0	0
Gh_A01G1909	48.2711	51.0757	0.420773	26.7054	34.5568	8.71194	13.921	321.645	166.665	61.7426	75.2854	7.74026	216.202	28.2792	372.451	81.8934	77.9018	6.95021	30.6727	10.2331	1.61299	15.8682	5.40148	62.5182	19.3628
Gh_A01G1910	4.56459	5.35221	0.0574223	8.43472	1.30939	1.57565	3.29411	0.421018	3.06158	4.85518	0.395843	0.594662	0.649886	0.598708	0.237116	0.242527	0.507441	2.6666	4.3847	0.858707	1.81889	0.0991707	0	0.541466	0.704314
Gh_A01G1911	7.37472	7.58928	1.29856	4.01108	11.5177	2.87826	16.4808	1.75441	1.50795	2.87999	6.03489	3.96498	5.05299	4.44287	7.56449	3.25717	3.46773	3.31382	3.44115	2.44256	3.54504	3.50591	3.83998	2.42318	2.7191
Gh_A01G1912	4.71075	4.49821	0.680903	3.6113	6.60487	5.48342	5.16275	1.79444	0.704533	2.8834	1.34887	3.88919	2.90379	2.10028	3.57343	2.45683	2.07477	2.69892	5.13537	2.55913	0.984368	5.05199	3.65456	4.21045	4.74439
Gh_A01G1913	476.358	448.088	43.4952	3182.54	31.432	893.117	655.09	289.278	168.303	197.01	1758.98	84.8291	35.8939	87.4417	492.306	877.126	142.665	788.642	208.154	300.479	229.938	3786.7	4189.26	352.723	159.686
Gh_A01G1914	3.17615	3.48358	0.144697	1.07871	2.52622	2.29385	2.56743	0.581081	1.12196	0.858355	0.84497	0.278394	0.192316	0.423769	0.54533	1.02633	0.0470046	0.359366	0.1308	0.525188	0.332028	3.24077	2.09006	0.121959	0.300039
Gh_A01G1915	15.715	16.04	0	0.169219	1.0892	0.582597	0.0948496	0.993483	13.2221	0	0	0.0646731	0.0993844	7.35791	6.73385	74.945	12.5853	10.6673	0.354499	0.101714	0.128504	145.395	86.8326	2.90263	1.85345
Gh_A01G1916	9.60111	11.6318	0	0	0.219964	0.457844	0.22293	0	0	0	0.0795304	0	0.463501	13.9862	4.70716	39.6966	9.80692	3.2047	0.233842	0.7074	0	58.1712	34.2634	6.34643	3.74514
Gh_A01G1917	0	0	0	0	0.146167	0.0186023	0	0.0171974	2.28973	0.0868628	0	0	0	0	0.0330161	0.0188138	0	0	0	0	0	0.0247942	0.0180639	0.109786	0.0495933
Gh_A01G1919	6.72089	6.69363	5.69113	5.98375	3.23512	4.70146	6.39757	3.10986	3.98412	3.11379	7.97872	4.88345	8.3258	4.99084	6.15299	4.00924	4.72664	2.76633	5.35185	3.60093	2.85846	2.58785	1.64876	3.09693	3.5885
Gh_A01G1920	4.67954	4.78834	0.862441	1.61904	0.486985	1.14383	0.846983	0.025045	0.168113	1.4141	0.825819	3.0133	2.46472	2.69023	2.28075	1.96244	0.491062	1.07528	1.26194	1.13321	0.874252	1.62731	0.902311	0.497726	1.15999
Gh_A01G1921	8.20176	9.88592	44.07	6.60306	21.1113	10.3683	25.388	11.6754	11.3988	6.31452	15.3811	6.73427	5.37329	5.42564	7.28272	5.00115	6.90303	8.70355	6.23926	4.80722	6.5968	3.44547	2.43966	4.9186	6.99392
Gh_A01G1922	28.0511	25.2834	181.026	27.1827	56.0408	28.8929	62.1491	47.4313	26.5647	23.9038	39.6385	16.3776	22.8605	20.0473	37.1136	20.5069	31.1503	22.405	12.0749	13.6589	13.5691	10.2336	7.692	9.65426	21.8716
Gh_A01G1923	63.2614	61.2229	287.514	126.815	67.331	33.6244	86.5997	43.6841	120.654	273.747	136.096	27.4417	25.3338	44.0367	30.5179	92.042	9.0301	22.3599	14.141	7.41079	1.53516	18.483	19.1587	19.0207	16.4243
Gh_A01G1924	1.61957	3.35109	2.83725	3.29333	1.63662	1.44198	1.75977	15.1247	134.685	3.48958	10.0638	0.478453	0.920665	1.19196	1.05789	0.750256	0.27088	2.07071	2.09178	0.376509	0.316686	1.71116	1.84183	1.48276	1.35866
Gh_A01G1925	1.57777	1.16473	0	0.838297	0.369299	3.14262	0.430113	0	0	0.940052	0.156893	0.210465	0.161291	0.253752	0.300449	0.229549	0.35417	0.676984	0.395546	0.495984	0.16744	0.06271	0.0303883	0	0.27439
Gh_A01G1926	0.740739	0.537059	0	0.670219	0.174425	0.553079	0.178912	0.176323	0	2.61354	0.125428	0.941917	0.18454	0.544552	0.443996	0.577551	0.831614	0.595417	0	0	0.348364	0.0599599	0.0849156	0	0
Gh_A01G1927	2.89653	3.30367	0.184537	3.02236	1.75353	2.52346	1.70111	2.07265	44.3337	2.58904	1.82592	4.2662	6.41397	4.30941	3.34293	3.03103	4.4018	2.32955	2.93474	1.12953	2.29597	2.94479	1.38137	1.6572	2.01535
Gh_A01G1928	1.91728	1.51983	0.069256	0.414883	1.54462	1.47127	0.315664	1.36496	2.47775	2.14755	0.102227	0.431965	0.220844	0.330744	0.0888689	0.532564	0.48531	0.38651	0.357054	0.339419	0.214732	0.79908	0.398463	0.105174	0.394609
Gh_A01G1929	22.7361	17.3262	4.11494	9.57044	182.862	2.78207	54.6455	51.9935	11.7357	3.09515	10.4175	16.4369	0.383303	7.58303	0.527673	4.27452	1.99597	12.2554	1.02954	6.2335	1.78857	0.41471	5.45503	0.71589	6.28197
Gh_A01G1931	26.3183	22.1366	18.4189	6.97477	3.31518	46.9192	28.2439	6.7646	1.57601	49.6209	1.92494	0	0	0	0.128875	0.151347	0	0	15.7842	50.7572	340.348	0.0810187	0.231793	0.174943	15.1163
Gh_A01G1932	0.809504	1.35756	0.053463	0.206285	0.1355	0.51926	0	0	0	1.06812	0	1.38959	0.674782	0.678241	0.147002	0.62719	0.273097	0.261002	1.41461	0.327538	0.046055	0.023015	0	0	0.0787849
Gh_A01G1933	84.6078	94.5806	18.0926	61.8969	31.8375	42.8035	42.9075	9.03059	6.49067	157.712	34.701	92.421	49.1367	118.465	26.1784	102.868	35.5603	38.8824	72.6613	43.0872	11.2172	83.2885	41.8208	8.46113	18.8244
Gh_A01G1934	1.95872	2.02921	0	7.2376	3.0103	1.75869	4.15397	3.33171	4.45906	1.16494	2.94794	0.0734903	0.0375765	0.0844072	0.0518425	0.147428	0.0825861	0.789274	0.211011	0.0769975	0.194831	0.073056	0.0707377	1.55664	0.79177
Gh_A01G1935	0	0	0	0.0118697	0	0	1.05232	0	0	0	0.0722612	0	0	0	0	0	0	0	0	0	0	0	0	0	0.0896596
Gh_A01G1939	12.6918	12.8606	1.83676	10.5715	6.93039	19.5588	9.8507	22.2005	10.1788	14.3044	9.44487	13.0236	14.854	11.0311	22.2452	12.9894	13.8402	15.0715	5.52667	3.51851	1.80989	15.1135	9.0666	5.18686	4.82206
Gh_A01G1940	0.356911	0.263477	0	0	0	0	0.121978	0	0	5.50241	0.728008	0.041428	0	0	0	0.0311838	0	0.134575	0	0	0	0	0	0	0
Gh_A01G1941	15.1058	14.003	13.0034	9.77859	9.9451	7.73619	8.09364	4.16695	3.49571	11.0417	7.31713	8.4841	10.9824	9.28227	10.828	13.8158	5.18482	8.25672	7.97915	8.20519	8.83063	17.4011	10.0836	10.6344	6.68207
Gh_A01G1942	4.21312	6.19356	9.52517	5.8412	2.46588	7.84068	5.68849	1.53986	1.69797	6.3347	6.82753	9.4656	6.48581	6.65702	8.58516	7.87408	5.34418	7.65835	4.40939	5.1012	3.26574	10.7293	6.57135	3.26935	4.97789
Gh_A01G1943	7.68788	8.19352	1.77764	3.78306	6.50918	6.65556	11.0145	0.899444	0.753632	4.31722	3.77356	8.99065	7.81078	7.11101	8.03457	5.74427	5.29248	6.04926	6.11228	3.08367	1.83908	3.76799	1.9038	3.57498	3.28635
Gh_A01G1944	4.80093	5.09196	0.311373	2.94594	5.22336	3.45918	0.300499	0.321089	0.404725	8.73521	0.396592	2.15735	1.93092	2.41904	0.720336	1.86452	1.16957	1.53173	0.442452	0.363305	1.02122	0.68955	0.48205	0.140672	0.451515
Gh_A01G1945	0	0	0	0	0	0	1.38869	0	0	0	0	0	0	0.255368	0.721787	0.166034	0	0	0	0	0	0	0	0	0
Gh_A01G1946	1.04245	0.978673	2.93305	0.666968	0.865198	0.824922	1.17412	0.204115	0.0861216	2.70136	0.14595	1.65011	0.705059	1.62669	0.860089	1.25337	0.966473	1.29322	1.43815	1.39467	1.00352	1.18555	0.62139	0.57709	1.36975
Gh_A01G1947	2.95286	2.70588	18.885	1.61225	0.453526	4.91507	19.0263	0.0730073	0	1.90273	16.7774	3.19169	2.06597	2.31041	3.66881	1.91876	1.93469	2.18456	1.45111	1.13553	1.32754	1.54608	0.594439	0.674842	0.819616
Gh_A01G1948	1.62815	1.44406	0	0	0	0	0	0	0	0	0	0	0	0.0119882	0	0	0	0	1.52068	0	0	0	0	0	0
Gh_A01G1949	26.153	29.1355	3.55799	18.7969	2.92048	59.5896	8.22709	10.2454	3.96485	42.2502	5.32481	70.1254	45.5156	23.623	42.4549	40.5526	55.6034	34.1298	16.0664	3.20306	1.76156	16.389	13.0597	43.8274	6.49263
Gh_A01G1950	7.96785	7.03364	2.1888	10.5154	5.29351	4.74527	12.6452	2.37373	2.47269	12.2729	28.9924	17.7941	10.8731	8.26907	9.08713	6.61859	8.64871	6.78812	4.59942	11.8406	1.57682	3.17833	2.20058	4.80576	9.6406
Gh_A01G1951	1.20554	2.81445	0	0.540535	1.16442	1.44248	0.199774	0	3.55964	0.780074	0	0	0	0	0.141249	0.246836	0	0.22182	0	0	0	0	0	0	0.299839
Gh_A01G1952	3.10931	2.18057	0.560079	2.50995	0.810692	2.52584	1.43548	2.17889	4.40413	4.7482	1.32004	2.89174	3.3079	3.25265	4.04172	2.17875	0.949143	2.72004	1.50944	1.73854	1.63649	1.73106	0.993617	2.10209	1.09818
Gh_A01G1953	62.7142	63.8537	51.3312	92.8	47.3744	45.371	35.3974	72.2064	62.1512	89.7785	46.9976	46.2864	42.3149	62.2073	47.085	72.1717	54.3525	52.7369	50.7931	26.3993	13.8748	58.4632	50.38	30.0758	23.6528
Gh_A01G1955	10.3033	8.52233	0.198421	42.2781	15.8767	22.9899	8.14789	16.4934	21.4449	28.6425	16.8919	1.86606	1.22408	1.50875	1.2731	0.868145	1.01405	1.6218	2.23035	1.19623	0.634664	0.378335	0.26588	0.645612	0.682223
Gh_A01G1956	51.9829	55.0779	31.9889	30.053	15.0812	55.9291	122.519	5.26829	6.2609	21.3457	80.7776	24.0059	16.9419	22.0283	22.217	24.7782	25.6661	23.4658	15.1732	15.1691	6.89424	24.4102	10.5354	16.2825	14.2108
Gh_A01G1957	0.0193131	0.0784147	3.14201	0.155919	0.132109	0.269049	5.24465	0	0.0450543	0.19743	0.811825	0.142131	0.0790687	0.0815542	0.122776	0.10688	0.108286	0.269103	0.0404738	0.0202844	0.0900101	0.192092	0.0559736	0.0425216	0.117089
Gh_A01G1958	2.63054	2.80793	2.57048	3.57186	1.94474	2.82508	1.90312	0.234506	0.436352	2.89074	1.45453	3.00493	1.77551	2.17897	1.69993	2.81585	1.14383	3.24346	4.08239	2.05461	2.22045	5.9935	5.3993	6.25649	4.63434
Gh_A01G1959	71.4294	61.6899	14.3573	133.785	44.2979	88.9826	55.5516	35.7591	10.4001	111.028	23.1944	101.605	67.4987	113.445	42.3513	133.07	67.7271	156.603	98.8829	57.4357	24.5227	214.256	487.447	115.146	63.758
Gh_A01G1960	45.6924	43.5616	35.1431	24.4233	41.4741	33.5437	28.4639	2.50184	5.31555	47.0647	17.948	32.7163	21.4481	41.9643	23.31	44.3252	28.8118	28.7829	33.7306	15.658	11.5527	43.4468	22.9469	18.2481	16.3881
Gh_A01G1962	0.363352	0.286859	0.147014	0.238391	0.446974	1.30679	0	2.30134	0.179203	0	0.945724	0	0	0	0	0	0	0	0.0397304	0	0	0	0	0	0.0865494
Gh_A01G1963	12.922	11.8328	4.47482	5.38908	7.20471	12.149	6.54294	2.90014	0.639075	7.75748	1.84515	11.3584	6.71008	10.6205	8.66924	13.9949	5.95571	13.8901	11.9248	8.10445	6.77837	33.2925	24.7534	6.54217	10.605
Gh_A01G1964	12.5182	9.8014	1.35807	0.180737	0.506103	0.103851	0.507145	0.0966636	0	0	0.0183966	0	3.21361	0	0.18314	0.103995	0	0	0	0	0	0	0	0	0.117662
Gh_A01G1965	22.3314	23.2153	19.964	10.1377	19.5607	13.2605	12.7882	13.0168	12.4047	18.5489	7.12781	21.6509	23.9091	17.8888	19.2591	21.7029	19.349	16.1784	19.7029	11.9112	9.29819	19.6942	16.1823	6.04251	7.7657
Gh_A01G1966	4.21562	4.80618	4.71438	2.84087	4.17188	3.71571	4.4131	2.29086	1.27602	6.50332	1.32003	4.69479	3.98377	3.84098	3.4231	3.41526	2.21759	4.19989	5.40516	2.9468	2.0172	2.73137	1.71274	3.76954	4.94238
Gh_A01G1967	13.7227	11.6292	29.7863	8.93397	9.32986	11.2538	12.3072	1.94998	2.65619	7.66265	5.62588	6.6897	3.95684	6.33224	14.5919	12.5117	5.89167	12.7828	10.2849	6.09945	3.84709	18.9358	10.8642	4.86272	5.81541
Gh_A01G1968	8.60628	10.341	1.46435	8.09468	3.53456	10.5508	13.5613	15.3873	4.01707	7.87262	9.91949	7.29693	5.02165	10.9615	9.28024	12.1055	5.45676	15.217	5.97893	2.80989	1.94577	15.8633	15.0357	12.0716	7.85719
Gh_A01G1969	22.8736	25.0035	65.6759	28.9829	0.504446	24.2172	27.9333	0.147441	0.37155	24.5084	84.8282	12.1184	37.1137	21.5967	16.2106	10.7729	5.19022	18.4724	16.7365	14.4637	58.0931	1.43741	1.01456	1.27802	11.6406
Gh_A01G1970	1.34178	1.28355	5.72021	0.712504	0.509993	0.807839	1.25337	0	0.66659	0.978425	2.02873	0.865402	0.818884	1.17639	0.911405	0.750454	0.535579	1.02363	1.4049	1.29458	1.35264	0.378392	0.396147	0.4737	1.23968
Gh_A01G1971	10.2179	12.3603	42.6439	6.02319	17.8407	3.37936	24.5471	1.02394	6.2671	1.90994	12.0702	13.1129	12.2514	10.9176	8.27481	9.42372	11.5825	3.92991	26.7524	11.7737	6.84368	7.17229	3.58174	2.66959	7.9508
Gh_A01G1972	76.4675	63.9355	8.492	73.2978	1.45653	114.747	476.825	1.9102	0.954481	16.3604	726.842	0.451286	0.695559	0.415278	1.10272	1.86855	0.614797	0.440578	4.94718	4.9743	1.70184	0.0676557	0.260573	6.26532	4.66726
Gh_A01G1973	5.36223	5.4429	5.96951	2.51952	2.38687	3.33025	5.93853	0.525941	0	2.35332	1.33977	3.77324	0.979411	3.1102	1.44419	3.86101	1.87737	1.79294	2.25081	1.98886	2.84199	2.36206	2.46283	0.781928	1.33346
Gh_A01G1974	1.81937	2.33408	0.0945944	0.0171298	2.06158	0.393268	1.77667	0.914605	2.29822	1.47242	0.575241	1.3749	0.930738	0.902901	1.12757	0.923755	0.775671	1.27071	0.66648	0.308921	0.65043	1.40232	0.874313	0.5375	1.09612
Gh_A01G1975	5.711	5.9253	8.43048	5.32654	4.61989	4.00755	5.18878	1.89749	2.95018	7.23254	2.74448	5.96139	3.3454	4.65296	3.88225	4.62968	2.48721	6.1935	7.87913	5.53759	2.64244	4.12822	3.27976	3.3839	4.68121
Gh_A01G1977	0.419918	0.538402	0.600941	0.336195	0.592932	0.382482	2.67701	0.0815347	0.138013	0.384563	1.03898	0.704918	0.378571	0.839086	0.221226	0.417072	0.132623	0.253533	0.439552	0.31091	0.256357	0.505185	0.579289	0.347812	0.538389
Gh_A01G1978	0	0	0	0	0	0	0	0.258273	20.2267	0	0.564622	0	0	0	0	0	0	0	0	0	0.174689	0.089301	0.127466	0	0
Gh_A01G1979	9.89913	8.97912	33.273	6.22276	8.13547	2.80025	4.91649	3.74502	3.72921	4.12828	3.31531	4.11519	3.86938	3.67356	2.02082	4.05229	2.52517	6.63466	7.51856	2.90976	2.87775	8.8499	21.9697	9.85426	5.67071
Gh_A01G1980	17.8055	15.8519	15.7624	11.0289	12.8076	9.50821	8.72434	14.7195	8.27568	13.9701	12.1445	17.2684	13.2409	17.2206	12.2681	13.99	10.3974	11.3101	6.90777	4.87757	4.00422	10.3227	12.7681	3.48753	3.94717
Gh_A01G1981	7.76036	7.74645	0.139462	0.139236	12.3003	3.39648	10.5594	0.335236	0.211425	0.540609	0.527495	5.55727	1.29711	2.74731	2.17306	2.25388	1.95466	3.11346	0.454096	0.189858	0.0480436	0.948677	0.645385	0	0.808324
Gh_A01G1982	0.0684973	0.208583	0	0	0	0	0	0	0	0	0	0	0	0	0	0	0.282858	2.70164	0.893925	0	0	0	0	0	0
Gh_A01G1983	3.68321	2.40123	0.533444	0.0401855	5.40698	0.115731	5.48052	0.26963	0	0	1.26868	0.153708	0.0887022	0.0441797	0.0611571	0.115687	0.260882	0.124645	0	0	0.152627	0	0	0.0840748	0.043642
Gh_A01G1984	5.07248	5.63572	12.2512	3.4798	4.90335	7.71697	4.0515	7.01017	18.1359	5.42129	2.78933	3.33368	2.49478	4.85008	12.7625	6.39228	5.28571	5.2047	3.25394	1.83154	1.69448	12.6936	8.08041	2.22052	2.20479
Gh_A01G1985	0.164048	0.541176	0.35801	0	0	0.156034	2.58758	0	2.546	0.146364	1.5626	0	0.119191	0.148103	0.219034	0.0581442	0	0	0	0.162219	0.0510591	0.154608	0.0743048	0	0.058544
Gh_A01G1986	19.5619	21.4254	2.00652	1.96628	0.553944	1.49751	2.89321	0.586082	0.684791	6.26835	1.18489	12.4803	11.1481	15.0324	5.96228	6.74981	10.8195	7.30427	4.83546	1.37885	0.969824	4.15647	0.756995	0.199663	0.925117
Gh_A01G1987	2.08942	2.18323	3.50751	1.65881	0.946428	3.62681	1.18169	0	0.080857	3.03581	0.799838	5.93912	4.25245	3.88806	6.22168	2.87705	5.17742	2.97631	1.91823	1.45255	1.6314	2.04385	0.500494	2.20305	2.35839
Gh_A01G1988	36.1948	38.8779	56.0549	48.7059	46.7779	45.3019	27.7152	7.2984	12.3638	90.587	27.9703	42.7192	51.0975	83.8065	54.7103	95.4037	57.5534	56.2132	67.644	47.7552	29.7725	138.113	73.9368	38.2581	45.8447
Gh_A01G1989	0.166329	0.168831	0	0.30003	0	0	0	0	13.1361	0	0.102652	0	0	0	0.517022	0.0726738	0	0.964659	0	0	0	0	3.6843	0	0
Gh_A01G1990	26.8528	22.8679	2.4921	12.3543	62.0574	4.95159	13.3792	14.5936	14.1856	12.9583	2.18256	34.7431	21.293	30.5308	7.8275	15.0453	12.2509	20.4381	5.8588	2.53546	1.40916	0.99075	1.15682	2.13242	3.66137
Gh_A01G1991	0.605904	0.246008	0	0.385935	0.455557	0.702158	0	0.272684	1.98147	0.109614	0.330998	0.233094	0.239161	0.223332	0.226725	0	0.131902	0.12604	0.0608409	0	0	0	0	0	0
Gh_A01G1992	1.23418	1.51362	0.253423	1.55435	0.555206	0.889739	2.91361	0.366104	5.64369	1.4661	3.4285	0.837418	0.399437	0.730866	0.336582	0.405953	0.288286	0.167708	0.716969	0.538019	0.877101	0.310614	0.0510511	0.0815721	0.478965
Gh_A01G1993	14.7758	12.2771	9.34657	13.4116	23.205	13.3447	10.9864	3.72789	8.90182	17.6875	3.7361	10.4832	6.72035	8.30227	7.81554	9.01148	5.68373	16.6243	14.6928	9.05286	4.61651	7.33001	6.86003	12.6252	11.7003
Gh_A01G1994	36.3519	32.3827	49.4044	48.4565	40.1731	30.0885	14.7098	543.354	301.548	78.3064	23.4434	17.9295	9.94901	15.2116	6.27031	19.9937	4.86126	25.3309	43.3736	24.9382	16.3629	21.3987	44.2861	47.182	35.1629
Gh_A01G1995	112.727	118.597	15.0159	192.181	39.281	104.918	62.5689	115.754	162.111	80.9494	127.21	136.023	136.377	137.393	126.053	128.127	126.225	142.998	150.993	107.956	81.9919	132.182	100.685	87.0009	78.0413
Gh_A01G1996	32.8319	37.3058	0.661767	7.37231	4.82887	12.6904	1.34548	0.412857	0.0519455	76.441	0.778296	117.611	77.1008	85.5683	49.9855	60.0848	60.4651	28.2139	48.991	23.401	7.61555	11.4919	3.36491	0.486628	13.0885
Gh_A01G1997	5.68365	4.28316	1.62279	1.79771	6.87864	2.85859	2.86773	7.11329	3.14018	0.842962	0.917317	0.161489	0.290971	0.21685	0.429638	1.80386	0.828576	1.58326	0.590087	0.508991	0.320279	5.79668	9.94508	4.52683	2.14313
Gh_A01G1998	4.17285	4.26633	2.97879	3.80147	3.57374	4.00383	1.78192	0.475229	1.05232	4.22075	0.999447	5.56219	7.5552	7.4921	7.16928	3.82712	4.30971	5.11431	6.87741	5.4901	4.43687	1.6232	0.658922	3.45529	4.27373
Gh_A01G1999	3.99411	4.32588	0.954045	1.60862	2.82398	3.78835	3.29631	0.850907	0.15825	3.17225	1.1055	3.93025	3.80155	2.81424	4.02001	4.34693	5.01651	6.35309	8.32654	4.69256	7.06667	7.78857	7.36165	2.32602	4.99494
Gh_A02G0001	6.36912	5.56075	7.88788	4.31574	4.73084	3.87819	3.78206	1.97493	2.06223	6.48787	2.21748	4.99678	2.74491	4.40981	3.01426	3.24038	2.75601	3.72262	3.26042	1.05011	1.32115	2.16997	0.641073	3.03125	2.55822
Gh_A02G0002	11.6909	14.9542	4.54677	12.6677	17.1856	12.6831	11.4435	27.1678	9.24299	10.3098	1.05179	11.9598	5.129	7.32018	7.27608	11.9905	5.06919	12.2203	10.3612	4.1684	2.9853	18.4646	13.009	11.8251	10.1906
Gh_A02G0003	0.552102	0.446039	0.173217	0	0.834205	0	0	0.0620908	0.0262146	0	0	0	0	0	0	0	0.0504208	0	0.0235327	0.0471855	0.104651	0.00744998	0	0.0164786	0.0170235
Gh_A02G0005	28.4859	32.3917	2.9	17.0449	19.695	28.4255	14.0837	8.12792	4.44921	26.1186	10.9579	41.2987	36.3143	33.0244	39.9927	36.426	34.3233	30.0472	25.9446	22.1302	19.5971	35.7961	29.9043	15.5242	23.299
Gh_A02G0006	10.0207	7.30257	0	4.33117	1.22572	4.34857	7.79508	0.418672	0.500298	0.411821	12.9684	0	0.216525	0.79627	0.148741	1.03863	0	0	0.861384	0.436863	0.270874	3.23802	5.15739	1.19114	0.157774
Gh_A02G0007	20.8025	21.5349	23.2333	16.3746	20.2499	22.6042	19.1596	19.8217	26.4963	18.5931	16.3027	16.1352	21.6296	15.2073	22.0318	16.7495	15.5239	19.6676	16.7975	12.0653	11.4856	22.4342	21.0453	13.926	14.5867
Gh_A02G0008	4.30696	4.04436	0.114986	0.652137	3.27849	0.707722	0.65528	1.20983	18.0882	0.870857	0.464041	0.796775	0.802145	0.271689	0.698253	1.23628	1.13345	1.04311	3.25615	0.821787	0.148519	2.46309	3.10965	1.90948	1.2284
Gh_A02G0010	8.21651	9.91567	9.34149	4.54452	9.69151	7.14312	6.95009	6.19208	5.48374	9.50472	4.46402	7.78314	9.23926	7.2269	10.0785	7.3016	10.2594	10.9861	7.4705	3.91337	6.63366	5.65584	3.64422	3.63102	4.60144
Gh_A02G0011	2.06503	1.50489	16.2076	1.64677	0.350828	1.23396	7.93427	0.287108	0	0.673864	1.45749	0.171068	2.39328	1.04208	1.10628	0.193102	0.46359	0.166128	10.5691	17.222	21.1049	0.0340975	0.0246965	0.0748903	8.38943
Gh_A02G0012	6.71186	6.21481	10.6855	2.18833	3.59928	3.78287	3.09421	0.148496	0.134323	7.92457	0.713211	5.71196	2.23888	3.68453	2.13042	4.9209	1.70525	2.98806	7.30631	4.42414	2.05267	4.76393	1.55619	1.55337	2.79106
Gh_A02G0013	15.8311	15.813	2.4087	15.0198	5.23123	7.46079	7.61806	35.6833	12.7323	9.51926	13.6318	10.9709	8.77284	16.0115	11.2439	26.4468	11.9134	10.044	9.44953	6.47855	6.03312	32.1913	22.6658	7.59511	5.79294
Gh_A02G0014	22.0094	20.7488	2.41966	17.114	20.8791	27.619	3.7093	21.6521	13.4383	22.2034	2.1131	17.1717	8.96085	22.0405	19.8562	43.1676	24.0349	40.2077	36.4688	9.19459	6.23418	76.868	39.3459	32.6059	20.1118
Gh_A02G0015	18.5983	17.0391	1.22237	3.46935	10.9482	7.67628	5.62217	0.153198	0.384296	14.9924	1.33915	22.8521	17.2951	22.5406	10.9395	24.0146	12.6688	18.8383	27.2838	13.8772	7.31173	15.9551	7.05052	4.46653	7.69754
Gh_A02G0016	7.10032	5.83684	5.42232	4.46879	8.65002	8.59588	3.35036	2.93255	12.7531	6.13395	1.74109	6.03366	6.97811	3.64249	7.66425	5.47515	5.04006	5.84924	4.61818	14.4309	4.29756	5.91287	3.79392	3.05099	10.9205
Gh_A02G0017	9.81483	10.425	0.785122	5.93643	28.4967	3.75453	28.8359	2.2758	0.777998	2.02209	10.59	1.06905	1.14093	1.21325	1.57484	1.01147	0.924937	0.526683	0.294391	0.147524	0.397536	0.215336	0.144194	0.154662	0.379207
Gh_A02G0018	5.01654	4.69807	0.0988545	1.11815	0.835185	3.32383	0.694412	1.13158	0.731961	10.5404	0.304212	9.80775	6.30197	6.66869	7.57907	6.42426	6.08306	2.26436	5.9802	2.33331	3.25803	1.05867	0.398719	0.187893	1.42465
Gh_A02G0019	4.88413	6.14934	0.676011	7.47477	0.342519	1.8605	0.691057	0.747785	16.6074	4.90702	0.589534	1.86444	3.19769	3.08579	3.78551	4.34433	3.59527	0.667878	2.60037	1.74531	2.13693	0.876487	1.30343	0	1.16037
Gh_A02G0020	10.418	8.54438	0	0.436241	1.38082	0	0	0	0.369183	0.297188	0	0	1.20973	0	1.27824	0.393364	0.357093	0	0	0	0	0	0.0754018	0	0.0594134
Gh_A02G0021	4.14061	4.15269	5.93722	2.3374	2.55591	3.48807	1.74813	3.6662	0.789478	2.05467	3.37845	1.70899	5.47789	1.88324	7.29938	4.00404	5.87997	2.90459	1.92283	0.956583	1.56298	3.93958	3.9283	2.304	1.48071
Gh_A02G0022	87.2972	97.9091	187.501	84.6928	193.085	138.492	133.305	135.165	50.5058	101.101	194.169	174.28	251.284	159.911	418.268	196.805	273.812	186.275	104.17	109.633	201.003	165.381	268.555	110.836	132.745
Gh_A02G0023	104.951	115.021	165.696	116.772	291.92	200.8	150.002	143.333	90.3002	98.7676	206.978	190.43	322.801	203.274	389.976	248.499	292.945	248.457	160.756	175.642	270.317	280.262	463.297	180.492	186.845
Gh_A02G0024	0.901084	0.765312	4.12807	0.974653	0.176728	1.26465	7.94607	3.65407	0.211425	0.743338	3.56381	1.44972	0.667083	0.818643	1.59784	0.990617	0.814442	0.272427	0.435176	0.607544	1.27316	0.624446	0.174428	0.185309	0.34251
Gh_A02G0025	7.37843	7.75481	1.23105	7.49942	3.17426	9.27402	10.6476	3.92715	1.90378	5.00054	8.59086	4.92952	11.0027	7.38434	12.3995	7.36386	9.75591	7.44589	5.46838	4.34836	3.56023	6.33225	3.12688	3.67726	2.90497
Gh_A02G0026	4.08501	4.33213	0	0.0766413	0	0	0.659221	0	0	0.848766	0.235279	6.47938	3.31294	7.34108	11.8382	7.15748	8.90269	0.971879	1.78712	2.6738	2.11379	2.63201	0.212504	0	0.419632
Gh_A02G0027	0.418678	0.449975	1.77225	0.100313	0	0	0.0936919	0	0.112113	0.0897666	0	0.127788	0.0981785	0.403838	0.37239	0.120197	0.108099	0	1.90125	0.602913	0.126961	0	0.0461221	0	0.435101
Gh_A02G0028	6.39466	6.50512	4.88631	5.58475	5.45176	6.75818	4.80399	5.20991	2.37785	8.02167	3.00559	7.1838	6.62642	5.77643	7.11369	6.44909	5.02027	6.72992	10.8779	5.38422	3.83768	6.85414	4.93424	5.36209	5.08919
Gh_A02G0029	13.0759	13.8655	0.0479468	11.5845	10.6306	3.87352	11.405	0.116556	0.145852	1.17073	2.71349	4.72279	0.127595	5.40717	2.63887	24.5884	10.6332	0.269149	0.0648792	0.391269	0	3.47468	0.299018	0	1.50607
Gh_A02G0030	22.1426	19.8316	14.0054	13.1989	9.97283	19.745	11.4561	3.25305	3.07458	16.3486	10.4654	17.3343	12.9271	11.9747	12.3813	14.7058	11.0306	17.5674	20.5091	11.7243	6.98336	21.9192	13.2803	13.0169	13.124
Gh_A02G0032	0.390805	0.604472	0.282148	0.128032	0.214525	0.292431	0.857442	0	0	0.546927	0.0260279	0.70877	0.337405	0.505275	0.581878	0.560773	0.865132	0.629948	0.612435	0.729788	0.194383	0.170069	0.14115	0	0.277172
Gh_A02G0033	0.326171	0.38832	0.878717	0.404928	0.268358	0.364268	0.231613	2.52549	1.1103	0.391204	0.0913135	0.110247	0.121792	0.147598	0.161642	0.0829018	0.328404	0.294276	3.6932	1.36528	0.682707	0.00606931	0.12382	1.04819	1.1516
Gh_A02G0034	3.42647	2.50741	3.69125	0.716965	2.98517	0.879933	1.99695	0.873865	4.52565	1.8801	1.41204	2.31511	0.612906	1.5346	1.29082	1.35355	2.12502	1.65861	0.725168	1.19036	1.10929	0.449421	1.07879	1.38402	1.33616
Gh_A02G0035	0.893974	1.15949	0.0355741	0.0958571	0	0.280024	0	0	0	0	0.0326418	0.245173	0.189652	0.211758	0.195969	0.346265	0.10522	0.100521	0.383938	0.0966623	0	0.276838	0	0	0.0348881
Gh_A02G0036	0	0	0.1021	0	0	0	0.394506	0	0	0	1.7732	0	0	0	0	0	0	0	0	0	0	0	0	0	0
Gh_A02G0037	0.562869	0.0714171	2.57635	0.0867803	2.70841	0	0.500318	0.243071	0	0	1.68947	0.166956	0	0	0	0	0	0	0	0	0	0	0	0	0
Gh_A02G0038	9.03537	8.88233	13.5583	6.17337	12.1167	9.29065	11.5711	3.94773	4.50424	6.60945	4.40241	7.17743	7.35216	5.79364	9.84126	6.77805	9.26997	8.92346	7.35948	6.63418	4.59465	6.80154	4.00794	5.36817	5.34901
Gh_A02G0039	9.4384	8.36908	17.1606	13.2207	15.5895	12.3137	21.2256	5.97648	6.14834	8.86827	7.76334	9.97608	12.3257	9.47513	22.3802	8.67978	8.24412	9.63503	8.7437	7.98455	3.05958	5.73977	3.43627	5.74601	5.82194
Gh_A02G0040	7.06474	8.07825	60.7329	3.91606	11.7303	5.85703	7.63275	4.55037	4.07521	7.47267	2.26161	7.09329	5.59885	5.39553	8.40184	5.02668	3.44929	8.05902	7.18471	8.98474	4.92455	4.81805	3.53296	5.38648	9.94615
Gh_A02G0041	5.91945	6.74231	22.8734	3.3317	9.70158	5.08869	5.6491	4.21266	2.36982	5.03766	2.51415	5.52218	7.02083	4.55479	6.11724	3.60482	4.42162	4.8232	4.89316	4.23809	3.74029	4.02483	2.23657	4.55029	5.12298
Gh_A02G0043	4.22085	4.15151	0.483265	4.91014	5.32676	15.3036	13.8324	1.88006	0.294032	3.30449	0.711505	1.08561	3.21522	1.05636	2.48249	1.57148	3.69118	3.05225	6.53898	1.77462	0.994763	1.12575	0.904113	10.228	3.91354
Gh_A02G0044	11.8139	9.18209	1.05149	0.807195	18.6807	4.76185	2.04793	6.87726	1.1099	0.722113	0.801804	0.920236	0.589242	0.441744	1.69708	1.10105	2.44439	0.751908	0.851652	1.73421	0.083226	0.39838	0.144956	7.02665	5.46043
Gh_A02G0045	0.106875	0.06509	0	0.160769	0.0817062	0.250906	0.0817227	1.67025	11.2005	0	0.14863	0.139563	0.04285	0	0.265997	0.031501	0	0	0	0	0	0	0	0.122279	0.0316664
Gh_A02G0047	31.2815	30.4155	5.23635	135.054	105.895	42.6381	60.7162	144.271	93.8627	52.8416	133.773	19.4902	43.5028	20.0889	39.2563	25.6256	34.3629	28.2645	15.3245	7.62783	7.35389	14.2554	10.9687	11.5022	11.5353
Gh_A02G0048	235.154	267.684	93.5617	87.0154	71.104	53.6755	43.0793	21.3309	25.0451	159.502	50.994	144.008	151.016	233.446	137.895	174.555	145.212	130.503	128.953	57.2338	66.2814	234.167	266.49	48.215	39.2395
Gh_A02G0049	76.2236	75.7974	39.1088	36.8277	89.8287	47.4087	64.1732	43.0306	36.4003	26.7084	56.375	52.9594	95.1097	46.0128	132.735	57.5327	103.492	52.332	41.4201	35.8973	23.5727	60.529	87.1136	49.3018	53.4953
Gh_A02G0050	1.43514	1.98025	0.556973	0.015297	2.52363	0.306623	0	0	0	0	0.046677	0.058439	0.134609	0.0671429	0.603464	0.153894	0.394947	0	0.0457614	0	0.174223	0.0436237	0.126556	0.0319965	0.0828837
Gh_A02G0051	22.6797	21.7133	2.61752	3.75388	3.7778	6.30403	4.75245	0.581404	1.90947	24.5389	6.36395	77.5287	48.2428	57.3187	61.6916	54.6904	82.4626	45.301	11.6455	8.316	3.98973	40.4717	38.5774	3.36113	7.60814
Gh_A02G0052	3.639	3.08931	0	1.06987	0.233229	3.64673	11.3602	1.14778	0	1.83026	7.83772	0.474721	0.122916	0	1.43847	0.0596334	1.37043	0	1.48674	2.24976	4.38412	0.15957	0.456678	0	0.721891
Gh_A02G0053	0.468868	0.423041	0	0.854135	0	0	0	0	0	0	0.778771	0	0	0	0	0	0	0	1.00169	0.289059	0	0	0.131853	0.795266	0.208713
Gh_A02G0054	1.76278	1.76985	0.420789	1.00061	0.441289	1.84269	0.47779	6.94524	0.616034	2.07499	1.13764	4.65001	5.41788	5.77406	6.66332	6.62766	7.37454	4.25298	0.216509	0.158018	0.249872	6.90995	4.20968	0.578258	0.342087
Gh_A02G0055	25.4143	24.2473	2.62188	30.4674	13.9262	13.2607	3.39032	32.2832	14.2923	12.2989	182.166	15.1738	8.005	8.61656	44.062	18.5127	27.2431	14.0105	14.9663	8.84736	5.90937	7.78155	2.89551	5.3475	9.11077
Gh_A02G0056	4.24541	4.27256	7.23524	4.72724	5.83013	5.52882	3.93051	2.7917	1.95271	5.66003	1.9593	5.78799	4.21751	3.91837	5.33348	4.41693	3.42562	5.98141	7.19152	5.0344	4.23278	4.57198	3.43368	4.51454	6.0867
Gh_A02G0057	25.177	24.473	123.75	38.6588	76.1406	33.7945	61.0651	25.3823	29.6439	31.3268	29.6056	24.1536	41.9567	19.2558	66.2314	22.7713	42.2309	24.2398	24.3186	20.6566	16.5173	8.71982	4.13136	16.1262	24.7291
Gh_A02G0058	0.0254594	0.20674	0	0.20138	0	0.72937	1.42333	0	0.0850499	0.0683907	1.23216	0.0482043	0	0	0.0768638	0.036293	0	0.235655	0.07549	0	0	0.0964331	22.1267	0.210712	0.137004
Gh_A02G0059	0.219735	1.07803	0	0.943844	0	0.614953	0.399468	0	0.476682	0.481576	10.4002	0	0.103964	0.0773158	0	0	0	0	0	0	0	0	1.01692	0	0.0382213
Gh_A02G0060	0	0	0	0.249186	0	0	0	0	0	0	8.84836	0	0	0	0	0	0	0	0	0	0	0	0	0	0
Gh_A02G0061	2.20068	1.8534	1.17375	0.705935	1.7234	1.4456	3.74813	0.174773	0.0735877	0.861714	0.336199	0.862905	0.741939	0.894174	1.31307	0.981521	0.779174	0.81238	1.28553	0.462918	0.25116	2.22272	1.45864	1.29175	1.24072
Gh_A02G0062	0.387831	0.449903	0	0	0	0	0	0	1.38028	0	0	0	0.0549202	0	0.0378695	0	0.484233	0.347046	0	0	0	0.178017	1.70127	0.625238	0.0810915
Gh_A02G0063	48.9221	47.0336	6.81364	18.5858	43.9505	177.491	61.9923	7.15074	7.84252	20.6167	4.14548	63.4222	47.8355	57.8103	52.3735	77.9508	93.6385	76.6394	47.6494	27.3043	13.4778	94.4915	91.7138	34.3099	33.7949
Gh_A02G0064	17.4039	18.0481	13.2305	12.369	19.1351	27.7757	32.7856	1.40713	1.03869	12.2093	14.7718	15.0576	13.0665	17.1243	30.8213	18.9259	26.1767	19.5993	7.33804	3.92471	1.40109	16.8868	6.9612	4.46954	5.24367
Gh_A02G0065	5.15239	4.53479	1.03036	13.3052	3.80708	12.7253	16.1153	3.30666	10.3457	2.55343	13.7938	1.80734	7.25591	1.75419	19.5988	3.77097	10.2852	6.68013	1.92076	0.811313	0.492109	3.39819	1.7397	5.30558	3.73219
Gh_A02G0066	6.34294	7.23115	2.6169	4.82767	4.6984	4.74207	4.75237	2.0638	1.84295	6.57949	2.97102	7.14024	4.83794	5.42764	5.81103	4.84827	2.91016	5.4871	5.14712	4.00969	1.69366	3.43936	2.51495	4.40771	4.79527
Gh_A02G0067	2.0431	1.33935	0.118907	0.822544	1.23054	0.295395	6.06864	0.14306	0	0.216216	5.76683	0.0514902	0	0.133075	0.272488	0.271158	0.144746	0.331997	0.174722	0.0809308	0	0.0256013	0.0371707	0.0282025	0.270108
Gh_A02G0068	10.0226	10.0288	29.1163	10.722	8.76428	9.12197	9.92822	14.2458	12.5504	9.46655	8.6747	6.49487	7.70907	6.20547	7.55133	6.26097	7.87156	7.56979	6.38605	3.9619	2.07702	3.44614	3.14444	6.19233	4.08917
Gh_A02G0069	11.6258	11.8483	8.8395	51.8968	3.3022	10.241	8.1291	29.4954	38.0052	17.7975	20.433	10.5151	11.1424	6.12873	7.65234	7.06344	7.93526	12.9014	7.13611	2.39634	1.99882	5.35601	4.62029	13.3149	7.55717
Gh_A02G0070	23.3373	23.3422	0.887004	14.3071	7.2194	23.7997	8.32601	0.314038	0.230593	75.7596	9.07458	73.7044	70.3387	50.5557	52.7909	32.6087	50.3769	19.8576	21.3711	13.9524	27.5915	7.85976	1.86703	0.646553	10.5916
Gh_A02G0071	47.6084	36.5381	0	4.43071	2.31482	7.66511	0.410451	0	0.965977	6.92691	0.40876	9.71822	2.26472	7.90271	7.32992	6.48701	5.29796	4.5795	9.60399	3.27704	0.499378	2.28267	1.10522	0	0.740205
Gh_A02G0072	3.3629	3.66806	0.674546	2.6225	3.41955	3.80162	3.09833	0.376865	0.477298	1.18379	2.85652	2.09727	2.4309	1.65713	2.22327	1.2115	1.60659	1.38932	2.46355	2.72044	1.81454	1.20571	0.790011	0.500014	1.70467
Gh_A02G0073	26.1341	25.1563	30.4283	26.1565	31.5235	44.2905	79.2775	3.15323	3.9351	66.2346	10.597	29.9421	29.725	20.2102	26.4661	34.4608	23.0098	32.2727	22.7742	20.6317	13.426	47.9627	32.6836	14.7983	21.2371
Gh_A02G0074	1.85587	1.62897	1.95888	0.901458	0.701822	1.28597	1.45015	0.0660376	0.0628175	1.85138	0.364619	2.60701	0.882025	1.6819	0.913091	1.47253	0.664218	1.65451	2.098	1.81043	0.95654	1.53564	0.572487	0.948962	1.63287
Gh_A02G0075	1.28727	1.23641	0.186571	1.66796	2.33022	2.87324	0.401659	0.252561	0.0987804	1.98426	0.0780845	1.02184	0.433656	0.62271	0.355468	0.586857	0.166043	0.895607	0.663142	0.389687	0.268485	0.766612	0.48675	0.701014	0.756459
Gh_A02G0076	27.6734	28.1517	54.051	27.6502	30.481	22.0878	31.9454	27.4576	36.369	38.3878	38.2057	37.2702	41.3114	41.0296	31.0084	31.3436	34.508	28.6462	19.2807	13.5292	7.53847	13.7792	10.141	20.2132	15.1649
Gh_A02G0077	5.95317	6.10169	5.14321	4.53026	4.22855	5.72668	2.60671	0.552888	1.30883	8.34229	2.68823	10.7829	10.4858	12.7833	11.2056	11.3217	6.40643	7.88111	9.88684	9.12772	7.52753	14.5058	6.18406	3.63148	6.29321
Gh_A02G0078	2.23467	2.97871	9.11593	3.16324	1.14087	3.2531	2.03765	0.890991	0.390248	2.30195	1.79371	2.58906	3.86768	2.23878	2.77087	1.57789	1.36313	2.33588	1.64954	0.568954	1.74315	1.44034	1.8422	1.92085	1.64232
Gh_A02G0079	3.43782	3.82226	0.754716	1.71165	1.63538	1.8209	2.27285	0.188544	0.147255	1.49497	1.24896	2.68379	3.11806	2.67929	2.5646	1.60486	1.30904	1.23432	2.06859	1.92372	1.05172	2.13501	1.41134	1.64628	2.11793
Gh_A02G0080	5.07389	5.62458	3.26344	4.94728	4.60225	5.12859	4.17783	6.523	5.31098	5.07124	7.32381	4.70948	3.82924	4.63731	5.01585	6.41467	4.52018	4.53251	2.9641	1.48684	1.07228	7.18189	7.73715	7.93454	4.354
Gh_A02G0081	5.23315	5.7285	5.2032	5.06581	6.31199	5.19504	7.12637	1.8073	1.56699	8.8557	2.21846	7.32152	7.81507	6.0337	4.50842	6.60875	9.76042	9.32432	6.62222	2.1902	8.50529	10.1408	8.10715	6.47324	5.31803
Gh_A02G0084	1.08679	1.29668	0	0	0.0732002	0	0	0	0	0	0.0266417	0	0	0	0	0	0	0	0	0	0	0	0	0	0.11349
Gh_A02G0086	2.22045	2.35666	0	0	1.87372	0.594557	2.17533	0	0.173301	0	0	0	0	0	0	0	0.167543	0	0	0	0	0	0	0	0
Gh_A02G0087	3.04427	2.50458	0	0.0428079	1.0807	0.493906	2.53137	0.460647	0.14414	0.231367	0.0872215	0	0	0.047087	0	0.0616444	0	0	0	0	0	0	0	0	0.0465176
Gh_A02G0088	1.15752	0.989945	0	0	0.654972	0.671382	2.43599	0	0	0	0	0	0.0981785	0	0	0.0721182	0.108099	0	0	0	0.0634804	0	0	0	0
Gh_A02G0089	0	0	0.391998	0.152381	0	0.0264	0.077397	0.024511	0	0	0	0	0.0744201	0.0911543	0.0233333	0.334985	0.0297535	0	0	0.0415779	0.0262925	0	0	1.00442	0.270035
Gh_A02G0090	0	0	0.498919	0.0228983	0	0.0441111	0	0.0411781	0	0	0	0	0.0900324	0.025202	0.0155154	0.35739	0.0497195	0	0	0.413989	0.260971	0	0	1.22978	0.473089
Gh_A02G0091	0	0	0	0	0	0	0	0	0	0	0	0	0	0	0	0.190414	0	0	0	0	0.994451	0	0	0.273387	0.578079
Gh_A02G0092	6.49771	6.07916	0.0249805	4.08399	9.0538	43.553	2.08612	5.36556	26.0804	5.47102	1.51001	0.129886	0.298659	0.372875	0.240386	0.358238	1.67622	11.1444	18.8674	6.22421	0.409008	0.290301	2.92246	23.9616	13.6337
Gh_A02G0093	2.89552	2.20431	0	0	0.534969	0	0	0	0	0	0.190867	0	0	0	0	0	0	0	0	0	0	0	0	0	0
Gh_A02G0094	6.22229	4.35935	2.16027	2.09797	7.16988	4.82768	8.91757	1.85233	1.28614	1.68087	1.54255	0.958223	3.89483	1.42027	3.13481	1.88581	2.70164	2.4027	2.25109	1.19049	1.63973	1.84867	1.20657	2.02689	1.56652
Gh_A02G0095	18.8794	17.8859	1.68268	2.34756	0	7.3586	0.621723	1.21793	0.739938	14.7925	0.548105	22.2277	36.1685	49.7441	9.95053	16.8053	9.74031	5.16702	9.99012	3.25843	0.203234	3.75895	0.593825	15.2051	4.4706
Gh_A02G0096	11.9503	13.152	5.03203	9.90501	7.17595	12.7693	6.53873	1.21636	1.31136	12.5953	7.26841	9.06449	6.15891	10.0765	6.91182	10.8158	3.06575	11.9269	12.7869	7.3396	4.09147	13.761	8.19926	8.38427	8.75823
Gh_A02G0097	0.708765	0.646676	0.677617	0.521942	0.858826	0.969185	1.61654	0.205524	0.0372607	1.11262	0.495377	1.03731	1.12826	1.135	0.64328	0.711628	1.07429	0.598991	0.812322	0.553892	0.500282	0.7256	0.447826	0.51628	0.647916
Gh_A02G0098	1.39785	1.28989	4.15421	1.28109	2.22179	2.16577	2.95618	0.925962	0.329281	1.585	0.700066	0.828509	0.839644	0.526919	1.06883	0.748203	0.241049	0.878425	2.1439	1.11646	1.01305	1.28842	0.643721	0.859811	1.2542
Gh_A02G0099	0	0	0	0	0	0	0	0	3.59738	0.152467	0	0	0	0	0	0	0	0	0	0	0	0	0	0	0.0609214
Gh_A02G0100	26.2639	24.3191	50.9562	26.4617	33.8905	11.5872	33.4145	25.3415	29.9926	42.7714	21.0323	12.4728	6.3046	16.5357	10.7711	29.143	9.24059	20.7636	25.8842	18.141	10.2858	34.7186	28.7623	8.72712	19.0715
Gh_A02G0101	2.20609	1.84151	3.63119	1.7775	1.65284	2.08703	2.63745	0.54889	0.747865	2.50325	1.20556	1.8738	1.27562	2.0099	1.36442	1.55934	0.816636	1.29575	1.16932	0.796456	0.631468	0.845658	0.422788	0.995966	1.05539
Gh_A02G0102	3.39954	2.74351	6.11784	2.80711	5.61598	5.30535	7.04015	1.28371	0.627932	3.3443	2.79423	3.07438	2.70381	1.54418	3.57171	2.24824	1.88604	3.89388	3.94205	1.69693	1.86064	1.43919	0.943183	6.53612	3.93463
Gh_A02G0103	1.6924	1.91131	2.78302	3.35486	2.83596	4.56197	2.8798	6.35295	0.884082	5.57878	1.27229	5.74724	7.02831	11.5016	2.223	2.58635	2.06553	4.40943	1.09158	0.732591	0.0752058	1.54581	0.956873	2.23854	2.00027
Gh_A02G0104	3.30913	3.37752	0.268825	1.1725	12.3193	2.33674	5.4645	0.573781	0.513636	1.26159	0.562224	0.712126	1.40855	2.21205	0.751757	0.692448	0.370315	1.02253	0.365368	0.539667	0.268826	0.486672	0.035459	0.619595	0.750968
Gh_A02G0105	1.5144	1.64656	0.323406	1.35823	2.96124	1.95927	5.84364	0.53072	0.115826	1.21564	0.210359	0.258794	0.468528	1.37822	0.203211	0.290799	0.210796	0.419777	0.255526	0.175906	0.0697679	0.211491	0.0623992	0.461996	0.80936
Gh_A02G0108	0.957345	0.647832	0.958409	0.167534	0	0.520677	0.50363	0	0	0	0	0.325531	0	0.188765	0.353611	0	0	0	0	0	0	0.167601	0	1.05441	0
Gh_A02G0109	3.88728	4.31495	14.387	4.32392	7.28449	7.3783	6.11265	1.60748	1.63931	6.36562	2.51753	7.16795	4.07082	5.03546	4.63388	4.72957	4.5262	5.12812	3.97551	1.64187	1.46257	2.938	1.85998	3.9887	2.53252
Gh_A02G0110	34.2398	34.4895	8.60601	25.6976	39.1252	35.8376	57.4592	7.64053	4.53517	22.8039	22.6675	5.97162	16.2849	12.6105	14.1982	27.5889	14.1198	8.90405	16.9901	9.3884	7.8565	54.2033	29.2928	14.6988	13.534
Gh_A02G0111	4.66894	4.86205	17.3352	3.56713	5.93714	3.75672	4.11331	2.29346	2.51204	5.07966	1.61324	2.72067	1.71106	1.82259	1.74994	2.14896	1.06163	3.51442	5.39903	2.48106	2.18473	3.03057	2.77072	3.3792	3.58034
Gh_A02G0112	13.2199	13.3979	13.3037	8.50779	24.1673	10.4946	9.50884	4.0697	4.6096	10.5688	4.21812	7.08916	5.93468	5.8918	7.1779	8.13154	5.70995	9.96094	8.60031	4.51657	7.04638	9.34869	7.2887	10.7944	8.02642
Gh_A02G0113	13.9352	12.4909	24.4784	10.2594	16.4097	12.2705	11.3851	5.28676	5.20592	21.4601	6.92535	24.0539	23.5956	24.2314	19.6174	18.076	21.2516	19.6454	15.0537	9.9286	7.2136	5.50166	2.80276	5.08006	6.95015
Gh_A02G0115	5.98694	4.83044	13.156	4.67804	4.12223	3.00439	3.14591	5.89148	1.87978	6.25279	2.75923	5.42352	3.47321	2.84141	4.34995	3.82818	1.48675	5.68213	5.30841	4.65275	2.64232	3.05168	1.9921	3.28087	2.94533
Gh_A02G0116	0.254122	0.257945	0.430302	0.249039	0	0.0804175	0.784383	0	0.374818	0.754469	0.451781	0.530225	1.96494	1.09844	0.394921	0.798545	0.362589	0.692849	0.456689	0.334214	0.262916	0.212412	0	0.521222	0.422164
Gh_A02G0117	1.5025	1.26744	0.0932701	0.225568	0.393965	0.322501	0.236361	0	0	0.4525	0	1.23837	0.495819	1.63905	0.484498	0.506347	0.363468	0.955234	0.168648	0.25391	0.0535168	0.107115	0	0.176921	0.0916149
Gh_A02G0118	9.80111	8.90614	21.9856	5.07971	7.27911	4.42108	5.50255	2.17435	4.33295	7.77465	4.6529	9.79888	9.84151	6.93291	7.56384	5.54778	5.70662	5.69797	6.60531	4.88224	4.6697	3.79169	1.732	4.20536	5.32766
Gh_A02G0119	14.0463	15.8548	11.9498	10.8986	9.95021	10.1123	7.79327	8.5632	10.4242	8.65771	5.72475	7.45734	10.1955	8.30138	9.13746	8.71368	7.43373	7.97077	10.1239	6.94099	9.41626	8.81597	8.14313	6.29716	6.96418
Gh_A02G0120	0.0810403	0.0411298	0.183732	0.166648	0	0.0794006	0.0775926	0.0737206	35.1114	0.148536	0	0.212138	0	0.152304	0.954389	0.0398998	0	0	0	0	0	0	0.0191426	0	0
Gh_A02G0121	16.0801	14.2945	18.6645	9.49848	32.8058	16.876	13.4895	16.0015	33.658	12.8174	2.53197	9.4233	6.37976	7.22839	16.5623	12.633	8.03661	11.8013	8.48869	4.89675	2.51824	17.1741	16.1551	10.6567	9.11633
Gh_A02G0122	6.18363	4.55703	0.491774	3.12682	2.18038	4.02087	3.76504	4.74332	7.59006	2.4143	3.92484	2.91624	7.16386	2.65457	6.79829	3.7332	3.62589	3.03121	1.41158	0.668429	1.05166	2.20377	2.67861	2.95359	1.44742
Gh_A02G0123	21.4131	20.4599	31.8612	13.6398	25.1407	15.0458	29.8022	4.04441	12.7507	34.8209	19.6076	25.4054	24.5186	24.9695	25.8552	23.9188	23.2873	16.9467	16.2792	7.31714	4.12978	12.2063	5.8245	8.29044	10.2413
Gh_A02G0124	4.01637	3.34297	2.16538	2.05629	0.148277	0.917937	0.746257	0.286242	0.713341	4.30474	0.752977	5.55486	5.61096	4.06766	4.99462	3.76432	5.3459	5.60201	4.34955	3.34142	2.20401	2.02168	1.16625	2.09653	2.18209
Gh_A02G0125	3.72544	2.26889	0	0	1.88131	0	0	3.77279	51.4956	0.311505	0	0	0	0	0	0	0	0	0	0	0	0	0.152898	2.30226	1.57571
Gh_A02G0126	10.4855	10.5083	1.86965	4.47877	2.11528	1.5595	3.97863	64.9638	5.16727	6.89008	15.805	11.7627	21.39	17.0175	8.31002	11.9163	6.34696	6.8587	6.01996	3.63515	5.1986	12.814	12.4135	1.5508	2.60689
Gh_A02G0127	0.58319	0.809095	0.24578	0.893018	0.560641	0.318086	0	0.176914	0.446883	0.53523	0	0.1704	0.26119	0.122292	0.0675739	0.304415	0.143392	1.09636	1.93484	0.870082	0.296543	0.190409	0.123017	2.38111	0.990069
Gh_A02G0130	4.56674	4.84442	21.4906	3.4346	8.30865	5.26458	4.13803	0.59142	0.237667	9.02441	0.613586	4.39412	1.58643	1.8907	1.97578	6.49742	0.91366	5.06746	6.02466	3.01455	1.80808	13.3761	7.2913	5.31761	4.17535
Gh_A02G0131	6.08692	7.14913	2.97054	4.37961	7.03378	5.63672	9.18212	4.25749	5.96218	3.07472	4.02698	1.66718	2.35332	1.41528	3.1062	2.48109	1.71033	3.19129	5.86541	2.08843	1.3212	3.2303	2.75597	9.13311	3.72651
Gh_A02G0132	11.7738	11.4853	40.248	9.25465	5.53618	11.8566	7.82871	12.8419	8.34389	7.00513	6.71624	7.84291	6.70005	7.51538	5.04998	11.7685	8.7308	10.6061	6.77957	5.24501	2.54901	12.4108	18.8351	11.022	7.17947
Gh_A02G0134	57.5306	44.573	0.453586	0.973204	37.1453	29.3271	7.92469	99.1239	146.593	31.1986	0.788858	9.3549	6.96192	6.38184	17.7126	26.7628	48.4471	180.373	85.8184	32.0154	1.69719	27.8204	177.214	74.165	94.4559
Gh_A02G0135	19.1329	19.852	29.5513	18.8865	33.6312	30.2872	19.9823	46.5007	22.2793	26.5274	18.0459	13.2182	18.4625	12.9375	24.4461	22.4691	24.5377	23.1842	31.438	14.6859	8.73098	32.1754	35.5246	27.6957	23.2348
Gh_A02G0136	1.10719	0.610086	0.0118761	0.0161382	0	0.0925167	0	0	0	0.173156	0.0492547	0.0616658	0	1.18688	1.46997	2.20401	0	0.797167	0.144864	0	0.0612725	2.40493	5.78683	0.337574	0.13996
Gh_A02G0137	1.35563	1.44567	0	0.82244	0.566857	2.01047	0.196602	0.279167	0	0.485273	0.0269393	0.455343	0.723061	1.26802	1.74625	0.691253	0.623075	0.433104	0.818801	0.317821	0.0335546	0.496373	0.438323	4.40107	1.11798
Gh_A02G0138	17.215	19.7604	6.99322	10.8292	22.964	30.0614	14.8245	2.60151	3.18353	13.8791	5.73515	9.04352	4.93727	9.40673	18.9606	16.4146	20.1901	27.303	15.9976	6.72923	2.24446	14.7543	18.7516	41.0001	13.4025
Gh_A02G0139	1.02896	0.82606	0.389695	1.10399	0.658529	1.71344	1.09308	0.757589	0.174662	1.63496	0.373447	1.54051	0.517285	0.91984	1.27593	1.13958	0.713607	1.60488	2.06946	1.35661	1.23397	1.86177	0.868093	1.59377	1.85131
Gh_A02G0140	0.570171	0.655348	1.06284	0.608055	0.903516	1.43777	0.964944	0.278096	0.156816	1.32693	0.275533	1.00121	0.627925	0.522786	0.617409	0.72324	0.226083	0.774344	1.295	1.00648	0.683005	1.0866	0.536069	0.604784	1.49701
Gh_A02G0141	1.66566	1.69072	0.471085	0.204113	0	1.29487	0	1.27286	0	0.616669	0.212159	0	0.634797	0.231449	0.217619	0.451785	0	0	0	0.635485	0	0.413424	0	0	0.229602
Gh_A02G0142	28.1963	27.5983	53.0393	21.9053	36.7697	23.9468	24.8366	52.5682	25.7022	29.4302	13.6041	19.7384	21.0601	19.6668	29.1682	19.6714	21.0224	43.4522	22.5839	18.9964	13.6042	17.684	17.0445	18.367	21.1126
Gh_A02G0143	21.6314	20.2942	17.528	20.0325	15.8937	22.9333	17.9899	19.9076	19.8483	14.4882	14.2821	17.5105	17.7908	16.8746	28.5728	20.8069	19.1372	24.0832	18.341	11.7347	10.8112	27.2776	26.4229	24.4297	20.3086
Gh_A02G0144	0.116833	0.101649	0.0507928	0.749588	0	0.0657512	0.0642743	0.0609626	7.31222	0	0.347637	0	0	0	0	0	0.209954	0.106231	0.0344663	0	0	0	0	0.570772	0.0124756
Gh_A02G0145	14.3799	12.8043	1.23224	3.62477	3.20597	6.72734	6.92117	0.584715	0.493624	5.07015	3.93486	10.2702	24.9294	14.1901	17.0062	8.75961	8.0879	6.55636	7.17875	3.60789	4.66708	7.54372	3.40748	1.72502	4.2957
Gh_A02G0146	1.81835	3.80412	1.6488	1.83702	0	1.72649	0.833366	0.636428	0.738923	0.822225	0.282879	1.32749	0	0.848645	1.30572	0.90357	0.243709	0.232176	2.90886	2.33011	0.390318	2.34273	0.669642	0.856824	1.53068
Gh_A02G0147	2.49517	2.23577	5.27094	2.60084	1.25967	2.54022	2.38373	0.659596	0.951486	1.96332	1.6534	2.81047	4.18763	1.57473	3.26054	1.722	3.39723	1.7146	1.45538	0.997192	1.35219	2.98396	1.83259	1.16732	1.22072
Gh_A02G0148	7.53746	6.42672	1.77827	9.80148	8.909	6.48525	3.78979	6.92875	3.72633	7.71453	7.09734	4.45457	6.55119	5.26253	5.9419	6.31891	3.83446	4.46573	4.37403	2.4472	1.82595	3.92973	2.78159	3.55932	2.24778
Gh_A02G0149	16.6051	17.7599	2.32978	9.45209	12.8033	10.9042	6.17216	6.35053	7.12325	11.3217	6.18981	7.54454	7.21425	8.57509	8.7038	9.60164	5.15112	9.50591	7.45053	3.96853	2.96201	12.1303	10.5937	4.15071	4.91674
Gh_A02G0151	7.84693	8.29359	14.3723	6.53701	10.9229	7.63434	7.4516	8.08604	5.60738	10.9485	3.14694	7.73934	5.59429	6.63897	5.48584	6.64746	4.81302	6.25686	14.3592	9.73767	5.82519	6.25575	5.17682	6.51676	10.6403
Gh_A02G0152	1.59714	1.71653	3.58825	0.77531	1.01046	1.54971	4.18324	0.0342388	0.0431772	1.79429	0.42032	1.48006	1.36224	2.02576	1.13548	1.59591	1.82972	0.317938	0.309065	0.775359	0.269758	0.380106	0.356155	0.540506	0.559513
Gh_A02G0153	18.8832	17.9118	0	1.21505	2.81048	8.54637	4.20665	1.0273	0.18276	5.44269	1.8457	5.12125	3.91278	3.45282	4.73241	11.6077	7.86585	30.9056	1.05313	0.326027	0.769604	36.642	103.712	0	1.00013
Gh_A02G0154	5.5257	4.81315	2.82202	0.741434	8.04674	1.96734	6.80207	0.422594	0.333916	0.479644	4.17254	0.516045	1.49335	0.603444	1.40412	2.63791	2.21715	1.90406	0.927951	0.660488	0.836449	8.17747	8.69303	1.29903	0.985689
Gh_A02G0155	12.5388	11.8576	33.9523	11.5119	13.8368	15.0075	11.5501	7.18876	5.90939	19.3648	8.02179	13.021	12.7658	13.6676	13.8638	12.8302	11.5098	16.5683	12.7162	7.47416	4.55131	10.3327	8.32392	8.177	9.31451
Gh_A02G0156	17.8252	15.9038	1.67944	1.35339	0	0.391653	7.21755	0	0	5.92664	0.929517	35.6487	85.1144	45.9253	54.1918	27.5202	41.078	21.5021	12.0023	4.34997	0.491453	5.65926	2.42704	4.05333	5.21237
Gh_A02G0157	7.12365	7.60226	0	0	0.788171	0	0	0	0	2.44606	0.0337185	7.34536	21.8666	3.38363	24.5241	10.5302	25.5293	20.9332	1.53713	0.0995832	0.0314568	2.01809	0.0685639	0	0.233563
Gh_A02G0158	1.64778	0.958197	0	0	0.761597	0.250506	0	0.0463784	0	0	0	0.0336222	0.0257415	0.115786	0.0355245	0.0505733	0	0.0539651	0	0	0	0	0	0	0.0190501
Gh_A02G0161	0	0	0.235542	0	0	0	0	0.636428	0	0	0	0	0	0	0	0	0	0	0	0	0	0	0	0	0
Gh_A02G0162	3.97265	2.82269	0.122905	3.67475	0.266976	2.96309	14.3405	15.0858	1.11927	3.62591	16.9437	3.19109	2.75423	2.39207	3.3966	3.5902	3.28818	2.16035	0.380772	0.525679	1.17775	6.00622	3.7734	0.964989	0.827693
Gh_A02G0163	3.40227	2.07207	0.522403	0	0	0	2.77002	0.552563	0	0.368284	1.98499	3.14891	1.24363	2.07263	4.52285	4.81688	3.09353	1.89982	2.16365	0.912373	2.73777	8.29481	8.34712	0	0.585439
Gh_A02G0164	10.4773	9.91889	3.72821	22.8713	10.3616	7.10954	6.03427	48.0263	2.47116	9.31057	17.6373	0.406913	0.770288	1.60491	1.78062	8.25561	2.65563	23.9352	2.37918	5.67162	1.59083	22.3576	31.9791	12.3009	12.6016
Gh_A02G0165	48.213	34.7826	7.46132	70.5232	1.25883	3.35377	0.649752	1004.79	179.97	30.5018	86.2689	0.705977	0.222447	0.490561	0.305579	6.71769	4.7919	10.1074	281.959	651.584	212.657	44.7686	129.908	4.27802	227.389
Gh_A02G0167	5.31871	5.02316	17.2843	5.35615	3.56325	3.73999	4.02149	31.0981	22.8884	5.76137	2.89457	5.0983	2.6534	3.75205	3.49918	4.97213	1.72535	6.5963	7.04146	7.70514	4.94131	12.121	9.52575	5.89774	8.57256
Gh_A02G0170	6.98334	7.79948	0.0251867	0.022875	14.5546	0.195613	0.127481	0.181357	0.305331	0.182872	0.162703	0.0436516	0	0.0250632	0	0.0656706	0.0734851	0.210695	0	0	0	0.0433635	0	0	0
Gh_A02G0171	1.15501	1.18865	0.710139	0.144858	0	0	0.137018	0.184377	1.89303	0.179678	0	0.734135	1.25354	0.875983	1.14779	1.01472	0.48004	0.508492	0.264642	0.0935587	0.270994	1.78043	0.999056	0	0.223068
Gh_A02G0172	1.58525	1.41467	0.0502697	0	0.902479	0.0650691	0.0318043	0.060326	0	0.0304152	0	0	0	0	0	0.0245759	0.0366663	0	0.0113708	0	0.0144394	0	0	0.143221	0.127589
Gh_A02G0174	7.54314	7.36935	33.6915	6.76628	5.29463	3.16528	1.06159	4.81525	0.720948	11.0805	1.51574	11.7274	6.07549	17.2128	3.64075	10.9821	4.23971	15.8004	4.76337	11.6682	3.94701	11.0362	20.3161	3.12298	7.81274
Gh_A02G0176	2.47298	2.62626	2.94971	0.655391	0.63687	1.27149	1.18794	0.130864	0.19855	2.03329	0.403443	2.70873	2.14739	2.72928	1.70188	2.41488	1.81505	1.85648	2.01734	1.27941	1.05508	1.57946	0.629064	0.809849	1.11643
Gh_A02G0177	0.983242	1.74656	0.431151	0.154343	0.873646	1.13632	0	0	0	0.641225	0	1.33459	2.41608	1.79475	2.8518	0.782223	1.28103	0.24473	3.13481	3.04383	3.0826	0.448016	1.17694	0	1.18324
Gh_A02G0178	62.5354	60.7225	0.325028	20.759	81.9878	909.373	3.13548	1.89662	18.0889	5.02739	1.51232	0.612743	2.87711	0.960568	2.04602	1.73172	4.10426	3.18864	97.4947	75.453	7.65554	0.749121	0.526029	238.844	187.747
Gh_A02G0179	8.35502	9.47427	6.1745	5.58984	0.94231	7.01547	10.2525	2.64727	3.3409	3.56907	21.3304	15.3241	60.2626	22.104	133.323	29.5889	47.5551	10.5196	8.54052	12.6545	8.99104	9.8774	3.88692	5.44597	12.2103
Gh_A02G0180	0	0	0.11608	0	0	0	0	0.0698014	0	0	0	0	0	0	0	0	0	0	0.511749	1.18513	0.0499744	0	0	0	0.327834
Gh_A02G0182	10.172	11.5029	21.3792	6.79333	11.7853	6.20137	9.37064	6.48037	7.29931	11.0976	7.17114	10.0113	15.6833	13.6195	12.2691	8.33802	16.3077	8.3301	8.4182	9.0275	9.17138	5.93469	3.20064	6.39862	10.0824
Gh_A02G0183	19.8597	24.9581	0.924437	8.78422	0.85071	18.1435	10.1044	0	0	21.7047	6.55528	46.3623	41.7229	34.391	40.1958	26.8012	36.5839	13.1816	16.018	8.63927	7.88696	29.6987	16.4049	3.56063	5.91201
Gh_A02G0184	0.375025	0.333084	0	1.24438	0	2.01163	3.84122	0	0.427626	0	18.5341	0	0.046817	0.0350213	0	0.0229333	0.309166	0	0	0.0958534	0	0.303457	0	0	0
Gh_A02G0185	0.0371306	0.191587	0.0703743	0.0510953	0	0.145876	0	0	6.2735	0.0682065	0	0.243842	0.0561042	0.0280062	0.0258015	0.119234	0.164404	0	0.0954731	0	0	0.206034	0.246444	0	0.0414801
Gh_A02G0186	6.43831	6.96544	1.65477	4.69977	5.70576	8.4185	4.6778	1.08932	1.03794	7.29618	2.42079	11.5775	8.51107	8.20374	7.55195	7.68664	7.21555	7.42654	6.87443	4.75626	3.19073	6.70594	7.68365	4.09914	4.98347
Gh_A02G0187	33.8506	43.7532	30.4242	20.8395	12.4481	9.20212	16.6861	15.6902	15.4992	14.4044	26.3734	18.816	34.6136	23.9883	23.9623	19.9163	25.7878	13.0656	11.9189	8.5933	7.2322	13.207	10.49	6.97117	6.3398
Gh_A02G0188	43.0802	34.3624	15.4549	88.9642	7.62571	38.2978	71.7722	456.448	145.337	77.2074	55.2187	43.0331	27.6269	45.1843	22.6365	48.226	16.6967	58.0552	5.11137	24.6158	7.2208	41.7258	58.0076	3.48847	18.3307
Gh_A02G0189	38.939	39.7312	33.126	15.811	17.7165	12.6449	20.5737	1.53107	3.49528	41.2213	11.8962	29.0573	35.422	51.3056	24.2917	43.7229	20.0835	17.0646	26.2275	17.6976	10.2302	37.3935	14.1359	3.70969	7.56412
Gh_A02G0190	4.38817	3.97221	7.56609	3.62284	3.82263	3.96881	3.78515	2.54261	2.60647	3.3784	2.40419	2.48441	3.19573	1.67451	2.26186	2.76256	2.1455	4.06628	2.67294	1.86685	2.12682	1.88846	1.51284	2.84114	2.6085
Gh_A02G0191	11.7403	10.9506	20.3211	8.96866	7.64177	10.5321	33.8419	20.7539	18.7508	7.26579	22.5052	8.54292	18.7102	9.05737	16.8765	7.87532	13.9844	8.69507	9.07761	5.9026	3.17067	3.91985	4.18261	8.89224	4.78319
Gh_A02G0192	16.5366	16.8612	16.5267	13.755	15.4118	16.9261	14.2334	12.9714	7.61336	18.1277	6.82043	20.2289	20.8837	13.6012	23.9036	15.586	14.508	20.0018	17.0353	14.2405	18.2754	14.6826	7.74465	12.0756	15.3333
Gh_A02G0193	0.364966	0.308714	1.218	0.713531	0.285775	0.822252	2.12174	2.135	8.22972	1.04525	1.66107	0.0779837	0.060012	0.201739	0.186189	0.322823	0	0.569303	0.366387	0.184088	0.232294	0.408534	1.09762	0.341223	0.354289
Gh_A02G0194	1.88799	1.88217	0	1.35439	2.61558	7.66015	74.693	0.134094	0.0845699	0.270305	2.99772	0.0483241	0.111181	0.249755	0.127827	0.081794	0.0814442	0.155673	0.0756827	0.075943	0	0.16812	0.0348857	0.370619	0.219207
Gh_A02G0197	1.19392	1.19352	0	0.0498393	0.417471	0.426711	0.208537	0	0	0.0665007	0	0.0951315	0.474181	0.573602	0.0754872	0.375711	0	0	0	0	0	0	0	0.156351	0.161819
Gh_A02G0198	27.0561	24.9665	0	0	0	0	0	0	0	0	0	1.82732	0	0	0	0	0	0	105.742	6.00336	1.7478	0	1.3122	0	0
Gh_A02G0199	50.1139	33.6245	0	0	0	1.18264	0	0	0	0	0.365904	0.686704	0	0	0	0.520715	0	6.35588	536.495	57.4746	0	0	0.988558	0	5.19295
Gh_A02G0200	1.64394	3.47639	0	0	0	0	0	0	0	0	0	0	0.126767	0	0.174518	0.0614721	0.282858	0	74.068	5.41207	0	0	0.117677	0	1.48855
Gh_A02G0205	16.3493	19.1306	5.25737	24.7476	6.65357	9.39966	7.21755	4.88081	13.5429	15.9278	9.69353	31.1614	45.1987	42.4646	26.6253	23.1452	29.1521	10.5403	11.3192	5.93178	4.6688	8.64786	3.59562	8.64711	5.14097
Gh_A02G0206	7.77319	8.47152	0.757877	4.37756	8.28904	22.1645	4.78267	5.90887	2.6536	8.81039	0.466917	5.59033	5.3932	6.17048	5.41277	7.92203	4.73436	14.9214	3.91045	2.42808	2.76365	16.2928	15.1073	10.8895	6.10425
Gh_A02G0207	0.131433	0.0667051	0	0.175269	0.307352	0.126464	0.123449	1.76976	0.221408	0.355486	0	0	0	0	0.13352	0.015777	0.0712706	0.272405	0	0	0	0.0418609	0	0	0
Gh_A02G0208	15.7736	13.4161	4.72984	7.92908	6.07487	8.09369	8.12288	2.82755	1.83813	10.0011	4.41475	6.8341	4.96987	7.12674	4.59534	7.63087	3.6743	4.05589	7.07673	3.70198	2.55891	7.58007	2.93819	4.29013	4.30444
Gh_A02G0209	4.65559	4.12961	1.01294	2.35373	1.44402	1.80626	2.36673	1.44876	3.60134	2.11208	1.72212	2.85042	3.00802	2.84947	2.82925	2.54663	2.72971	2.74135	2.48961	1.55108	0.463099	1.75869	1.54326	2.28141	1.64788
Gh_A02G0210	12.7707	10.8081	6.01754	12.0193	5.76018	9.76341	6.9291	0.744114	0.978493	8.62786	5.24297	10.9206	5.23228	7.247	5.12452	13.4332	5.01181	12.9291	11.3029	4.78208	4.04984	22.4783	27.7065	15.2534	9.15976
Gh_A02G0211	4.45983	4.14123	11.5678	4.49902	4.82868	3.95961	3.17991	4.98623	3.11885	5.94028	4.04425	4.79277	3.55677	4.73826	4.21375	3.64513	2.34175	5.15155	6.02953	2.88165	2.73351	4.10235	3.98926	5.02048	3.83218
Gh_A02G0212	6.13692	5.31099	6.47206	1.7747	4.08925	2.42375	4.21907	0.224328	0.454358	3.442	0.658388	5.10869	2.76494	3.92185	2.71577	3.95221	2.73147	2.50625	4.25539	4.19011	2.39558	3.09869	1.43304	1.71272	4.07427
Gh_A02G0213	16.7585	17.1629	7.15941	12.315	7.6681	12.4938	11.4495	8.5654	11.8957	11.6001	9.41904	9.10082	11.23	9.10341	10.4643	9.61648	8.46051	11.1306	10.5021	6.2968	7.23889	11.7125	8.22395	11.4582	8.79725
Gh_A02G0216	20.2042	17.8517	5.44792	19.2219	12.4773	17.0534	15.2829	7.73588	5.24431	19.1508	12.3891	14.6521	15.3215	17.6913	13.363	25.2705	14.5838	15.6207	13.4851	5.87974	4.71151	40.3444	50.2682	19.4898	11.4892
Gh_A02G0217	0.0650835	0.049547	0	0	0	0	0	0	0	0	0	0	0	0	0	0.00807582	0	0.172707	4.52314	0.337362	0.0854112	0	0.651068	0.094131	0.292127
Gh_A02G0219	6.97547	6.77563	0.223786	42.3472	7.13981	1.84089	0.399875	2.75056	0.638447	8.03213	7.82231	0.775584	2.30851	2.3839	1.71322	2.60825	3.95727	4.44296	9.16373	3.76364	0.317542	1.96066	0.905738	22.8218	13.2
Gh_A02G0220	24.9999	27.4644	2.325	10.5274	72.7314	16.0955	29.2163	0.91485	1.03523	9.20202	7.34091	0.796683	7.05021	2.9408	8.74028	4.74298	5.6355	6.70495	3.00643	1.32339	1.37307	1.40983	0.969525	4.15717	5.04152
Gh_A02G0221	4.71892	4.95903	3.69893	2.9755	2.65776	4.53655	8.33619	0.773487	1.92009	3.65965	6.26157	3.0564	5.98439	2.84412	5.13207	2.65202	2.7215	2.1836	1.13674	0.815917	2.39738	0.962003	1.15375	2.13859	1.67192
Gh_A02G0222	40.3604	38.1023	0.876381	5.37686	57.178	3.6109	17.5805	1.72232	0.764784	1.22185	2.37685	0.644257	0.582162	0.673821	0.584164	0.735612	0.426329	0.518571	1.27928	0.289247	0.251658	0.78882	0.382048	1.28585	0.613123
Gh_A02G0223	4.65513	5.70086	0.0344224	0.748633	11.5151	2.85932	0.698392	0.415231	0.522402	1.923	0.126919	0	0	0	0	0.0224175	0	0	0.51327	0.562164	0.828982	0	0	0.0652469	0.439493
Gh_A02G0224	8.99446	9.52066	8.3675	2.07815	27.2325	1.60016	3.54219	0.297968	0.249262	1.0987	0.0755551	0	0	0	0	0	0	0.114895	0.277763	0.223219	0.916019	0	0	0	0.644378
Gh_A02G0225	13.7867	15.7271	1.28452	6.47433	0.465084	60.1469	22.3626	40.7323	2.86061	8.5685	11.7074	18.8069	13.9656	20.6327	12.3735	25.5436	14.766	17.11	9.88932	8.5657	11.6537	41.0754	39.0588	13.8387	10.4821
Gh_A02G0227	5.92774	8.14803	2.368	0.909284	3.18381	7.45238	3.05338	5.2681	0.661573	5.33045	26.3776	33.9739	19.72	14.561	20.5323	9.02029	6.74351	1.26612	13.7864	13.9998	26.1333	3.3425	0.452056	0	8.64537
Gh_A02G0229	12.7539	12.5229	20.9376	8.21886	15.8571	10.556	9.59837	4.89336	4.12551	19.3111	4.41813	13.4539	7.04983	10.3311	12.7825	13.356	8.67404	18.2035	16.695	8.46858	6.70665	14.1916	14.0776	9.52835	12.8717
Gh_A02G0230	0.652526	0.450393	0	0.944309	0.579229	0.896082	0	0	0	0.420168	0.157601	0	0.152195	0.0567537	0.0524452	0.148552	0.336683	0	0	0.155399	0.244659	0	0	0.107792	0.0560819
Gh_A02G0231	8.60611	7.12279	2.92864	9.27819	9.3017	8.9911	7.18742	3.96694	3.61764	5.5584	5.02726	4.84713	5.54294	6.2988	4.90548	6.62156	5.71984	8.63618	8.72846	4.54272	4.08239	12.2072	15.9134	13.7344	9.02033
Gh_A02G0232	0.153452	0.186913	0	0.0216431	0	0.0306284	0.0599296	0.39615	26.5662	0.114387	0.021957	0	0	0	0	0	0.0345157	0	0	0	0	0	0	0	0.0350241
[truncated: 61,593 more rows]
[truncated: 1 more columns]
