# Supplementary material for: Genome-wide characterization and phylogenetic analysis of GSK gene family in three species of cotton: evidence for a role of some GSKs in fiber development and responses to stress
Source: BMC Plant Biol. 2018 Dec 4;18:330. doi: 10.1186/s12870-018-1526-8 (PMC6280398; doi:10.1186/s12870-018-1526-8)
Supplement: Supplementary file 2 — Table S2. FPKM values of different tissues obtained from published transcriptome data. (XLSX 16 kb) [file 12870_2018_1526_MOESM2_ESM.xlsx]

## Sheet: Sheet1
Additional file 2: Table S2 FPKM values of different tissues
SampleName	proposed name	seed	root	stem	leaf	torus	petal	stamen	pistil	calycle	-3dpa ovule	-1dpa ovule	0dpa ovule	1dpa ovule	3dpa ovule	5dpa ovule	10dpa ovule	20dpa ovule	25dpa ovule	35dpa ovule	5dpa fiber	10dpa fiber	20dpa fiber	25dpa fiber
Gh_A06G2020	GhSK26	19.7219	64.175	34.9577	52.8897	29.1524	89.7963	58.8265	73.7821	32.8756	30.9328	21.0396	28.87	24.7589	27.9693	20.8876	45.5004	42.1719	24.1987	15.2251	22.5143	21.9404	32.5467	30.3632
Gh_A08G1158	GhSK34	0.407247	0.910599	1.87995	3.20418	4.0157	3.91835	76.2625	1.62169	1.58306	1.33533	1.0823	0.998395	2.06643	1.18463	1.74186	0.446622	0.532694	0.277189	0.225418	1.67838	1.43687	0.993648	0.700091
Gh_D08G0378	GhSK36	9.9278	2.74095	4.71776	1.71462	3.80566	4.5069	4.05509	3.40703	4.15973	5.35136	3.20605	4.96621	4.63819	3.2963	3.01937	2.88562	2.96828	3.04099	1.33011	2.46355	1.55218	1.41348	1.88964
Gh_D11G2830	GhSK11	61.8205	84.2819	88.556	96.4507	80.0003	82.6563	81.8373	90.9569	122.023	118.099	98.2846	106.438	122.811	87.1273	95.399	85.5539	72.3313	46.0147	27.6048	46.9946	60.931	79.9972	68.8235
Gh_A11G3270	GhSK12	51.7802	79.5226	91.0787	86.7388	65.3757	72.2501	83.7126	77.3675	115.031	99.5003	91.851	89.4041	112.521	73.4686	86.2608	80.1798	60.1869	39.6614	25.42	62.3144	74.7	83.9661	63.9352
Gh_A12G1106	GhSK13	38.9123	29.0775	42.5598	33.8439	27.5263	23.1364	23.8795	37.0552	24.9672	38.6744	25.5677	37.0693	23.7362	27.4874	29.3567	39.9827	28.2254	17.4669	12.1843	12.2341	13.8629	19.7346	17.9856
Gh_D12G1230	GhSK14	31.9832	38.5431	41.2623	29.9456	25.4488	30.7937	21.9112	41.3659	22.4029	37.9653	24.6602	35.0325	23.611	28.9768	31.9528	37.0246	27.6239	15.5158	12.1256	13.5281	12.5406	20.0581	17.8179
Gh_A08G0285	GhSK31	20.3649	5.7813	9.81514	4.65903	7.18167	9.91387	10.6812	7.51008	6.42986	9.01218	11.6712	11.1948	11.8016	6.58468	9.22095	8.15962	6.07922	5.68967	3.72452	5.783	3.98395	4.65909	5.83569
Gh_D12G0407	GhSK43	11.6099	38.4332	23.7889	31.7905	19.3721	16.3552	25.236	32.9802	18.6443	35.4413	29.681	26.2554	45.2159	30.8381	30.6282	47.7711	42.7792	23.2653	13.8849	31.8354	52.4036	83.3082	51.6617
Gh_A12G0411	GhSK44	10.7865	32.7604	21.7021	29.7395	17.7856	12.703	42.2765	35.8584	18.2495	40.2885	29.0244	26.7795	49.9563	34.4314	34.4808	42.8927	46.2622	24.2515	15.6418	37.8791	53.0622	87.9919	59.9754
Gh_D06G2142	GhSK21	25.2942	67.6134	40.0275	62.133	31.6708	62.5446	41.9457	66.6768	34.2169	37.8221	31.3896	34.6449	33.8886	33.8252	28.1919	54.3826	53.8891	30.237	20.8206	27.0388	25.8755	37.1479	32.7679
Gh_A09G0713	GhSK24	4.64777	19.9721	26.9353	29.5673	21.5681	28.9012	11.358	19.8545	12.7517	30.7725	25.6779	28.8084	35.2129	26.893	22.174	25.9393	20.3914	11.0869	5.92146	16.8733	16.762	21.7836	15.7293
Gh_D09G2468	GhSK23	6.31429	21.5484	32.6602	32.8383	22.8838	38.6542	15.8562	18.954	14.1509	31.2211	25.2348	24.9603	32.1568	27.6887	23.5836	25.8356	21.3449	13.5562	7.32224	21.4694	23.8863	25.5019	17.6932
Gh_A09G0712	GhSK25	7.87816	22.4562	22.2041	18.857	17.2268	31.9915	17.4723	22.4054	12.7163	28.7283	25.8496	21.7234	27.0499	19.8796	20.8677	20.0468	18.3687	10.4899	7.11097	13.6934	16.698	19.4454	15.4543
Gh_D01G1809	GhSK42	10.1608	33.7382	29.1309	31.9187	30.102	5.99425	6.04664	26.9438	25.0058	36.3537	27.2076	30.4483	32.187	31.2135	24.6566	36.0814	35.2548	21.0688	12.7798	32.105	36.6166	37.0952	31.2817
Gh_D09G2469	GhSK22	8.20303	21.5149	33.7864	27.9959	21.4741	20.9377	16.5309	20.98	12.3536	26.7564	27.3274	23.2173	29.4912	22.7377	24.9932	23.3661	17.5393	11.6916	9.48707	14.6658	18.5277	21.8889	17.2204
Gh_D08G1440	GhSK32	0.0581782	0.145168	0.331756	0.263874	0.478936	1.60932	88.6127	0.282033	0.295147	0.478702	0.463843	0.303859	0.493276	0.464376	0.467328	0.121806	0.217023	0.0395985	0.0751392	0.651313	0.672965	0.441621	0.214314
Gh_D11G0907	GhSK33	3.68856	1.94457	3.36243	2.00271	2.21579	9.08318	9.68281	4.24072	1.26408	10.9859	8.2723	7.12147	6.24083	4.50283	5.57886	8.18066	10.9759	4.36623	1.02934	4.41945	2.6618	8.63206	5.84324
Gh_A11G0778	GhSK35	2.78465	1.65355	2.32784	1.32255	2.51123	11.5381	15.9612	3.39258	1.21029	10.0767	7.7686	6.36726	6.16065	4.78781	3.87539	3.54088	9.0378	4.04868	1.38082	4.39434	2.88058	8.41072	4.497
Gh_A01G1558	GhSK41	10.3584	32.5141	26.9607	34.6533	30.0185	4.80334	6.44642	25.7445	24.3985	36.7529	27.6454	30.8414	32.7305	31.0634	28.5092	37.5541	33.9152	18.6481	11.0796	32.1617	36.4931	38.7189	32.2522
