# Supplementary material for: Genome-wide characterization and phylogenetic analysis of GSK gene family in three species of cotton: evidence for a role of some GSKs in fiber development and responses to stress
Source: BMC Plant Biol. 2018 Dec 4;18:330. doi: 10.1186/s12870-018-1526-8 (PMC6280398; doi:10.1186/s12870-018-1526-8)
Supplement: Supplementary file 6 — Table S3. Orthologous GSK genes identified in G. hirsutum, G. arboreum and G. raimondii. Orthologous genes were highlighted on condition that they were coincident with the results analyzed by MCScanX software: orthologous gene pairs between G. hirsutum and G. arboreum were highlighted in red, G. hirsutum and G. raimondii in blue, as well as G. arboreum and G. raimondii in orange. (XLSX 18 kb) [file 12870_2018_1526_MOESM6_ESM.xlsx]

## Sheet: Sheet1
Additional File 6: Table. S3 Orthologues GSK genes identified in G. hirsutum, G. arboreum and G. raimondii.
	GSKs in G. hirsutum					orthologous in G. arboreum				orthologous in G. raimondii				GSKs in G. arboreum						orthologous in G. raimondii
proposed name	gene ID	chromosome	gene start	gene end	chrom_length	proposed name	chromosome	gene start	gene end	proposed name	chromosome	gene start	gene end	proposed name	gene ID	chromosome	gene start	gene end	chrom_length	proposed name	chromosome	gene start	gene end
GhSK44	Gh_A12G0411	A12	8244999	8248430	87484866	GaSK42	Ga12	98906366	98909799	GrSK41	Gr02	56982189	56985579	GaSK41	Ga02G1328	Ga02	91572951	91576357	99090824	GrSK41	Gr02	56982189	56985586
										GrSK42, GrSK42-1, GrSK42-2	Gr08	6199120	6202516							GrSK42, GrSK42-1, GrSK42-2	Gr08	6199127	6202516
GhSK21	Gh_D06G2142	D19	63261021	63263915	64294643	GaSK21	Ga06	130210717	130213627	GrSK21	Gr10	61087549	61090443	GaSK21	Ga06G2433	Ga06	130210718	130213627	132263754	GrSK21	Gr10	61087549	61090443
GhSK11	Gh_D11G2830	D24	58071261	58074075	66087774	GaSK11	Ga11	13088073	13090884	GrSK11, GrSK11-1	Gr07	52193148	52195963	GaSK31	Ga08G0389	Ga08	4054818	4060304	129432109	GrSK31	Gr04	3659643	3665066
GhSK31	Gh_A08G0285	A08	3329052	3334479	103626341	GaSK31	Ga08	4054817	4060304	GrSK31	Gr04	3659643	3665066	GaSK33	Ga08G1552	Ga08	103960877	103965308	129432109	GrSK33	Gr04	44448314	44452709
GhSK43	Gh_D12G0407	D25	6533937	6537332	59109837	GaSK41	Ga02	91572950	91576350	GrSK41	Gr02	56982189	56985579	GaSK22	Ga09G0899	Ga09	59971361	59974663	85040211	GrSK22, GrSK22-1	Gr06	32531410	32534186
						GaSK42	Ga12	98906366	98909799	GrSK42, GrSK42-1, GrSK42-2	Gr08	6199120	6202516							GrSK23	Gr06	32547583	32550218
GhSK36	Gh_D08G0378	D21	3871236	3880133	65894135	GaSK31	Ga08	4054817	4060304	GrSK31	Gr04	3659643	3665066	GaSK23	Ga09G0900	Ga09	59988594	59991790	85040211	GrSK23	Gr06	32547583	32550218
GhSK14	Gh_D12G1230	D25	40170076	40172846	59109837	GaSK12	Ga12	26213849	26216616	GrSK12	Gr08	38585874	38588662							GrSK22, GrSK22-1	Gr06	32531410	32534186
GhSK42	Gh_D01G1809	D14	55472543	55475936	61456009	GaSK41	Ga02	91572950	91576357	GrSK41	Gr02	56982189	56985586	GaSK32	Ga11G3164	Ga11	116299523	116304934	124536837	GrSK32	Gr07	7077235	7082655
						GaSK42	Ga12	98906373	98909799	GrSK42, GrSK42-1, GrSK42-2	Gr08	6199127	6202516	GaSK11	Ga11G0763	Ga11	13088074	13090884	124536837	GrSK11, GrSK11-1	Gr07	52193148	52195963
GhSK25	Gh_A09G0712	A09	52841598	52844894	74999931	GaSK22	Ga09	59971879	59974663	GrSK22, GrSK22-1	Gr06	32531410	32534186	GaSK12	Ga12G1683	Ga12	26213850	26216616	103066607	GrSK12	Gr08	38585874	38588662
						GaSK23	Ga09	59989139	59991790	GrSK23	Gr06	32547583	32550218	GaSK42	Ga12G2665	Ga12	98904726	98909799	103066607	GrSK42, GrSK42-1, GrSK42-2	Gr08	6197542	6202516
GhSK24	Gh_A09G0713	A09	52861382	52864569	74999931	GaSK23	Ga09	59989139	59991790	GrSK23	Gr06	32547583	32550218
						GaSK22	Ga09	59971879	59974663	GrSK22, GrSK22-1	Gr06	32531410	32534186
GhSK33	Gh_D11G0907	D24	7839230	7844650	66087774	GaSK32	Ga11	116299522	116304934	GrSK32	Gr07	7077235	7082655
GhSK34	Gh_A08G1158	A08	81021333	81025764	103626341	GaSK33	Ga08	103960876	103965308	GrSK33	Gr04	44448314	44452709
GhSK41	Gh_A01G1558	A01	92410497	92413873	99884700	GaSK41	Ga02	91572950	91576357	GrSK41	Gr02	56982189	56985586
										GrSK42, GrSK42-1, GrSK42-2	Gr08	6199127	6202516
GhSK35	Gh_A11G0778	A11	7649123	7654545	93316192	GaSK32	Ga11	116299522	116304934	GrSK32	Gr07	7077235	7082655
GhSK32	Gh_D08G1440	D21	47361120	47366590	65894135	GaSK33	Ga08	103960876	103965308	GrSK33	Gr04	44448314	44452709
GhSK13	Gh_A12G1106	A12	64114146	64116909	87484866	GaSK12	Ga12	26213849	26216616	GrSK12	Gr08	38585874	38588662
GhSK26	Gh_A06G2020	Scaffold1340_A06	43052	45877	91671	GaSK21	Ga06	130210717	130213556	GrSK21	Gr10	61087620	61090443
GhSK12	Gh_A11G3270	Scaffold3045_A11	160892	163705	166798	GaSK11	Ga11	13088073	13090884	GrSK11, GrSK11-1	Gr07	52193148	52195963
GhSK23	Gh_D09G2468	Scaffold4332_D22	123124	126295	185744	GaSK23	Ga09	59989139	59991790	GrSK23	Gr06	32547583	32550218
						GaSK22	Ga09	59971879	59974663	GrSK22, GrSK22-1	Gr06	32531410	32534186
GhSK22	Gh_D09G2469	Scaffold4332_D22	137949	141233	185744	GaSK22	Ga09	59971879	59974663	GrSK22, GrSK22-1	Gr06	32531410	32534186
						GaSK23	Ga09	59989139	59991790	GrSK23	Gr06	32547583	32550218
