# Supplementary material for: Genome-wide characterization and phylogenetic analysis of GSK gene family in three species of cotton: evidence for a role of some GSKs in fiber development and responses to stress
Source: BMC Plant Biol. 2018 Dec 4;18:330. doi: 10.1186/s12870-018-1526-8 (PMC6280398; doi:10.1186/s12870-018-1526-8)
Supplement: Supplementary file 8 — Table S4. Cis-regulatory elements found in the promoter regions of cotton GSK genes. (XLSX 33 kb) [file 12870_2018_1526_MOESM8_ESM.xlsx]

## Sheet: Sheet1
Additional File 8: Table. S4 Cis-regulatory elements found in the promoter regions of cotton GSK genes.
proposed name	Gene ID	site name	number	position	strand	sequence	function
GhSK41	Gh_A01G1558	5UTR Py-rich stretch	6	289_526_522_528_291_524	+	TTTCTCTCTCTCTC	cis-acting element conferring high transcription levels
		GARE-motif	2	463_686	-,+	AAACAGA/TCTGTTG	gibberellin-responsive element
		HSE	3	817_1224_971	+,-,-	AAAAAATTTC	cis-acting element involved in heat stress responsiveness
		LTR	2	468_978	-,-	CCGAAA	cis-acting element involved in low-temperature responsiveness
		MBS	3	937_1000_1067	+	TAACTG	MYB binding site involved in drought-inducibility
		TATC-box	1	1194	+	TATCCCA	cis-acting element involved in gibberellin-responsiveness
		TC-rich repeats	1	909	-	GTTTTCTTAC	cis-acting element involved in defense and stress responsiveness
		TCA-element	1	1272	+	CCATCTTTTT	cis-acting element involved in salicylic acid responsiveness
		TGA-element	1	514	+	AACGAC	auxin-responsive element
GhSK26	Gh_A06G2020	5UTR Py-rich stretch	2	1249_1259	-,-	TTTCTTCTCT	cis-acting element conferring high transcription levels
		ELI-box3	1	372	+	AAACCAATT	elicitor-responsive element
		as-2-box	1	1112	-	GATAatGATG	involved in shoot-specific expression and light responsiveness
		HSE	1	1145	+	AAAAAATTTC	cis-acting element involved in heat stress responsiveness
		TC-rich repeats	3	63_835_1135	+		cis-acting element involved in defense and stress responsiveness
		TCA-element	3	1092_1176_1250	+		cis-acting element involved in salicylic acid responsiveness
		TGA-element	1	931	-	AACGAC	auxin-responsive element
		WUN-motif	1	279	-	AAATTTCCT	wound-responsive element
GhSK31	Gh_A08G0285	5UTR Py-rich stretch	2	1409_1414	+	TTTCTTCTCT	cis-acting element conferring high transcription levels
		Box-W1	4	18_914_903_1130	-,-,-,+	TTGACC	fungal elicitor responsive element
		ERE	1	474	-	ATTTCAAA	ethylene-responsive element
		GARE-motif	1	76	-	AAACAGA	gibberellin-responsive element
		HSE	5	227_744_1269_1323_1324	-,-,+,+,-	AAAAAATTTC	cis-acting element involved in heat stress responsiveness
		LTR	1	1010	+	CCGAAA	cis-acting element involved in low-temperature responsiveness
		MBS	1	571	+	TAACTG	MYB binding site involved in drought-inducibility
		MRE	1	1281	-	AACCTAA	MYB binding site involved in light responsiveness
		P-box	1	1196	+	CCTTTTG	gibberellin-responsive element
		TATC-box	1	108	-	TATCCCA	cis-acting element involved in gibberellin-responsiveness
		TC-rich repeats	1	1266	-	ATTTTCTTCA	cis-acting element involved in defense and stress responsiveness
		TCA-element	2	619620	+		cis-acting element involved in salicylic acid responsiveness
		TGA-element	1	562	-	AACGAC	auxin-responsive element
GhSK34	Gh_A08G1158	5UTR Py-rich stretch	1	1392		TTTCTTCTCT	cis-acting element conferring high transcription levels
		Box-W1	2	896_1168	-,+	TTGACC	fungal elicitor responsive element
		CAT-box	1	743	-	GCCACT	cis-acting regulatory element related to meristem expression
		CGTCA-motif	1	1435	-	CGTCA	cis-acting regulatory element involved in the MeJA-responsiveness
		EIRE	1	186	-	TTCGACC	elicitor-responsive element
		HSE	3	854_1319_1383	-		cis-acting element involved in heat stress responsiveness
		MBS	3	92_524_895	-,+,-		MYB binding site involved in drought-inducibility
		TC-rich repeats	2	501_1065	+,+	ATTTTCTTCA	cis-acting element involved in defense and stress responsiveness
		TCA-element	1	225	+	CCATCTTTTT	cis-acting element involved in salicylic acid responsiveness
		TGACG-motif	1	1453	+	TGACG	cis-acting regulatory element involved in the MeJA-responsiveness
GhSK25	Gh_A09G0712	5UTR Py-rich stretch	1	1299	-	TTTCTTCTCT	cis-acting element conferring high transcription levels
		AT-rich sequence	1	160	-	TAAAATACT	element for maximal elicitor-mediated activation (2copies)
		CGTCA-motif	1	1123	-	CGTCA	cis-acting regulatory element involved in the MeJA-responsiveness
		ERE	1	1224	+	ATTTCAAA	ethylene-responsive element
		HSE	3	588_603_955	+,+,-		cis-acting element involved in heat stress responsiveness
		MBS	2	25_355	-,+		MYB binding site involved in drought-inducibility
		TC-rich repeats	5	727_1342_1216_1194_1301	+,-,-,+,-	ATTTTCTCCA	cis-acting element involved in defense and stress responsiveness
		TCA-element	1	1300	+	GAGAAGAATA	cis-acting element involved in salicylic acid responsiveness
		TGA-element	1	1419	-	AACGAC	auxin-responsive element
		as-2-box	1	1470	-	GATAatGATG	involved in shoot-specific expression and light responsiveness
		TGACG-motif	1	1123	+	TGACG	cis-acting regulatory element involved in the MeJA-responsiveness
GhSK24	Gh_A09G0713	5UTR Py-rich stretch	3	554_1364_1307	+,-,-	TTTCTTCTCT	cis-acting element conferring high transcription levels
		AuxRR-core	1	736	+	GGTCCAT	cis-acting regulatory element involved in auxin responsiveness
		CGTCA-motif	1	1133	-	CGTCA	cis-acting regulatory element involved in the MeJA-responsiveness
		ERE	2	425_1228	-	ATTTCAAA	ethylene-responsive element
		GARE-motif	2	312_1198	-		gibberellin-responsive element
		HSE	5	227_821_749_714_744	+,-,-,-,-	AAAAAATTTC	cis-acting element involved in heat stress responsiveness
		L-box	1	1018	+	AAATTAACCAAC	part of a light responsive element
		MBSI	1	359	-	aaaAaaC(G/C)GTTA	MYB binding site involved in flavonoid biosynthetic genes regulation
		TC-rich repeats	5	752_1347_1202_799_1309	+,-,+,+,-	ATTTTCTTCA	cis-acting element involved in defense and stress responsiveness
		TCA-element	1	1308	+	GAGAAGAATA	cis-acting element involved in salicylic acid responsiveness
		TGA-element	1	1430	-	AACGAC	auxin-responsive element
		TGACG-motif	1	1133	+	TGACG	cis-acting regulatory element involved in the MeJA-responsiveness
GhSK35	Gh_A11G0778	5UTR Py-rich stretch	2	1212_1428	-,+	TTTCTTCTCT	cis-acting element conferring high transcription levels
		ABRE	2	717_1487	-,+		cis-acting element involved in the abscisic acid responsiveness
		AuxRR-core	1	163	+	GGTCCAT	cis-acting regulatory element involved in auxin responsiveness
		Box-W1	3	453_1072_862	-,+,-	TTGACC	fungal elicitor responsive element
		CGTCA-motif	2	851_885	+,+	CGTCA	cis-acting regulatory element involved in the MeJA-responsiveness
		GARE-motif	1	1445	+	TCTGTTG	gibberellin-responsive element
		HSE	2	536_1125	-,+	AAAAAATTTC	cis-acting element involved in heat stress responsiveness
		P-box	1	1345	+	CCTTTTG	gibberellin-responsive element
		TC-rich repeats	1	1240	-	ATTTTCTCCA	cis-acting element involved in defense and stress responsiveness
		TCA-element	1	1151_1399	-,+		cis-acting element involved in salicylic acid responsiveness
		TGACG-motif	2	851_885	-,-	TGACG	cis-acting regulatory element involved in the MeJA-responsiveness
GhSK12	Gh_A11G3270	5UTR Py-rich stretch	1	891	+	TTTCTTCTCT	cis-acting element conferring high transcription levels
		HSE	1	380	-	AAAAAATTTC	cis-acting element involved in heat stress responsiveness
		MBS	1	274	-	CAACTG	MYB binding site involved in drought-inducibility
		P-box	1	654	+	CCTTTTG	gibberellin-responsive element
		TCA-element	1	602	-	CAGAAAAGGA	cis-acting element involved in salicylic acid responsiveness
GhSK44	Gh_A12G0411	5UTR Py-rich stretch	3	583_1041_725	+	TTTCTTCTCT	cis-acting element conferring high transcription levels
		CCGTCC-box	1	1420	-	CCGTCC	cis-acting regulatory element related to meristem specific activation
		GARE-motif	1	1001	-	AAACAGA	gibberellin-responsive element
		LTR	2	464_1389	+,-	CCGAAA	cis-acting element involved in low-temperature responsiveness
		MBS	2	678_1322	-,-		MYB binding site involved in drought-inducibility
		TC-rich repeats	4	300_723_581_1276	-,+,+,+	ATTTTCTTCA	cis-acting element involved in defense and stress responsiveness
		TCA-element	2	487_724	+,-		cis-acting element involved in salicylic acid responsiveness
GhSK13	Gh_A12G1106	Box-W1	2	687_994	-,+	TTGACC	fungal elicitor responsive element
		ERE	1	1336	+	ATTTCAAA	ethylene-responsive element
		HSE	5	263_1403_1081_391_1307	+,-,-,-,-	AAAAAATTTC	cis-acting element involved in heat stress responsiveness
		LTR	1	532	+	CCGAAA	cis-acting element involved in low-temperature responsiveness
		MBS	2	615_686	-,+	CAACTG	MYB binding site involved in drought-inducibility
		MBSII	1	224	+	AAAAGTTAGTTA	MYB binding site involved in flavonoid biosynthetic genes regulation
		TGA-element	1	893	+	AACGAC	auxin-responsive element
GhSK42	Gh_D01G1809	5UTR Py-rich stretch	23	243_245_247_249_251_253_255_257_273_275_506_508_510_512_514_516_518_520_522_524_526_528_530_532_	+		TTTCTCTCTCTCTC
		GARE-motif	1	447	-	AAACAGA	gibberellin-responsive element
		HSE	1	974	-	AAAAAATTTC	cis-acting element involved in heat stress responsiveness
		LTR	2	452_981	-	CCGAAA	cis-acting element involved in low-temperature responsiveness
		MBS	2	938_1003	+	TAACTG	MYB binding site involved in drought-inducibility
		TATC-box	1	1197	+	TATCCCA	cis-acting element involved in gibberellin-responsiveness
		TC-rich repeats	1	910	-	GTTTTCTTAC	cis-acting element involved in defense and stress responsiveness
		TCA-element	1	1275	+	CCATCTTTTT	cis-acting element involved in salicylic acid responsiveness
		TGA-element	1	498	+	AACGAC	auxin-responsive element
GhSK21	Gh_D06G2142	5UTR Py-rich stretch	1	1250	-	TTTCTTCTCT
		HSE	1	1146	+	AAAAAATTTC	cis-acting element involved in heat stress responsiveness
		LTR	1	626	+	CCGAAA	cis-acting element involved in low-temperature responsiveness
		TC-rich repeats	3	83_1135_832	+		cis-acting element involved in defense and stress responsiveness
		TCA-element	2	1177_1251	+	GAGAAGAATA	cis-acting element involved in salicylic acid responsiveness
		as-2-box	1	1109	-	GATAatGATG	involved in shoot-specific expression and light responsiveness
		TGA-element	1	925	-	AACGAC	auxin-responsive element
		WUN-motif	1	299	-	AAATTTCCT	wound-responsive element
GhSK36	Gh_D08G0378	5UTR Py-rich stretch	2	1409_1414	+
		Box-W1	3	901_1126_912	-,+,-	TTGACC	fungal elicitor responsive element
		HSE	4	204_547_272_928	-,+,-,-,	AAAAAATTTC	cis-acting element involved in heat stress responsiveness
		LTR	1	1475	-	CCGAAA	cis-acting element involved in low-temperature responsiveness
		MBS	1	573	+	TAACTG	MYB binding site involved in drought-inducibility
		P-box	1	1194	+	CCTTTTG	gibberellin-responsive element
		TATC-box	1	82	-	TATCCCA	cis-acting element involved in gibberellin-responsiveness
		TC-rich repeats	1	544	-	ATTTTCTTCA	cis-acting element involved in defense and stress responsiveness
		TCA-element	1	952	-	CAGAAAAGGA	cis-acting element involved in salicylic acid responsiveness
		TGA-element	1	564	-	AACGAC	auxin-responsive element
GhSK32	Gh_D08G1440	5UTR Py-rich stretch	1	1390	+	TTTCTTCTCT	cis-acting element conferring high transcription levels
		Box-W1	3	270_1164_910	-,+,-	TTGACC	fungal elicitor responsive element
		CGTCA-motif	1	1435	-	CGTCA	cis-acting regulatory element involved in the MeJA-responsiveness
		GARE-motif	1	129	-	AAACAGA	gibberellin-responsive element
		HSE	4	639_1317_865_1381	+,-,+,-	AAAAAATTTC	cis-acting element involved in heat stress responsiveness
		MBSI	1	552	-	aaaAaaC(G/C)GTTA	MYB binding site involved in flavonoid biosynthetic genes regulation
		RY-element	1	531	+	CATGCATG	cis-acting regulatory element involved in seed-specific regulation
		TCA-element	1	360	+	CCATCTTTTT	cis-acting element involved in salicylic acid responsiveness
		TGA-element	1	1449	-	AACGAC	auxin-responsive element
		TGACG-motif	1	1435	+	TGACG	cis-acting regulatory element involved in the MeJA-responsiveness
		WUN-motif	1	1188	-	AAATTTCCT	wound-responsive element
GhSK23	Gh_D09G2468	5UTR Py-rich stretch	2	590_1318	+,-
		ABRE	5	216_220_218_217_219	+,+,+,-,+		cis-acting element involved in the abscisic acid responsiveness
		AuxRR-core	1	770	+	GGTCCAT	cis-acting regulatory element involved in auxin responsiveness
		Box-W1	1	99	+	TTGACC	fungal elicitor responsive element
		CGTCA-motif	2	170_1145	+,-	CGTCA	cis-acting regulatory element involved in the MeJA-responsiveness
		ERE	1	1240	+	ATTTCAAA	ethylene-responsive element
		HSE	1	824	+	AAAAAATTTC	cis-acting element involved in heat stress responsiveness
		TC-rich repeats	3	1214_1358_1320	+,-,-	ATTTTCTCCA	cis-acting element involved in defense and stress responsiveness
		TCA-element	1	1319	+	GAGAAGAATA	cis-acting element involved in salicylic acid responsiveness
		TGA-element	1	1430	-	AACGAC	auxin-responsive element
		TGACG-motif	2	170_1145	-,+	TGACG	cis-acting regulatory element involved in the MeJA-responsiveness
GhSK22	Gh_D09G2469	5UTR Py-rich stretch	2	600_13	-	TTTCTTCTCT	cis-acting element conferring high transcription levels
		CGTCA-motif	1	1125	-	CGTCA	cis-acting regulatory element involved in the MeJA-responsiveness
		ERE	1	1227	+	ATTTCAAA	ethylene-responsive element
		GARE-motif	1	1193	-	AAACAGA	gibberellin-responsive element
		HSE	2	277_655	-	AAAAAATTTC/AGAAAATTCG	cis-acting element involved in heat stress responsiveness
		MBS	1	846	-	CAACTG	MYB binding site involved in drought-inducibility
		TC-rich repeats	3	1197_1302_1219	+,-,-	ATTTTCTCCA	cis-acting element involved in defense and stress responsiveness
		TCA-element	3	82_1301_1290	+,+,-	CCATCTTTTT/GAGAAGAATA	cis-acting element involved in salicylic acid responsiveness
		TGA-element	1	1421	-	AACGAC	auxin-responsive element
		TGACG-motif	1	1125	+	TGACG	cis-acting regulatory element involved in the MeJA-responsiveness
		as-2-box	1	1472	-	GATAatGATG	involved in shoot-specific expression and light responsiveness
GhSK33	Gh_D11G0907	5UTR Py-rich stretch	2	1212_1428	-,+	TTTCTTCTCT	cis-acting element conferring high transcription levels
		ABRE	1	1487	+	TACGGTC	cis-acting element involved in the abscisic acid responsiveness
		AuxRR-core	1	159	+	GGTCCAT	cis-acting regulatory element involved in auxin responsiveness
		Box-W1	3	449_1067_857	-,+,-	TTGACC	fungal elicitor responsive element
		CGTCA-motif	2	846_880	+,+	CGTCA	cis-acting regulatory element involved in the MeJA-responsiveness
		GARE-motif	1	1445	+	TCTGTTG	gibberellin-responsive element
		HSE	2	44_1120	-,+	AAAAAATTTC	cis-acting element involved in heat stress responsiveness
		P-box	1	1345	+	CCTTTTG	gibberellin-responsive element
		TC-rich repeats	1	1240	-	ATTTTCTCCA	cis-acting element involved in defense and stress responsiveness
		TCA-element	1	1399	+	GAGAAGAATA	cis-acting element involved in salicylic acid responsiveness
		TGACG-motif	2	880_846	-	TGACG	cis-acting regulatory element involved in the MeJA-responsiveness
GhSK11	Gh_D11G2830	5UTR Py-rich stretch	1	899	+	TTTCTTCTCT	cis-acting element conferring high transcription levels
		GARE-motif	1	749	+	AAACAGA	gibberellin-responsive element
		HSE	1	391	-	AAAAAATTTC	cis-acting element involved in heat stress responsiveness
		MBS	1	243	-	CAACTG	MYB binding site involved in drought-inducibility
		P-box	1	664	+	CCTTTTG	gibberellin-responsive element
		TC-rich repeats	1	1016	-	ATTTTCTTCA	cis-acting element involved in defense and stress responsiveness
		TCA-element	1	614	-	CAGAAAAGGA	cis-acting element involved in salicylic acid responsiveness
GhSK43	Gh_D12G0407	5UTR Py-rich stretch	5	513_1041_582_527_724	+	TTTCTTCTCT	cis-acting element conferring high transcription levels
		CCGTCC-box	1	1420	-	CCGTCC	cis-acting regulatory element related to meristem specific activation
		GARE-motif	2	449_1001	-	AAACAGA	gibberellin-responsive element
		HSE	3	521_763_719	+,-,-	AAAAAATTTC	cis-acting element involved in heat stress responsiveness
		LTR	2	423_1389	+,-	CCGAAA	cis-acting element involved in low-temperature responsiveness
		MBS	2	677_1322	-	TAACTG/CAACTG	MYB binding site involved in drought-inducibility
		TC-rich repeats	5	259_1276_580_511_722	-,+,+,+,+	ATTTTCTTCA	cis-acting element involved in defense and stress responsiveness
GhSK14	Gh_D12G1230	Box-W1	3	374_992_692	-,+,-	TTGACC	fungal elicitor responsive element
		ERE	1	1334	+	ATTTCAAA	ethylene-responsive element
		HSE	1	1080	-	AAAAAATTTC	cis-acting element involved in heat stress responsiveness
		LTR	1	553	+	CCGAAA	cis-acting element involved in low-temperature responsiveness
		MBS	1	620	-	CAACTG	MYB binding site involved in drought-inducibility
		TC-rich repeats	2	66_391	-,+	ATTTTCTTCA	cis-acting element involved in defense and stress responsiveness
		TGA-element	1	892	+	AACGAC	auxin-responsive element
