# Supplementary material for: Genome-wide characterization and phylogenetic analysis of GSK gene family in three species of cotton: evidence for a role of some GSKs in fiber development and responses to stress
Source: BMC Plant Biol. 2018 Dec 4;18:330. doi: 10.1186/s12870-018-1526-8 (PMC6280398; doi:10.1186/s12870-018-1526-8)
Supplement: Supplementary file 11 — Table S5.1 GO annotations of the co-expressed genes involved in the weighted gene co-expression sub-network of GhSKs. Table S5.2 KEGG annotations of the co-expressed genes involved in the weighted gene co-expression sub-network of GhSKs. Table S5.3 Linkers co-expressed with GhSK32 and GhSK34. (XLSX 201 kb) [file 12870_2018_1526_MOESM11_ESM.xlsx]

## Sheet: GO
Additional File 11: Table. S5.1 GO annotations of the co-expressed genes involved in the weighted gene co-expression network of GhSKs
modules	Input	category	over_represented_pvalue	under_represented_pvalue	numDEInCat	Enriched_GeneID	numInCat	term	ontology	p.over.adjust
blue		GO:0007010	2.57374e-05	1	2	Gh_D01G1383;Gh_D04G1862	28	cytoskeleton organization	BP	0.041064
		GO:0008017	3.95417e-05	1	3	Gh_D01G1383;Gh_D03G0003;Gh_D04G1862	245	microtubule binding	MF	0.041064
brown		category	over_represented_pvalue	under_represented_pvalue	numDEInCat	Enriched_GeneID	numInCat	term	ontology	p.over.adjust
		GO:0004857	1.02064e-46	1	79	Gh_A05G0273;Gh_A05G2070;Gh_A05G2074;Gh_A05G2077;Gh_A05G2359;Gh_A05G3702;Gh_A05G3704;Gh_A05G3706;Gh_A07G1153;Gh_A08G0356;Gh_A08G0376;Gh_A08G1048;Gh_A08G1068;Gh_A08G1847;Gh_A09G1513;Gh_A09G1926;Gh_A09G1968;Gh_A09G1969;Gh_A09G2081;Gh_A09G2082;Gh_A09G2083;Gh_A09G2084;Gh_A09G2085;Gh_A11G0979;Gh_A11G0989;Gh_A11G0992;Gh_A11G0994;Gh_A11G0995;Gh_A11G2450;Gh_A11G2451;Gh_A11G2627;Gh_A11G3172;Gh_A12G1111;Gh_…	261	enzyme inhibitor activity	MF	2.11987e-43
		GO:0030570	1.68844e-39	1	30	Gh_A01G0411;Gh_A03G0573;Gh_A03G1562;Gh_A04G0138;Gh_A04G0144;Gh_A04G1286;Gh_A05G2709;Gh_A09G0215;Gh_A11G2136;Gh_A11G3041;Gh_A13G0449;Gh_A13G0629;Gh_D01G0416;Gh_D02G2011;Gh_D03G0853;Gh_D03G0854;Gh_D04G1913;Gh_D05G3009;Gh_D05G3010;Gh_D05G3011;Gh_D05G3576;Gh_D05G3586;Gh_D05G3765;Gh_D09G0204;Gh_D11G0731;Gh_D11G2444;Gh_D13G0695;Gh_D13G0699;Gh_D13G0701;Gh_Sca006119G01	33	pectate lyase activity	MF	1.75344e-36
		GO:0030599	9.10434e-24	1	42	Gh_A01G0226;Gh_A03G0538;Gh_A03G0539;Gh_A05G0273;Gh_A07G0351;Gh_A08G1068;Gh_A08G1848;Gh_A09G2081;Gh_A09G2082;Gh_A09G2083;Gh_A09G2084;Gh_A09G2085;Gh_A11G2450;Gh_A11G2451;Gh_A11G2628;Gh_A11G3172;Gh_A12G1111;Gh_A12G1775;Gh_D01G2296;Gh_D02G2443;Gh_D03G0988;Gh_D03G0990;Gh_D05G0374;Gh_D08G1349;Gh_D08G2205;Gh_D09G2288;Gh_D09G2289;Gh_D09G2290;Gh_D09G2291;Gh_D09G2292;Gh_D11G2268;Gh_D11G2768;Gh_D11G2769;Gh_…	156	pectinesterase activity	MF	4.72743e-21
		GO:0042545	9.10434e-24	1	42	Gh_A01G0226;Gh_A03G0538;Gh_A03G0539;Gh_A05G0273;Gh_A07G0351;Gh_A08G1068;Gh_A08G1848;Gh_A09G2081;Gh_A09G2082;Gh_A09G2083;Gh_A09G2084;Gh_A09G2085;Gh_A11G2450;Gh_A11G2451;Gh_A11G2628;Gh_A11G3172;Gh_A12G1111;Gh_A12G1775;Gh_D01G2296;Gh_D02G2443;Gh_D03G0988;Gh_D03G0990;Gh_D05G0374;Gh_D08G1349;Gh_D08G2205;Gh_D09G2288;Gh_D09G2289;Gh_D09G2290;Gh_D09G2291;Gh_D09G2292;Gh_D11G2268;Gh_D11G2768;Gh_D11G2769;Gh_…	156	cell wall modification	BP	4.72743e-21
		GO:0005509	5.05944e-23	1	87	Gh_A01G0754;Gh_A01G1691;Gh_A02G0125;Gh_A02G0144;Gh_A02G0609;Gh_A03G0685;Gh_A03G1009;Gh_A03G2089;Gh_A04G1372;Gh_A05G0617;Gh_A05G2662;Gh_A05G2673;Gh_A05G2859;Gh_A06G1090;Gh_A06G1624;Gh_A06G1772;Gh_A07G0503;Gh_A07G0695;Gh_A07G0856;Gh_A07G1099;Gh_A07G1782;Gh_A07G2207;Gh_A08G0816;Gh_A08G0858;Gh_A08G2530;Gh_A09G1033;Gh_A09G1766;Gh_A09G2285;Gh_A10G1195;Gh_A11G0032;Gh_A11G1485;Gh_A11G2309;Gh_A11G2518;Gh_…	671	calcium ion binding	MF	2.10169e-20
		GO:0005618	4.69207e-20	1	45	Gh_A01G0226;Gh_A03G0243;Gh_A03G0538;Gh_A03G0539;Gh_A05G0273;Gh_A07G0351;Gh_A08G1068;Gh_A08G1848;Gh_A09G2081;Gh_A09G2082;Gh_A09G2083;Gh_A09G2084;Gh_A09G2085;Gh_A11G2450;Gh_A11G2451;Gh_A11G2628;Gh_A11G3172;Gh_A12G1111;Gh_A12G1775;Gh_D01G2296;Gh_D02G2443;Gh_D03G0988;Gh_D03G0990;Gh_D03G1327;Gh_D05G0374;Gh_D08G1349;Gh_D08G2086;Gh_D08G2205;Gh_D09G2288;Gh_D09G2289;Gh_D09G2290;Gh_D09G2291;Gh_D09G2292;Gh_…	220	cell wall	CC	1.62424e-17
		GO:0015299	2.57975e-17	1	27	Gh_A02G1783;Gh_A05G3324;Gh_A08G0031;Gh_A08G0032;Gh_A08G0033;Gh_A08G0243;Gh_A08G2556;Gh_A12G0847;Gh_A12G0904;Gh_A12G0906;Gh_A12G2385;Gh_A13G0819;Gh_D03G0636;Gh_D04G0275;Gh_D06G1754;Gh_D06G2117;Gh_D08G0004;Gh_D08G0067;Gh_D08G0069;Gh_D08G0071;Gh_D08G0073;Gh_D12G0927;Gh_D12G0994;Gh_D12G0995;Gh_D12G2513;Gh_D13G1064;Gh_Sca005580G01	99	solute:proton antiporter activity	MF	7.6545e-15
		GO:0006812	1.12804e-16	1	34	Gh_A02G1783;Gh_A03G0380;Gh_A04G0776;Gh_A05G3324;Gh_A08G0031;Gh_A08G0032;Gh_A08G0033;Gh_A08G0243;Gh_A08G2556;Gh_A12G0847;Gh_A12G0904;Gh_A12G0906;Gh_A12G2385;Gh_A13G0819;Gh_A13G1085;Gh_D03G0636;Gh_D03G1162;Gh_D04G0275;Gh_D04G1261;Gh_D06G1754;Gh_D06G2117;Gh_D08G0004;Gh_D08G0067;Gh_D08G0069;Gh_D08G0071;Gh_D08G0073;Gh_D10G2163;Gh_D12G0927;Gh_D12G0994;Gh_D12G0995;Gh_D12G2513;Gh_D13G1064;Gh_D13G1351;Gh_…	170	cation transport	BP	2.92867e-14
		GO:0016021	2.85173e-14	1	159	Gh_A01G0174;Gh_A02G0193;Gh_A02G0374;Gh_A02G0435;Gh_A02G0760;Gh_A02G0950;Gh_A02G0975;Gh_A02G1154;Gh_A02G1446;Gh_A02G1783;Gh_A03G0256;Gh_A03G0380;Gh_A04G0776;Gh_A04G0906;Gh_A05G0072;Gh_A05G1032;Gh_A05G2436;Gh_A05G2590;Gh_A05G3324;Gh_A05G3528;Gh_A05G3609;Gh_A05G3918;Gh_A06G0008;Gh_A06G0071;Gh_A06G1118;Gh_A06G1630;Gh_A06G1641;Gh_A06G2099;Gh_A07G0178;Gh_A07G0505;Gh_A07G0535;Gh_A07G0768;Gh_A07G1492;Gh_…	2330	integral component of membrane	CC	6.58115e-12
		GO:0004650	6.64656e-13	1	27	Gh_A02G1190;Gh_A02G1191;Gh_A02G1202;Gh_A03G0810;Gh_A03G0811;Gh_A07G0766;Gh_A07G0789;Gh_A07G0790;Gh_A09G0609;Gh_A09G0610;Gh_A09G1155;Gh_A09G2079;Gh_A11G2794;Gh_A11G3189;Gh_A12G2301;Gh_D07G1681;Gh_D09G0608;Gh_D09G1161;Gh_D09G2287;Gh_D11G1541;Gh_D11G2279;Gh_D11G3142;Gh_D12G2437;Gh_Sca005661G01;Gh_Sca007121G01;Gh_Sca008223G01;Gh_Sca185636G01	131	polygalacturonase activity	MF	1.38049e-10
		GO:0003779	8.09093e-13	1	26	Gh_A01G1083;Gh_A03G0125;Gh_A06G0595;Gh_A06G0596;Gh_A06G1880;Gh_A08G2171;Gh_A08G2391;Gh_A08G2412;Gh_A09G0405;Gh_A09G1619;Gh_A09G2356;Gh_A10G0791;Gh_A11G2801;Gh_A13G2039;Gh_D01G1171;Gh_D02G2140;Gh_D06G0262;Gh_D06G0677;Gh_D09G1828;Gh_D10G0972;Gh_D11G3147;Gh_D13G2438;Gh_Sca006886G01;Gh_Sca010935G02;Gh_Sca117153G01;Gh_Sca178996G01	134	actin binding	MF	1.52771e-10
		GO:0005545	7.78735e-12	1	15	Gh_A01G0113;Gh_A01G1185;Gh_A05G0023;Gh_A08G0728;Gh_A11G3087;Gh_A12G0116;Gh_A13G0574;Gh_D01G0117;Gh_D01G1329;Gh_D02G1380;Gh_D05G0026;Gh_D08G0855;Gh_D11G1568;Gh_D12G0129;Gh_D13G0554	40	1-phosphatidylinositol binding	MF	1.15531e-09
		GO:0030136	7.78735e-12	1	15	Gh_A01G0113;Gh_A01G1185;Gh_A05G0023;Gh_A08G0728;Gh_A11G3087;Gh_A12G0116;Gh_A13G0574;Gh_D01G0117;Gh_D01G1329;Gh_D02G1380;Gh_D05G0026;Gh_D08G0855;Gh_D11G1568;Gh_D12G0129;Gh_D13G0554	40	clathrin-coated vesicle	CC	1.15531e-09
		GO:0048268	7.78735e-12	1	15	Gh_A01G0113;Gh_A01G1185;Gh_A05G0023;Gh_A08G0728;Gh_A11G3087;Gh_A12G0116;Gh_A13G0574;Gh_D01G0117;Gh_D01G1329;Gh_D02G1380;Gh_D05G0026;Gh_D08G0855;Gh_D11G1568;Gh_D12G0129;Gh_D13G0554	40	clathrin coat assembly	BP	1.15531e-09
		GO:0004672	1.09294e-11	1	178	Gh_A01G0607;Gh_A02G0045;Gh_A02G0144;Gh_A02G0239;Gh_A02G0323;Gh_A02G0531;Gh_A02G0609;Gh_A02G1393;Gh_A02G1573;Gh_A03G0235;Gh_A03G1736;Gh_A04G1168;Gh_A04G1372;Gh_A04G1378;Gh_A05G0010;Gh_A05G0076;Gh_A05G0258;Gh_A05G0311;Gh_A05G0617;Gh_A05G0984;Gh_A05G0985;Gh_A05G1293;Gh_A05G2145;Gh_A05G2858;Gh_A05G2859;Gh_A05G3371;Gh_A05G3412;Gh_A06G0770;Gh_A06G1294;Gh_A06G1772;Gh_A06G2018;Gh_A06G2019;Gh_A06G2116;Gh_…	3033	protein kinase activity	MF	1.43765e-09
		GO:0006468	1.10748e-11	1	178	Gh_A01G0607;Gh_A02G0045;Gh_A02G0144;Gh_A02G0239;Gh_A02G0323;Gh_A02G0531;Gh_A02G0609;Gh_A02G1393;Gh_A02G1573;Gh_A03G0235;Gh_A03G1736;Gh_A04G1168;Gh_A04G1372;Gh_A04G1378;Gh_A05G0010;Gh_A05G0076;Gh_A05G0258;Gh_A05G0311;Gh_A05G0617;Gh_A05G0984;Gh_A05G0985;Gh_A05G1293;Gh_A05G2145;Gh_A05G2858;Gh_A05G2859;Gh_A05G3371;Gh_A05G3412;Gh_A06G0770;Gh_A06G1294;Gh_A06G1772;Gh_A06G2018;Gh_A06G2019;Gh_A06G2116;Gh_…	3034	protein phosphorylation	BP	1.43765e-09
		GO:0030276	3.80366e-11	1	15	Gh_A01G0113;Gh_A01G1185;Gh_A05G0023;Gh_A08G0728;Gh_A11G3087;Gh_A12G0116;Gh_A13G0574;Gh_D01G0117;Gh_D01G1329;Gh_D02G1380;Gh_D05G0026;Gh_D08G0855;Gh_D11G1568;Gh_D12G0129;Gh_D13G0554	44	clathrin binding	MF	4.64717e-09
		GO:0005096	5.44428e-11	1	18	Gh_A03G0488;Gh_A04G0696;Gh_A05G0045;Gh_A05G1403;Gh_A06G0406;Gh_A09G1472;Gh_A10G0037;Gh_A12G1892;Gh_A13G1219;Gh_D04G1160;Gh_D05G0097;Gh_D05G1568;Gh_D06G0436;Gh_D09G0808;Gh_D09G1483;Gh_D10G0040;Gh_D12G2073;Gh_D13G1518	71	GTPase activator activity	MF	6.28209e-09
		GO:0005543	3.49482e-10	1	15	Gh_A01G0113;Gh_A01G1185;Gh_A05G0023;Gh_A08G0728;Gh_A11G3087;Gh_A12G0116;Gh_A13G0574;Gh_D01G0117;Gh_D01G1329;Gh_D02G1380;Gh_D05G0026;Gh_D08G0855;Gh_D11G1568;Gh_D12G0129;Gh_D13G0554	50	phospholipid binding	MF	3.82039e-08
		GO:0055085	5.11328e-09	1	88	Gh_A01G0098;Gh_A01G0177;Gh_A01G1675;Gh_A02G0435;Gh_A02G1783;Gh_A03G0256;Gh_A03G0380;Gh_A03G0534;Gh_A04G0776;Gh_A05G0317;Gh_A05G0565;Gh_A05G1012;Gh_A05G3130;Gh_A05G3324;Gh_A06G1681;Gh_A07G1135;Gh_A08G0031;Gh_A08G0032;Gh_A08G0033;Gh_A08G0243;Gh_A08G0737;Gh_A08G2556;Gh_A09G0687;Gh_A09G0787;Gh_A09G1671;Gh_A10G0935;Gh_A10G1615;Gh_A10G1901;Gh_A11G0407;Gh_A12G0008;Gh_A12G0847;Gh_A12G0904;Gh_A12G0906;Gh_…	1286	transmembrane transport	BP	5.31015e-07
		GO:0005451	2.76519e-08	1	6	Gh_A12G0904;Gh_A12G0906;Gh_A12G2385;Gh_D12G0994;Gh_D12G0995;Gh_D12G2513	8	monovalent cation:proton antiporter activity	MF	2.7349e-06
		GO:0005975	8.34537e-08	1	78	Gh_A02G0454;Gh_A02G1190;Gh_A02G1191;Gh_A02G1202;Gh_A03G0243;Gh_A03G0810;Gh_A03G0811;Gh_A06G0721;Gh_A07G0766;Gh_A07G0789;Gh_A07G0790;Gh_A08G0266;Gh_A08G1550;Gh_A08G2086;Gh_A08G2210;Gh_A09G0202;Gh_A09G0580;Gh_A09G0609;Gh_A09G0610;Gh_A09G1155;Gh_A09G1312;Gh_A09G1699;Gh_A09G2079;Gh_A10G0142;Gh_A10G0574;Gh_A10G0738;Gh_A10G0751;Gh_A10G1655;Gh_A10G1964;Gh_A10G1965;Gh_A11G0965;Gh_A11G2644;Gh_A11G2794;Gh_…	1113	carbohydrate metabolic process	BP	7.87879e-06
		GO:0005089	3.78345e-07	1	10	Gh_A02G1164;Gh_A05G3842;Gh_A06G0547;Gh_A08G2148;Gh_D03G1775;Gh_D05G1243;Gh_D06G0614;Gh_D07G0063;Gh_D08G2515;Gh_D10G0657	34	Rho guanyl-nucleotide exchange factor activity	MF	3.41662e-05
		GO:0030148	2.42284e-06	1	4	Gh_A06G1118;Gh_A10G0240;Gh_D06G1371;Gh_D10G0219	4	sphingolipid biosynthetic process	BP	0.00020129
		GO:0042284	2.42284e-06	1	4	Gh_A06G1118;Gh_A10G0240;Gh_D06G1371;Gh_D10G0219	4	sphingolipid delta-4 desaturase activity	MF	0.00020129
		GO:0006754	2.82569e-06	1	8	Gh_A05G1032;Gh_A05G3918;Gh_A06G2099;Gh_A10G0615;Gh_A13G1631;Gh_D05G1149;Gh_D10G0785;Gh_D13G1995	31	ATP biosynthetic process	BP	0.000225729
		GO:0004869	7.16834e-06	0.999999	8	Gh_A06G1960;Gh_A09G1021;Gh_A09G1860;Gh_A09G1861;Gh_A09G1862;Gh_D09G1980;Gh_D09G1981;Gh_D09G1982	26	cysteine-type endopeptidase inhibitor activity	MF	0.000551431
		GO:0016831	1.42197e-05	0.999998	10	Gh_A01G1192;Gh_A01G1685;Gh_A08G2557;Gh_A09G1565;Gh_A13G1429;Gh_A13G1430;Gh_D01G1343;Gh_D01G1934;Gh_D08G0005;Gh_D09G1636	48	carboxy-lyase activity	MF	0.00105204
		GO:0022857	1.4689e-05	0.999995	29	Gh_A02G0374;Gh_A02G0760;Gh_A05G2436;Gh_A05G2590;Gh_A05G3609;Gh_A08G0737;Gh_A09G0687;Gh_A10G0935;Gh_A11G0407;Gh_A12G1216;Gh_A12G1977;Gh_A13G0025;Gh_A13G1208;Gh_D02G0427;Gh_D02G0804;Gh_D04G0004;Gh_D05G1105;Gh_D05G2883;Gh_D06G1816;Gh_D08G0875;Gh_D08G0876;Gh_D10G1631;Gh_D11G0470;Gh_D12G1339;Gh_D12G2155;Gh_D12G2585;Gh_D13G0040;Gh_D13G1504;Gh_Sca005232G02	313	transmembrane transporter activity	MF	0.00105204
		GO:0005524	2.09064e-05	0.999985	229	Gh_A01G0607;Gh_A01G2113;Gh_A02G0045;Gh_A02G0144;Gh_A02G0239;Gh_A02G0323;Gh_A02G0531;Gh_A02G0609;Gh_A02G1393;Gh_A02G1573;Gh_A02G1777;Gh_A03G0235;Gh_A03G1736;Gh_A04G0603;Gh_A04G1168;Gh_A04G1372;Gh_A04G1378;Gh_A05G0010;Gh_A05G0076;Gh_A05G0258;Gh_A05G0311;Gh_A05G0617;Gh_A05G0984;Gh_A05G0985;Gh_A05G1293;Gh_A05G1613;Gh_A05G2145;Gh_A05G2858;Gh_A05G2859;Gh_A05G3371;Gh_A05G3412;Gh_A05G3528;Gh_A06G0770;Gh_…	5203	ATP binding	MF	0.00144742
		GO:0030042	3.77536e-05	0.999996	8	Gh_A03G0125;Gh_A08G2391;Gh_A09G0405;Gh_A09G1619;Gh_A09G2356;Gh_D09G1828;Gh_Sca010935G02;Gh_Sca178996G01	32	actin filament depolymerization	BP	0.00252949
		GO:0016307	5.94597e-05	0.999992	8	Gh_A02G1777;Gh_A06G1250;Gh_A12G0987;Gh_A13G0004;Gh_D03G1712;Gh_D06G1567;Gh_D12G1107;Gh_D13G0019	50	phosphatidylinositol phosphate kinase activity	MF	0.00374236
		GO:0046488	5.94597e-05	0.999992	8	Gh_A02G1777;Gh_A06G1250;Gh_A12G0987;Gh_A13G0004;Gh_D03G1712;Gh_D06G1567;Gh_D12G1107;Gh_D13G0019	50	phosphatidylinositol metabolic process	BP	0.00374236
		GO:0003777	8.15507e-05	0.999976	17	Gh_A05G1613;Gh_A06G1832;Gh_A06G1877;Gh_A11G2465;Gh_A11G2957;Gh_A13G0912;Gh_D05G1797;Gh_D06G0020;Gh_D06G0265;Gh_D08G0880;Gh_D09G0478;Gh_D11G0046;Gh_D11G2783;Gh_D13G1156;Gh_Sca116643G01;Gh_Sca164613G01;Gh_Sca172662G01	199	microtubule motor activity	MF	0.00483945
		GO:0007018	8.15507e-05	0.999976	17	Gh_A05G1613;Gh_A06G1832;Gh_A06G1877;Gh_A11G2465;Gh_A11G2957;Gh_A13G0912;Gh_D05G1797;Gh_D06G0020;Gh_D06G0265;Gh_D08G0880;Gh_D09G0478;Gh_D11G0046;Gh_D11G2783;Gh_D13G1156;Gh_Sca116643G01;Gh_Sca164613G01;Gh_Sca172662G01	199	microtubule-based movement	BP	0.00483945
		GO:0030529	8.78088e-05	0.999991	7	Gh_A01G0059;Gh_A03G1686;Gh_A12G0230;Gh_A13G0331;Gh_D02G2106;Gh_D12G0231;Gh_D13G0370	28	ribonucleoprotein complex	CC	0.00506608
		GO:0004349	0.000111132	0.999997	4	Gh_A04G1396;Gh_A11G2925;Gh_D04G1204;Gh_D11G3311	8	glutamate 5-kinase activity	MF	0.00607424
		GO:0004350	0.000111132	0.999997	4	Gh_A04G1396;Gh_A11G2925;Gh_D04G1204;Gh_D11G3311	8	glutamate-5-semialdehyde dehydrogenase activity	MF	0.00607424
		GO:0006814	0.000124472	0.999983	8	Gh_A12G0904;Gh_A12G0906;Gh_A12G2385;Gh_A13G0819;Gh_D12G0994;Gh_D12G0995;Gh_D12G2513;Gh_D13G1064	41	sodium ion transport	BP	0.00662892
		GO:0005452	0.000208212	0.99998	6	Gh_A06G1641;Gh_A08G2095;Gh_A11G0009;Gh_D06G2007;Gh_D08G2465;Gh_D11G0006	24	inorganic anion exchanger activity	MF	0.0106622
		GO:0033926	0.000210473	0.999973	7	Gh_A05G3419;Gh_A11G3266;Gh_A13G0933;Gh_D04G0171;Gh_D11G2826;Gh_D13G1184;Gh_Sca028790G01	33	glycopeptide alpha-N-acetylgalactosaminidase activity	MF	0.0106622
		GO:0004351	0.000380071	0.999982	4	Gh_A01G1192;Gh_A09G1565;Gh_D01G1343;Gh_D09G1636	10	glutamate decarboxylase activity	MF	0.0179486
		GO:0006536	0.000380071	0.999982	4	Gh_A01G1192;Gh_A09G1565;Gh_D01G1343;Gh_D09G1636	10	glutamate metabolic process	BP	0.0179486
		GO:0019752	0.000380231	0.999918	10	Gh_A01G1192;Gh_A01G1685;Gh_A09G1565;Gh_A12G0868;Gh_A13G1429;Gh_A13G1430;Gh_D01G1343;Gh_D01G1934;Gh_D09G1636;Gh_D12G0949	70	carboxylic acid metabolic process	BP	0.0179486
		GO:0015629	0.000446944	0.999923	8	Gh_A03G0125;Gh_A08G2391;Gh_A09G0405;Gh_A09G1619;Gh_A09G2356;Gh_D09G1828;Gh_Sca010935G02;Gh_Sca178996G01	45	actin cytoskeleton	CC	0.020629
		GO:0004713	0.000487974	0.999943	6	Gh_A04G1378;Gh_A05G2858;Gh_A10G1198;Gh_D01G1217;Gh_D05G3155;Gh_D10G1300	27	protein tyrosine kinase activity	MF	0.0220331
		GO:0006950	0.000506273	0.999814	19	Gh_A02G0425;Gh_A05G0984;Gh_A06G0770;Gh_A07G2029;Gh_A08G1030;Gh_A08G2273;Gh_A09G2024;Gh_A10G0011;Gh_A11G2483;Gh_A13G1809;Gh_D02G0476;Gh_D05G1095;Gh_D06G2333;Gh_D08G1308;Gh_D08G2640;Gh_D09G2235;Gh_D09G2303;Gh_D10G0013;Gh_D11G2804	206	response to stress	BP	0.022373
		GO:0008017	0.000535154	0.999807	18	Gh_A05G1613;Gh_A06G1832;Gh_A06G1877;Gh_A09G2377;Gh_A11G2465;Gh_A11G2957;Gh_A13G0912;Gh_D05G1797;Gh_D06G0020;Gh_D06G0265;Gh_D08G0880;Gh_D09G0478;Gh_D11G0046;Gh_D11G2783;Gh_D13G1156;Gh_Sca116643G01;Gh_Sca164613G01;Gh_Sca172662G01	245	microtubule binding	MF	0.0231565
		GO:0046470	0.000577962	0.999947	5	Gh_A06G1624;Gh_D01G0915;Gh_D05G2424;Gh_D06G1993;Gh_D12G0242	21	phosphatidylcholine metabolic process	BP	0.0244985
		GO:0051017	0.000722804	0.999954	4	Gh_A01G1083;Gh_A11G2801;Gh_D01G1171;Gh_D11G3147	15	actin filament bundle assembly	BP	0.0300253
		GO:0004630	0.000780546	0.999922	5	Gh_A06G1624;Gh_D01G0915;Gh_D05G2424;Gh_D06G1993;Gh_D12G0242	23	phospholipase D activity	MF	0.0317881
		GO:0006730	0.00107207	0.999887	5	Gh_A01G1821;Gh_A01G1822;Gh_A02G0185;Gh_D01G2059;Gh_D01G2060	21	one-carbon metabolic process	BP	0.0428208
		GO:0006561	0.00109704	0.999924	4	Gh_A04G1396;Gh_A11G2925;Gh_D04G1204;Gh_D11G3311	13	proline biosynthetic process	BP	0.0429917
		GO:0008081	0.00122788	0.999748	8	Gh_A03G1331;Gh_A05G0412;Gh_A10G2122;Gh_A12G0356;Gh_A13G0359;Gh_D05G0529;Gh_D10G2443;Gh_D12G0306	57	phosphoric diester hydrolase activity	MF	0.0472281
		GO:0006869	0.00125894	0.999629	12	Gh_A03G1594;Gh_A06G1909;Gh_A09G1625;Gh_A09G1626;Gh_A09G1627;Gh_A09G1628;Gh_A09G1629;Gh_D08G0632;Gh_D09G1719;Gh_D09G1721;Gh_D09G1722;Gh_D09G1723	104	lipid transport	BP	0.0475422

## Sheet: KEGG
Additional File 11: Table. S5.2 KEGG annotations of the co-expressed genes involved in the weighted gene co-expression network of GhSKs
modules	#Term	Database	ID	Input number	Background number	P-Value	Corrected P-Value	Input	Hyperlink
blue	Regulation of HSF1-mediated heat shock response	Reactome	R-ATH-3371453	2	271	0.00739017	0.101618	Gh_A01G1558|Gh_D01G1809	http://www.reactome.org/cgi-bin/eventbrowser_st_id?ST_ID=R-ATH-3371453
	Cellular response to heat stress	Reactome	R-ATH-3371556	2	382	0.0141633	0.122135	Gh_A01G1558|Gh_D01G1809	http://www.reactome.org/cgi-bin/eventbrowser_st_id?ST_ID=R-ATH-3371556
	Cyclin A/B1 associated events during G2/M transition	Reactome	R-ATH-69273	1	37	0.0177008	0.122135	Gh_A06G0979	http://www.reactome.org/cgi-bin/eventbrowser_st_id?ST_ID=R-ATH-69273
	G2/M Transition	Reactome	R-ATH-69275	1	37	0.0177008	0.122135	Gh_A06G0979	http://www.reactome.org/cgi-bin/eventbrowser_st_id?ST_ID=R-ATH-69275
	G2 Phase	Reactome	R-ATH-68911	1	42	0.020007	0.122135	Gh_A06G0979	http://www.reactome.org/cgi-bin/eventbrowser_st_id?ST_ID=R-ATH-68911
	Mitotic G2-G2/M phases	Reactome	R-ATH-453274	1	51	0.0241447	0.126154	Gh_A06G0979	http://www.reactome.org/cgi-bin/eventbrowser_st_id?ST_ID=R-ATH-453274
	Cyclin A:Cdk2-associated events at S phase entry	Reactome	R-ATH-69656	1	53	0.0250618	0.126154	Gh_A06G0979	http://www.reactome.org/cgi-bin/eventbrowser_st_id?ST_ID=R-ATH-69656
	G0 and Early G1	Reactome	R-ATH-1538133	1	55	0.0259782	0.126773	Gh_A06G0979	http://www.reactome.org/cgi-bin/eventbrowser_st_id?ST_ID=R-ATH-1538133
	RAF-independent MAPK1/3 activation	Reactome	R-ATH-112409	1	68	0.0319138	0.144203	Gh_A06G0979	http://www.reactome.org/cgi-bin/eventbrowser_st_id?ST_ID=R-ATH-112409
	MAPK3 (ERK1) activation	Reactome	R-ATH-110056	1	68	0.0319138	0.144203	Gh_A06G0979	http://www.reactome.org/cgi-bin/eventbrowser_st_id?ST_ID=R-ATH-110056
	Cellular responses to stress	Reactome	R-ATH-2262752	2	617	0.0343741	0.152496	Gh_A01G1558|Gh_D01G1809	http://www.reactome.org/cgi-bin/eventbrowser_st_id?ST_ID=R-ATH-2262752
	G1/S-Specific Transcription	Reactome	R-ATH-69205	1	78	0.0364556	0.158939	Gh_A06G0979	http://www.reactome.org/cgi-bin/eventbrowser_st_id?ST_ID=R-ATH-69205
	MAPK1/MAPK3 signaling	Reactome	R-ATH-5684996	1	87	0.0405253	0.166057	Gh_A06G0979	http://www.reactome.org/cgi-bin/eventbrowser_st_id?ST_ID=R-ATH-5684996
	Fructose and mannose metabolism	KEGG PATHWAY	ath00051	1	174	0.0426478	0.167962	Gh_D03G1203	http://www.genome.jp/kegg-bin/show_pathway?ath00051/ath:AT3G55440%09red
	Activation of the pre-replicative complex	Reactome	R-ATH-68962	1	92	0.0427791	0.167962	Gh_A06G0979	http://www.reactome.org/cgi-bin/eventbrowser_st_id?ST_ID=R-ATH-68962
	Inositol phosphate metabolism	KEGG PATHWAY	ath00562	1	197	0.0481329	0.170939	Gh_D03G1203	http://www.genome.jp/kegg-bin/show_pathway?ath00562/ath:AT3G55440%09red
	M/G1 Transition	Reactome	R-ATH-68874	1	106	0.049062	0.170939	Gh_A06G0979	http://www.reactome.org/cgi-bin/eventbrowser_st_id?ST_ID=R-ATH-68874
	DNA Replication Pre-Initiation	Reactome	R-ATH-69002	1	106	0.049062	0.170939	Gh_A06G0979	http://www.reactome.org/cgi-bin/eventbrowser_st_id?ST_ID=R-ATH-69002
	gluconeogenesis III	BioCyc	PWY66-399	1	88	0.049202	0.170939	Gh_D03G1203	http://biocyc.org/ARA/NEW-IMAGE?type=NIL&object=PWY66-399
brown	Pentose and glucuronate interconversions	KEGG PATHWAY	ath00040	81	307	1.14536e-40	4.04371e-38	Gh_A08G1848|Gh_D03G0988|Gh_A03G0573|Gh_A03G1562|Gh_A11G2451|Gh_D13G0701|Gh_D03G0853|Gh_D03G0990|Gh_D12G1936|Gh_A07G0351|Gh_D13G0840|Gh_D09G0608|Gh_A08G1847|Gh_Sca079689G01|Gh_A08G1068|Gh_D12G1938|Gh_A09G0610|Gh_A05G2709|Gh_A05G2708|Gh_Sca005250G05|Gh_D05G3009|Gh_A13G2159|Gh_D13G0695|Gh_D03G0854|Gh_A12G1111|Gh_Sca007497G01|Gh_D11G2769|Gh_D09G2289|Gh_A13G0449|Gh_A04G0138|Gh_A03G0810|Gh_A11G2450|Gh_…	http://www.genome.jp/kegg-bin/show_pathway?ath00040/ath:AT5G15490%09red/ath:AT4G13710%09red/ath:AT1G14420%09red/ath:AT4G02330%09red/ath:AT1G69940%09red/ath:AT5G27870%09red/ath:AT5G15110%09red/ath:AT3G01270%09red/ath:AT5G09280%09red/ath:AT5G17200%09red/ath:AT5G49180%09red/ath:AT2G02720%09red/ath:AT1G02790%09red/ath:AT3G05610%09red
	homogalacturonan degradation	BioCyc	PWY-1081	41	146	8.81908e-23	7.21444e-21	Gh_D03G0988|Gh_D12G1938|Gh_D07G1681|Gh_D12G1935|Gh_D12G1936|Gh_D12G1937|Gh_D09G0608|Gh_A08G1847|Gh_D09G1161|Gh_A11G2450|Gh_D12G1939|Gh_A09G1155|Gh_D11G3142|Gh_Sca008223G01|Gh_Sca005661G01|Gh_Sca007497G01|Gh_D11G2768|Gh_A03G0810|Gh_Sca185636G01|Gh_A12G1775|Gh_A09G0609|Gh_A07G0790|Gh_A11G2627|Gh_D03G0990|Gh_A07G0351|Gh_D09G2288|Gh_A02G1190|Gh_A02G1191|Gh_A09G2079|Gh_Sca007121G01|Gh_D12G1942|Gh_A11G…	http://biocyc.org/ARA/NEW-IMAGE?type=NIL&object=PWY-1081
	Starch and sucrose metabolism	KEGG PATHWAY	ath00500	78	623	1.53566e-20	1.04053e-18	Gh_A08G1848|Gh_D03G0988|Gh_A08G1068|Gh_D08G2643|Gh_D12G1938|Gh_A11G2451|Gh_Sca144262G01|Gh_D13G0844|Gh_D12G1936|Gh_A07G0351|Gh_D13G0840|Gh_A06G0721|Gh_A08G1847|Gh_D03G1019|Gh_A09G0580|Gh_D11G3368|Gh_D09G1300|Gh_A12G1111|Gh_A02G0485|Gh_D08G2205|Gh_Sca005250G05|Gh_D12G1939|Gh_A13G2159|Gh_D12G2695|Gh_A11G2628|Gh_D11G2769|Gh_D11G2768|Gh_A08G1550|Gh_D04G1923|Gh_A03G0810|Gh_A11G2450|Gh_D11G3007|Gh_A05G…	http://www.genome.jp/kegg-bin/show_pathway?ath00500/ath:AT4G10260%09red/ath:AT2G19860%09red/ath:AT1G35910%09red/ath:AT3G43860%09red/ath:AT5G51460%09red/ath:AT4G29130%09red/ath:AT1G61820%09red/ath:AT5G15490%09red/ath:AT4G00110%09red/ath:AT3G43190%09red/ath:AT2G36190%09red/ath:AT3G23920%09red/ath:AT1G12240%09red/ath:AT4G02330%09red/ath:AT1G69940%09red/ath:AT3G62830%09red/ath:AT5G17200%09red/ath:AT4…
	Plant-pathogen interaction	KEGG PATHWAY	ath04626	74	583	7.59796e-20	5.009e-18	Gh_A13G1891|Gh_Sca239825G01|Gh_Sca191865G01|Gh_D07G2472|Gh_Sca089962G01|Gh_D05G3155|Gh_A07G1782|Gh_D02G0775|Gh_D10G1264|Gh_D07G1198|Gh_A09G2285|Gh_Sca116957G01|Gh_A02G0125|Gh_D10G1303|Gh_A02G0144|Gh_A02G0609|Gh_D06G2206|Gh_D05G1129|Gh_A11G0032|Gh_D09G1850|Gh_A07G0695|Gh_D04G0507|Gh_D11G0976|Gh_D02G0663|Gh_D05G3156|Gh_A06G1772|Gh_D01G0771|Gh_D11G1643|Gh_A07G2207|Gh_D11G1477|Gh_A08G1611|Gh_D09G1998…	http://www.genome.jp/kegg-bin/show_pathway?ath04626/ath:AT1G24620%09red/ath:AT4G04720%09red/ath:AT3G19690%09red/ath:AT1G12310%09red/ath:AT1G18210%09red/ath:AT5G14870%09red/ath:AT3G20410%09red/ath:AT3G59350%09red/ath:AT3G07490%09red/ath:AT4G26470%09red/ath:AT1G05990%09red/ath:AT3G10660%09red/ath:AT4G01250%09red/ath:AT1G21550%09red/ath:AT2G31500%09red/ath:AT1G18530%09red/ath:AT5G12180%09red/ath:AT2…
	Regulated Necrosis	Reactome	R-ATH-5218859	14	39	1.03571e-09	2.28538e-08	Gh_A10G0011|Gh_D08G2640|Gh_D05G1095|Gh_D05G0413|Gh_Sca133849G01|Gh_A05G0311|Gh_A05G0984|Gh_A13G1809|Gh_A06G0770|Gh_D10G0013|Gh_Sca237381G01|Gh_D06G2333|Gh_A08G2273|Gh_A07G2150	http://www.reactome.org/cgi-bin/eventbrowser_st_id?ST_ID=R-ATH-5218859
	RIPK1-mediated regulated necrosis	Reactome	R-ATH-5213460	14	39	1.03571e-09	2.28538e-08	Gh_A10G0011|Gh_D08G2640|Gh_D05G1095|Gh_D05G0413|Gh_Sca133849G01|Gh_A05G0311|Gh_A05G0984|Gh_A13G1809|Gh_A06G0770|Gh_D10G0013|Gh_Sca237381G01|Gh_D06G2333|Gh_A08G2273|Gh_A07G2150	http://www.reactome.org/cgi-bin/eventbrowser_st_id?ST_ID=R-ATH-5213460
	Programmed Cell Death	Reactome	R-ATH-5357801	14	53	2.75248e-08	5.11458e-07	Gh_A10G0011|Gh_D08G2640|Gh_D05G1095|Gh_D05G0413|Gh_Sca133849G01|Gh_A05G0311|Gh_A05G0984|Gh_A13G1809|Gh_A06G0770|Gh_D10G0013|Gh_Sca237381G01|Gh_D06G2333|Gh_A08G2273|Gh_A07G2150	http://www.reactome.org/cgi-bin/eventbrowser_st_id?ST_ID=R-ATH-5357801
	Clathrin-mediated endocytosis	Reactome	R-ATH-8856828	21	147	1.53795e-07	2.74376e-06	Gh_D13G0019|Gh_D05G0097|Gh_A10G0935|Gh_A12G0987|Gh_D11G0470|Gh_A05G0045|Gh_A02G1777|Gh_D05G0130|Gh_D10G1631|Gh_A10G0991|Gh_D12G1107|Gh_A11G0407|Gh_D09G0808|Gh_D03G1712|Gh_A06G0406|Gh_D06G0436|Gh_Sca116301G01|Gh_D10G1544|Gh_A05G0072|Gh_D06G0501|Gh_A13G0004	http://www.reactome.org/cgi-bin/eventbrowser_st_id?ST_ID=R-ATH-8856828
	activated TAK1 mediates p38 MAPK activation	Reactome	R-ATH-450302	26	227	2.93001e-07	5.06559e-06	Gh_D11G2878|Gh_A01G0607|Gh_D10G1300|Gh_D04G0266|Gh_D05G1102|Gh_D09G2040|Gh_Sca047209G01|Gh_A13G0755|Gh_D13G0942|Gh_D11G1413|Gh_A05G3371|Gh_D11G3068|Gh_A08G2568|Gh_A06G1294|Gh_A09G0973|Gh_A09G2330|Gh_A10G1198|Gh_A11G1264|Gh_D01G1217|Gh_A04G1378|Gh_D08G0016|Gh_D05G3155|Gh_D01G0620|Gh_A05G2858|Gh_Sca005242G02|Gh_A11G2714	http://www.reactome.org/cgi-bin/eventbrowser_st_id?ST_ID=R-ATH-450302
	JNK (c-Jun kinases) phosphorylation and activation mediated by activated human TAK1	Reactome	R-ATH-450321	26	227	2.93001e-07	5.06559e-06	Gh_D11G2878|Gh_A01G0607|Gh_D10G1300|Gh_D04G0266|Gh_D05G1102|Gh_D09G2040|Gh_Sca047209G01|Gh_A13G0755|Gh_D13G0942|Gh_D11G1413|Gh_A05G3371|Gh_D11G3068|Gh_A08G2568|Gh_A06G1294|Gh_A09G0973|Gh_A09G2330|Gh_A10G1198|Gh_A11G1264|Gh_D01G1217|Gh_A04G1378|Gh_D08G0016|Gh_D05G3155|Gh_D01G0620|Gh_A05G2858|Gh_Sca005242G02|Gh_A11G2714	http://www.reactome.org/cgi-bin/eventbrowser_st_id?ST_ID=R-ATH-450321
	Innate Immune System	Reactome	R-ATH-168249	44	556	6.9067e-07	1.14395e-05	Gh_D10G2443|Gh_D11G2878|Gh_A02G0239|Gh_D08G2074|Gh_A01G0607|Gh_A02G1777|Gh_D12G1107|Gh_D04G0266|Gh_D05G1102|Gh_A11G0051|Gh_A10G2122|Gh_D05G2771|Gh_D09G2040|Gh_A11G0643|Gh_A05G3371|Gh_A13G0755|Gh_D13G0942|Gh_D11G0055|Gh_D11G1413|Gh_Sca047209G01|Gh_D11G3068|Gh_A08G2568|Gh_A06G1294|Gh_A05G3412|Gh_A13G0004|Gh_A09G2330|Gh_D13G0019|Gh_A10G1198|Gh_D09G1359|Gh_A12G0987|Gh_D11G0755|Gh_A11G1264|Gh_D03G1712…	http://www.reactome.org/cgi-bin/eventbrowser_st_id?ST_ID=R-ATH-168249
	Assembly of the primary cilium	Reactome	R-ATH-5617833	22	188	1.68136e-06	2.5575e-05	Gh_A05G2608|Gh_D09G0388|Gh_Sca116957G01|Gh_A10G2020|Gh_A11G2904|Gh_A11G2905|Gh_D05G1129|Gh_D04G0507|Gh_A10G0625|Gh_A09G0369|Gh_D10G0774|Gh_Sca105683G01|Gh_A04G0860|Gh_Sca084861G01|Gh_A06G1820|Gh_A05G1012|Gh_D10G2513|Gh_D04G1359|Gh_D05G2902|Gh_A05G3130|Gh_Sca158443G01|Gh_D01G1124	http://www.reactome.org/cgi-bin/eventbrowser_st_id?ST_ID=R-ATH-5617833
	Cargo trafficking to the periciliary membrane	Reactome	R-ATH-5620920	22	188	1.68136e-06	2.5575e-05	Gh_A05G2608|Gh_D09G0388|Gh_Sca116957G01|Gh_A10G2020|Gh_A11G2904|Gh_A11G2905|Gh_D05G1129|Gh_D04G0507|Gh_A10G0625|Gh_A09G0369|Gh_D10G0774|Gh_Sca105683G01|Gh_A04G0860|Gh_Sca084861G01|Gh_A06G1820|Gh_A05G1012|Gh_D10G2513|Gh_D04G1359|Gh_D05G2902|Gh_A05G3130|Gh_Sca158443G01|Gh_D01G1124	http://www.reactome.org/cgi-bin/eventbrowser_st_id?ST_ID=R-ATH-5620920
	VxPx cargo-targeting to cilium	Reactome	R-ATH-5620916	22	188	1.68136e-06	2.5575e-05	Gh_A05G2608|Gh_D09G0388|Gh_Sca116957G01|Gh_A10G2020|Gh_A11G2904|Gh_A11G2905|Gh_D05G1129|Gh_D04G0507|Gh_A10G0625|Gh_A09G0369|Gh_D10G0774|Gh_Sca105683G01|Gh_A04G0860|Gh_Sca084861G01|Gh_A06G1820|Gh_A05G1012|Gh_D10G2513|Gh_D04G1359|Gh_D05G2902|Gh_A05G3130|Gh_Sca158443G01|Gh_D01G1124	http://www.reactome.org/cgi-bin/eventbrowser_st_id?ST_ID=R-ATH-5620916
	Organelle biogenesis and maintenance	Reactome	R-ATH-1852241	22	188	1.68136e-06	2.5575e-05	Gh_A05G2608|Gh_D09G0388|Gh_Sca116957G01|Gh_A10G2020|Gh_A11G2904|Gh_A11G2905|Gh_D05G1129|Gh_D04G0507|Gh_A10G0625|Gh_A09G0369|Gh_D10G0774|Gh_Sca105683G01|Gh_A04G0860|Gh_Sca084861G01|Gh_A06G1820|Gh_A05G1012|Gh_D10G2513|Gh_D04G1359|Gh_D05G2902|Gh_A05G3130|Gh_Sca158443G01|Gh_D01G1124	http://www.reactome.org/cgi-bin/eventbrowser_st_id?ST_ID=R-ATH-1852241
	PI-3K cascade:FGFR1	Reactome	R-ATH-5654689	10	39	3.32974e-06	4.76245e-05	Gh_D05G2771|Gh_A12G0987|Gh_D11G0755|Gh_A11G0643|Gh_D13G0019|Gh_D12G1107|Gh_A02G1777|Gh_D03G1712|Gh_A05G3412|Gh_A13G0004	http://www.reactome.org/cgi-bin/eventbrowser_st_id?ST_ID=R-ATH-5654689
	GAB1 signalosome	Reactome	R-ATH-180292	10	39	3.32974e-06	4.76245e-05	Gh_D05G2771|Gh_A12G0987|Gh_D11G0755|Gh_A11G0643|Gh_D13G0019|Gh_D12G1107|Gh_A02G1777|Gh_D03G1712|Gh_A05G3412|Gh_A13G0004	http://www.reactome.org/cgi-bin/eventbrowser_st_id?ST_ID=R-ATH-180292
	PIP3 activates AKT signaling	Reactome	R-ATH-1257604	10	39	3.32974e-06	4.76245e-05	Gh_D05G2771|Gh_A12G0987|Gh_D11G0755|Gh_A11G0643|Gh_D13G0019|Gh_D12G1107|Gh_A02G1777|Gh_D03G1712|Gh_A05G3412|Gh_A13G0004	http://www.reactome.org/cgi-bin/eventbrowser_st_id?ST_ID=R-ATH-1257604
	Role of LAT2/NTAL/LAB on calcium mobilization	Reactome	R-ATH-2730905	10	39	3.32974e-06	4.76245e-05	Gh_D05G2771|Gh_A12G0987|Gh_D11G0755|Gh_A11G0643|Gh_D13G0019|Gh_D12G1107|Gh_A02G1777|Gh_D03G1712|Gh_A05G3412|Gh_A13G0004	http://www.reactome.org/cgi-bin/eventbrowser_st_id?ST_ID=R-ATH-2730905
	Downstream signaling events of B Cell Receptor (BCR)	Reactome	R-ATH-1168372	10	39	3.32974e-06	4.76245e-05	Gh_D05G2771|Gh_A12G0987|Gh_D11G0755|Gh_A11G0643|Gh_D13G0019|Gh_D12G1107|Gh_A02G1777|Gh_D03G1712|Gh_A05G3412|Gh_A13G0004	http://www.reactome.org/cgi-bin/eventbrowser_st_id?ST_ID=R-ATH-1168372
	PI3K events in ERBB4 signaling	Reactome	R-ATH-1250342	10	39	3.32974e-06	4.76245e-05	Gh_D05G2771|Gh_A12G0987|Gh_D11G0755|Gh_A11G0643|Gh_D13G0019|Gh_D12G1107|Gh_A02G1777|Gh_D03G1712|Gh_A05G3412|Gh_A13G0004	http://www.reactome.org/cgi-bin/eventbrowser_st_id?ST_ID=R-ATH-1250342
	Signaling by the B Cell Receptor (BCR)	Reactome	R-ATH-983705	10	39	3.32974e-06	4.76245e-05	Gh_D05G2771|Gh_A12G0987|Gh_D11G0755|Gh_A11G0643|Gh_D13G0019|Gh_D12G1107|Gh_A02G1777|Gh_D03G1712|Gh_A05G3412|Gh_A13G0004	http://www.reactome.org/cgi-bin/eventbrowser_st_id?ST_ID=R-ATH-983705
	PI-3K cascade:FGFR4	Reactome	R-ATH-5654720	10	39	3.32974e-06	4.76245e-05	Gh_D05G2771|Gh_A12G0987|Gh_D11G0755|Gh_A11G0643|Gh_D13G0019|Gh_D12G1107|Gh_A02G1777|Gh_D03G1712|Gh_A05G3412|Gh_A13G0004	http://www.reactome.org/cgi-bin/eventbrowser_st_id?ST_ID=R-ATH-5654720
	PI-3K cascade:FGFR2	Reactome	R-ATH-5654695	10	39	3.32974e-06	4.76245e-05	Gh_D05G2771|Gh_A12G0987|Gh_D11G0755|Gh_A11G0643|Gh_D13G0019|Gh_D12G1107|Gh_A02G1777|Gh_D03G1712|Gh_A05G3412|Gh_A13G0004	http://www.reactome.org/cgi-bin/eventbrowser_st_id?ST_ID=R-ATH-5654695
	PI-3K cascade:FGFR3	Reactome	R-ATH-5654710	10	39	3.32974e-06	4.76245e-05	Gh_D05G2771|Gh_A12G0987|Gh_D11G0755|Gh_A11G0643|Gh_D13G0019|Gh_D12G1107|Gh_A02G1777|Gh_D03G1712|Gh_A05G3412|Gh_A13G0004	http://www.reactome.org/cgi-bin/eventbrowser_st_id?ST_ID=R-ATH-5654710
	PI3K/AKT activation	Reactome	R-ATH-198203	12	65	7.01829e-06	9.6079e-05	Gh_D05G2771|Gh_A12G0987|Gh_D11G0755|Gh_A11G0643|Gh_D13G0019|Gh_D12G1107|Gh_D05G2437|Gh_A02G1777|Gh_D03G1712|Gh_Sca041336G01|Gh_A05G3412|Gh_A13G0004	http://www.reactome.org/cgi-bin/eventbrowser_st_id?ST_ID=R-ATH-198203
	Erythrocytes take up carbon dioxide and release oxygen	Reactome	R-ATH-1237044	13	79	8.93614e-06	0.000119887	Gh_D11G0006|Gh_A08G2095|Gh_D08G0571|Gh_D07G0420|Gh_D01G2060|Gh_A06G1641|Gh_D06G2007|Gh_A01G1821|Gh_A01G1822|Gh_D01G2059|Gh_A11G0009|Gh_D08G2465|Gh_A07G0358	http://www.reactome.org/cgi-bin/eventbrowser_st_id?ST_ID=R-ATH-1237044
	@@Erythrocytes take up oxygen and release carbon dioxide	Reactome	R-ATH-1247673	12	69	1.19829e-05	0.000159171	Gh_D11G0006|Gh_A08G2095|Gh_D07G0420|Gh_D01G2060|Gh_A06G1641|Gh_D06G2007|Gh_A01G1821|Gh_A01G1822|Gh_D01G2059|Gh_A11G0009|Gh_D08G2465|Gh_A07G0358	http://www.reactome.org/cgi-bin/eventbrowser_st_id?ST_ID=R-ATH-1247673
	O2/CO2 exchange in erythrocytes	Reactome	R-ATH-1480926	13	79	8.93614e-06	0.000119887	Gh_D11G0006|Gh_A08G2095|Gh_D08G0571|Gh_D07G0420|Gh_D01G2060|Gh_A06G1641|Gh_D06G2007|Gh_A01G1821|Gh_A01G1822|Gh_D01G2059|Gh_A11G0009|Gh_D08G2465|Gh_A07G0358	http://www.reactome.org/cgi-bin/eventbrowser_st_id?ST_ID=R-ATH-1480926
	MAPK6/MAPK4 signaling	Reactome	R-ATH-5687128	9	38	1.77692e-05	0.000227473	Gh_Sca116793G01|Gh_A13G1485|Gh_A06G0385|Gh_D06G0415|Gh_D06G0429|Gh_A01G0049|Gh_A05G2003|Gh_A06G0400|Gh_D05G2248	http://www.reactome.org/cgi-bin/eventbrowser_st_id?ST_ID=R-ATH-5687128
	Cargo recognition for clathrin-mediated endocytosis	Reactome	R-ATH-8856825	15	116	2.53347e-05	0.000309554	Gh_D05G0097|Gh_A10G0935|Gh_D05G0130|Gh_A05G0045|Gh_D11G0470|Gh_D10G1631|Gh_A10G0991|Gh_A11G0407|Gh_D09G0808|Gh_A06G0406|Gh_D06G0436|Gh_Sca116301G01|Gh_D10G1544|Gh_A05G0072|Gh_D06G0501	http://www.reactome.org/cgi-bin/eventbrowser_st_id?ST_ID=R-ATH-8856825
	sinapate ester biosynthesis	BioCyc	PWY-3301	7	23	3.92656e-05	0.000462094	Gh_A03G1138|Gh_A08G2050|Gh_D01G1577|Gh_D08G2679|Gh_A01G1291|Gh_D02G1570|Gh_Sca083054G01	http://biocyc.org/ARA/NEW-IMAGE?type=NIL&object=PWY-3301
	Negative regulation of the PI3K/AKT network	Reactome	R-ATH-199418	8	33	4.50827e-05	0.000529623	Gh_D13G0019|Gh_A12G0987|Gh_D11G0755|Gh_A11G0643|Gh_D12G1107|Gh_A02G1777|Gh_D03G1712|Gh_A13G0004	http://www.reactome.org/cgi-bin/eventbrowser_st_id?ST_ID=R-ATH-199418
	proline biosynthesis I	BioCyc	PROSYN-PWY	5	9	5.60649e-05	0.00064178	Gh_D04G1204|Gh_A11G2925|Gh_D11G3311|Gh_A04G1396|Gh_Sca047202G01	http://biocyc.org/ARA/NEW-IMAGE?type=NIL&object=PROSYN-PWY
	MyD88-independent TLR3/TLR4 cascade	Reactome	R-ATH-166166	27	342	9.2744e-05	0.000972073	Gh_D11G2878|Gh_A01G0607|Gh_D10G1300|Gh_D04G0266|Gh_D05G1102|Gh_D09G2040|Gh_Sca047209G01|Gh_A13G0755|Gh_D13G0942|Gh_D11G1413|Gh_A05G3371|Gh_D11G3068|Gh_A08G2568|Gh_A06G1294|Gh_A09G0973|Gh_A09G2330|Gh_A10G1198|Gh_D09G1359|Gh_A11G1264|Gh_D01G1217|Gh_A04G1378|Gh_D08G0016|Gh_D05G3155|Gh_D01G0620|Gh_A05G2858|Gh_Sca005242G02|Gh_A11G2714	http://www.reactome.org/cgi-bin/eventbrowser_st_id?ST_ID=R-ATH-166166
	Toll Like Receptor 2 (TLR2) Cascade	Reactome	R-ATH-181438	27	342	9.2744e-05	0.000972073	Gh_D11G2878|Gh_A01G0607|Gh_D10G1300|Gh_D04G0266|Gh_D05G1102|Gh_D09G2040|Gh_Sca047209G01|Gh_A13G0755|Gh_D13G0942|Gh_D11G1413|Gh_A05G3371|Gh_D11G3068|Gh_A08G2568|Gh_A06G1294|Gh_A09G0973|Gh_A09G2330|Gh_A10G1198|Gh_D09G1359|Gh_A11G1264|Gh_D01G1217|Gh_A04G1378|Gh_D08G0016|Gh_D05G3155|Gh_D01G0620|Gh_A05G2858|Gh_Sca005242G02|Gh_A11G2714	http://www.reactome.org/cgi-bin/eventbrowser_st_id?ST_ID=R-ATH-181438
	Toll Like Receptor 9 (TLR9) Cascade	Reactome	R-ATH-168138	27	342	9.2744e-05	0.000972073	Gh_D11G2878|Gh_A01G0607|Gh_D10G1300|Gh_D04G0266|Gh_D05G1102|Gh_D09G2040|Gh_Sca047209G01|Gh_A13G0755|Gh_D13G0942|Gh_D11G1413|Gh_A05G3371|Gh_D11G3068|Gh_A08G2568|Gh_A06G1294|Gh_A09G0973|Gh_A09G2330|Gh_A10G1198|Gh_D09G1359|Gh_A11G1264|Gh_D01G1217|Gh_A04G1378|Gh_D08G0016|Gh_D05G3155|Gh_D01G0620|Gh_A05G2858|Gh_Sca005242G02|Gh_A11G2714	http://www.reactome.org/cgi-bin/eventbrowser_st_id?ST_ID=R-ATH-168138
	MAP kinase activation in TLR cascade	Reactome	R-ATH-450294	27	342	9.2744e-05	0.000972073	Gh_D11G2878|Gh_A01G0607|Gh_D10G1300|Gh_D04G0266|Gh_D05G1102|Gh_D09G2040|Gh_Sca047209G01|Gh_A13G0755|Gh_D13G0942|Gh_D11G1413|Gh_A05G3371|Gh_D11G3068|Gh_A08G2568|Gh_A06G1294|Gh_A09G0973|Gh_A09G2330|Gh_A10G1198|Gh_D09G1359|Gh_A11G1264|Gh_D01G1217|Gh_A04G1378|Gh_D08G0016|Gh_D05G3155|Gh_D01G0620|Gh_A05G2858|Gh_Sca005242G02|Gh_A11G2714	http://www.reactome.org/cgi-bin/eventbrowser_st_id?ST_ID=R-ATH-450294
	Toll Like Receptor 10 (TLR10) Cascade	Reactome	R-ATH-168142	27	342	9.2744e-05	0.000972073	Gh_D11G2878|Gh_A01G0607|Gh_D10G1300|Gh_D04G0266|Gh_D05G1102|Gh_D09G2040|Gh_Sca047209G01|Gh_A13G0755|Gh_D13G0942|Gh_D11G1413|Gh_A05G3371|Gh_D11G3068|Gh_A08G2568|Gh_A06G1294|Gh_A09G0973|Gh_A09G2330|Gh_A10G1198|Gh_D09G1359|Gh_A11G1264|Gh_D01G1217|Gh_A04G1378|Gh_D08G0016|Gh_D05G3155|Gh_D01G0620|Gh_A05G2858|Gh_Sca005242G02|Gh_A11G2714	http://www.reactome.org/cgi-bin/eventbrowser_st_id?ST_ID=R-ATH-168142
	MyD88:Mal cascade initiated on plasma membrane	Reactome	R-ATH-166058	27	342	9.2744e-05	0.000972073	Gh_D11G2878|Gh_A01G0607|Gh_D10G1300|Gh_D04G0266|Gh_D05G1102|Gh_D09G2040|Gh_Sca047209G01|Gh_A13G0755|Gh_D13G0942|Gh_D11G1413|Gh_A05G3371|Gh_D11G3068|Gh_A08G2568|Gh_A06G1294|Gh_A09G0973|Gh_A09G2330|Gh_A10G1198|Gh_D09G1359|Gh_A11G1264|Gh_D01G1217|Gh_A04G1378|Gh_D08G0016|Gh_D05G3155|Gh_D01G0620|Gh_A05G2858|Gh_Sca005242G02|Gh_A11G2714	http://www.reactome.org/cgi-bin/eventbrowser_st_id?ST_ID=R-ATH-166058
	Toll Like Receptor TLR6:TLR2 Cascade	Reactome	R-ATH-168188	27	342	9.2744e-05	0.000972073	Gh_D11G2878|Gh_A01G0607|Gh_D10G1300|Gh_D04G0266|Gh_D05G1102|Gh_D09G2040|Gh_Sca047209G01|Gh_A13G0755|Gh_D13G0942|Gh_D11G1413|Gh_A05G3371|Gh_D11G3068|Gh_A08G2568|Gh_A06G1294|Gh_A09G0973|Gh_A09G2330|Gh_A10G1198|Gh_D09G1359|Gh_A11G1264|Gh_D01G1217|Gh_A04G1378|Gh_D08G0016|Gh_D05G3155|Gh_D01G0620|Gh_A05G2858|Gh_Sca005242G02|Gh_A11G2714	http://www.reactome.org/cgi-bin/eventbrowser_st_id?ST_ID=R-ATH-168188
	Activated TLR4 signalling	Reactome	R-ATH-166054	27	342	9.2744e-05	0.000972073	Gh_D11G2878|Gh_A01G0607|Gh_D10G1300|Gh_D04G0266|Gh_D05G1102|Gh_D09G2040|Gh_Sca047209G01|Gh_A13G0755|Gh_D13G0942|Gh_D11G1413|Gh_A05G3371|Gh_D11G3068|Gh_A08G2568|Gh_A06G1294|Gh_A09G0973|Gh_A09G2330|Gh_A10G1198|Gh_D09G1359|Gh_A11G1264|Gh_D01G1217|Gh_A04G1378|Gh_D08G0016|Gh_D05G3155|Gh_D01G0620|Gh_A05G2858|Gh_Sca005242G02|Gh_A11G2714	http://www.reactome.org/cgi-bin/eventbrowser_st_id?ST_ID=R-ATH-166054
	MyD88 dependent cascade initiated on endosome	Reactome	R-ATH-975155	27	342	9.2744e-05	0.000972073	Gh_D11G2878|Gh_A01G0607|Gh_D10G1300|Gh_D04G0266|Gh_D05G1102|Gh_D09G2040|Gh_Sca047209G01|Gh_A13G0755|Gh_D13G0942|Gh_D11G1413|Gh_A05G3371|Gh_D11G3068|Gh_A08G2568|Gh_A06G1294|Gh_A09G0973|Gh_A09G2330|Gh_A10G1198|Gh_D09G1359|Gh_A11G1264|Gh_D01G1217|Gh_A04G1378|Gh_D08G0016|Gh_D05G3155|Gh_D01G0620|Gh_A05G2858|Gh_Sca005242G02|Gh_A11G2714	http://www.reactome.org/cgi-bin/eventbrowser_st_id?ST_ID=R-ATH-975155
	Toll Like Receptor 3 (TLR3) Cascade	Reactome	R-ATH-168164	27	342	9.2744e-05	0.000972073	Gh_D11G2878|Gh_A01G0607|Gh_D10G1300|Gh_D04G0266|Gh_D05G1102|Gh_D09G2040|Gh_Sca047209G01|Gh_A13G0755|Gh_D13G0942|Gh_D11G1413|Gh_A05G3371|Gh_D11G3068|Gh_A08G2568|Gh_A06G1294|Gh_A09G0973|Gh_A09G2330|Gh_A10G1198|Gh_D09G1359|Gh_A11G1264|Gh_D01G1217|Gh_A04G1378|Gh_D08G0016|Gh_D05G3155|Gh_D01G0620|Gh_A05G2858|Gh_Sca005242G02|Gh_A11G2714	http://www.reactome.org/cgi-bin/eventbrowser_st_id?ST_ID=R-ATH-168164
	Toll Like Receptor 5 (TLR5) Cascade	Reactome	R-ATH-168176	27	342	9.2744e-05	0.000972073	Gh_D11G2878|Gh_A01G0607|Gh_D10G1300|Gh_D04G0266|Gh_D05G1102|Gh_D09G2040|Gh_Sca047209G01|Gh_A13G0755|Gh_D13G0942|Gh_D11G1413|Gh_A05G3371|Gh_D11G3068|Gh_A08G2568|Gh_A06G1294|Gh_A09G0973|Gh_A09G2330|Gh_A10G1198|Gh_D09G1359|Gh_A11G1264|Gh_D01G1217|Gh_A04G1378|Gh_D08G0016|Gh_D05G3155|Gh_D01G0620|Gh_A05G2858|Gh_Sca005242G02|Gh_A11G2714	http://www.reactome.org/cgi-bin/eventbrowser_st_id?ST_ID=R-ATH-168176
	TRIF-mediated TLR3/TLR4 signaling	Reactome	R-ATH-937061	27	342	9.2744e-05	0.000972073	Gh_D11G2878|Gh_A01G0607|Gh_D10G1300|Gh_D04G0266|Gh_D05G1102|Gh_D09G2040|Gh_Sca047209G01|Gh_A13G0755|Gh_D13G0942|Gh_D11G1413|Gh_A05G3371|Gh_D11G3068|Gh_A08G2568|Gh_A06G1294|Gh_A09G0973|Gh_A09G2330|Gh_A10G1198|Gh_D09G1359|Gh_A11G1264|Gh_D01G1217|Gh_A04G1378|Gh_D08G0016|Gh_D05G3155|Gh_D01G0620|Gh_A05G2858|Gh_Sca005242G02|Gh_A11G2714	http://www.reactome.org/cgi-bin/eventbrowser_st_id?ST_ID=R-ATH-937061
	Toll Like Receptor TLR1:TLR2 Cascade	Reactome	R-ATH-168179	27	342	9.2744e-05	0.000972073	Gh_D11G2878|Gh_A01G0607|Gh_D10G1300|Gh_D04G0266|Gh_D05G1102|Gh_D09G2040|Gh_Sca047209G01|Gh_A13G0755|Gh_D13G0942|Gh_D11G1413|Gh_A05G3371|Gh_D11G3068|Gh_A08G2568|Gh_A06G1294|Gh_A09G0973|Gh_A09G2330|Gh_A10G1198|Gh_D09G1359|Gh_A11G1264|Gh_D01G1217|Gh_A04G1378|Gh_D08G0016|Gh_D05G3155|Gh_D01G0620|Gh_A05G2858|Gh_Sca005242G02|Gh_A11G2714	http://www.reactome.org/cgi-bin/eventbrowser_st_id?ST_ID=R-ATH-168179
	MyD88 cascade initiated on plasma membrane	Reactome	R-ATH-975871	27	342	9.2744e-05	0.000972073	Gh_D11G2878|Gh_A01G0607|Gh_D10G1300|Gh_D04G0266|Gh_D05G1102|Gh_D09G2040|Gh_Sca047209G01|Gh_A13G0755|Gh_D13G0942|Gh_D11G1413|Gh_A05G3371|Gh_D11G3068|Gh_A08G2568|Gh_A06G1294|Gh_A09G0973|Gh_A09G2330|Gh_A10G1198|Gh_D09G1359|Gh_A11G1264|Gh_D01G1217|Gh_A04G1378|Gh_D08G0016|Gh_D05G3155|Gh_D01G0620|Gh_A05G2858|Gh_Sca005242G02|Gh_A11G2714	http://www.reactome.org/cgi-bin/eventbrowser_st_id?ST_ID=R-ATH-975871
	Toll Like Receptor 7/8 (TLR7/8) Cascade	Reactome	R-ATH-168181	27	342	9.2744e-05	0.000972073	Gh_D11G2878|Gh_A01G0607|Gh_D10G1300|Gh_D04G0266|Gh_D05G1102|Gh_D09G2040|Gh_Sca047209G01|Gh_A13G0755|Gh_D13G0942|Gh_D11G1413|Gh_A05G3371|Gh_D11G3068|Gh_A08G2568|Gh_A06G1294|Gh_A09G0973|Gh_A09G2330|Gh_A10G1198|Gh_D09G1359|Gh_A11G1264|Gh_D01G1217|Gh_A04G1378|Gh_D08G0016|Gh_D05G3155|Gh_D01G0620|Gh_A05G2858|Gh_Sca005242G02|Gh_A11G2714	http://www.reactome.org/cgi-bin/eventbrowser_st_id?ST_ID=R-ATH-168181
	TRAF6 mediated induction of NFkB and MAP kinases upon TLR7/8 or 9 activation	Reactome	R-ATH-975138	27	342	9.2744e-05	0.000972073	Gh_D11G2878|Gh_A01G0607|Gh_D10G1300|Gh_D04G0266|Gh_D05G1102|Gh_D09G2040|Gh_Sca047209G01|Gh_A13G0755|Gh_D13G0942|Gh_D11G1413|Gh_A05G3371|Gh_D11G3068|Gh_A08G2568|Gh_A06G1294|Gh_A09G0973|Gh_A09G2330|Gh_A10G1198|Gh_D09G1359|Gh_A11G1264|Gh_D01G1217|Gh_A04G1378|Gh_D08G0016|Gh_D05G3155|Gh_D01G0620|Gh_A05G2858|Gh_Sca005242G02|Gh_A11G2714	http://www.reactome.org/cgi-bin/eventbrowser_st_id?ST_ID=R-ATH-975138
	superpathway of choline biosynthesis	BioCyc	PWY-4762	12	88	9.59379e-05	0.00100398	Gh_A06G0484|Gh_D05G1279|Gh_D01G1934|Gh_A01G1685|Gh_D10G1970|Gh_A06G1624|Gh_D05G2424|Gh_D01G0915|Gh_Sca187764G01|Gh_D06G1993|Gh_D06G0538|Gh_D12G0242	http://biocyc.org/ARA/NEW-IMAGE?type=NIL&object=PWY-4762
	proline biosynthesis III	BioCyc	PWY-3341	5	11	0.00011589	0.00120135	Gh_D04G1204|Gh_A11G2925|Gh_D11G3311|Gh_A04G1396|Gh_Sca047202G01	http://biocyc.org/ARA/NEW-IMAGE?type=NIL&object=PWY-3341
	Toll-Like Receptors Cascades	Reactome	R-ATH-168898	27	348	0.000120956	0.00124064	Gh_D11G2878|Gh_A01G0607|Gh_D10G1300|Gh_D04G0266|Gh_D05G1102|Gh_D09G2040|Gh_Sca047209G01|Gh_A13G0755|Gh_D13G0942|Gh_D11G1413|Gh_A05G3371|Gh_D11G3068|Gh_A08G2568|Gh_A06G1294|Gh_A09G0973|Gh_A09G2330|Gh_A10G1198|Gh_D09G1359|Gh_A11G1264|Gh_D01G1217|Gh_A04G1378|Gh_D08G0016|Gh_D05G3155|Gh_D01G0620|Gh_A05G2858|Gh_Sca005242G02|Gh_A11G2714	http://www.reactome.org/cgi-bin/eventbrowser_st_id?ST_ID=R-ATH-168898
	Toll Like Receptor 4 (TLR4) Cascade	Reactome	R-ATH-166016	27	348	0.000120956	0.00124064	Gh_D11G2878|Gh_A01G0607|Gh_D10G1300|Gh_D04G0266|Gh_D05G1102|Gh_D09G2040|Gh_Sca047209G01|Gh_A13G0755|Gh_D13G0942|Gh_D11G1413|Gh_A05G3371|Gh_D11G3068|Gh_A08G2568|Gh_A06G1294|Gh_A09G0973|Gh_A09G2330|Gh_A10G1198|Gh_D09G1359|Gh_A11G1264|Gh_D01G1217|Gh_A04G1378|Gh_D08G0016|Gh_D05G3155|Gh_D01G0620|Gh_A05G2858|Gh_Sca005242G02|Gh_A11G2714	http://www.reactome.org/cgi-bin/eventbrowser_st_id?ST_ID=R-ATH-166016
	L-N&delta;-acetylornithine biosynthesis	BioCyc	PWY-6922	6	21	0.000190182	0.00189561	Gh_A11G2925|Gh_D08G0403|Gh_Sca047202G01|Gh_A04G1396|Gh_D04G1204|Gh_D11G3311	http://biocyc.org/ARA/NEW-IMAGE?type=NIL&object=PWY-6922
	ethylene biosynthesis I (plants)	BioCyc	ETHYL-PWY	7	31	0.000194347	0.00193424	Gh_D03G0224|Gh_D02G0782|Gh_A02G0740|Gh_D09G1369|Gh_A09G1368|Gh_A02G1085|Gh_A04G0603	http://biocyc.org/ARA/NEW-IMAGE?type=NIL&object=ETHYL-PWY
	phosphatidate metabolism, as a signaling molecule	BioCyc	PWY-7039	10	68	0.000209794	0.00203661	Gh_D11G0055|Gh_D05G0055|Gh_A12G1248|Gh_A06G1624|Gh_D05G2424|Gh_D01G0915|Gh_Sca187764G01|Gh_A11G0051|Gh_D06G1993|Gh_D12G0242	http://biocyc.org/ARA/NEW-IMAGE?type=NIL&object=PWY-7039
	Rho GTPase cycle	Reactome	R-ATH-194840	12	97	0.000230425	0.00222082	Gh_A13G0441|Gh_D07G0851|Gh_A08G0456|Gh_D04G1530|Gh_A04G0986|Gh_Sca066907G01|Gh_A12G0842|Gh_D05G2437|Gh_Sca041336G01|Gh_D08G0543|Gh_D12G0919|Gh_A07G0787	http://www.reactome.org/cgi-bin/eventbrowser_st_id?ST_ID=R-ATH-194840
	Synthesis of PIPs at the plasma membrane	Reactome	R-ATH-1660499	11	83	0.000242755	0.00232961	Gh_Sca066907G01|Gh_A12G0987|Gh_D11G0755|Gh_A11G0643|Gh_D13G0019|Gh_A12G0842|Gh_A02G1777|Gh_D03G1712|Gh_D12G1107|Gh_D12G0919|Gh_A13G0004	http://www.reactome.org/cgi-bin/eventbrowser_st_id?ST_ID=R-ATH-1660499
	Platelet activation, signaling and aggregation	Reactome	R-ATH-76002	18	197	0.000261135	0.00250242	Gh_A12G2455|Gh_D11G0349|Gh_D05G0055|Gh_D10G2443|Gh_D08G0571|Gh_A08G1208|Gh_A10G2122|Gh_A05G2662|Gh_A06G0830|Gh_D05G2962|Gh_A12G1248|Gh_A10G1884|Gh_D12G2582|Gh_D08G1491|Gh_A11G0292|Gh_A07G2303|Gh_D10G1894|Gh_D10G2154	http://www.reactome.org/cgi-bin/eventbrowser_st_id?ST_ID=R-ATH-76002
	Endocytosis	KEGG PATHWAY	ath04144	34	504	0.000338175	0.0031816	Gh_A06G1792|Gh_A11G2518|Gh_D01G0915|Gh_A02G1777|Gh_D12G1107|Gh_D05G2424|Gh_D06G1993|Gh_D10G0040|Gh_A09G1472|Gh_A03G0488|Gh_D06G2186|Gh_A13G1219|Gh_D01G1233|Gh_A03G0353|Gh_A12G1373|Gh_A01G2097|Gh_A13G0004|Gh_D11G2862|Gh_D13G0019|Gh_A12G0987|Gh_D03G1221|Gh_A06G1624|Gh_D04G1160|Gh_A12G1892|Gh_D03G1712|Gh_D09G1483|Gh_Sca187764G01|Gh_A04G0696|Gh_D12G2073|Gh_A10G0037|Gh_D05G1568|Gh_A05G1403|Gh_D13G1518…	http://www.genome.jp/kegg-bin/show_pathway?ath04144/ath:AT5G02500%09red/ath:AT4G21160%09red/ath:AT5G02490%09red/ath:AT4G05000%09red/ath:AT3G12160%09red/ath:AT1G01460%09red/ath:AT1G52570%09red/ath:AT4G17890%09red/ath:AT4G35790%09red/ath:AT3G56960%09red/ath:AT5G54310%09red/ath:AT2G37550%09red/ath:AT3G20290%09red/ath:AT5G61980%09red
	Bicarbonate transporters	Reactome	R-ATH-425381	6	24	0.000355039	0.00332626	Gh_D11G0006|Gh_A08G2095|Gh_A06G1641|Gh_D06G2007|Gh_A11G0009|Gh_D08G2465	http://www.reactome.org/cgi-bin/eventbrowser_st_id?ST_ID=R-ATH-425381
	Signaling by Rho GTPases	Reactome	R-ATH-194315	12	104	0.000410897	0.00375344	Gh_A13G0441|Gh_D07G0851|Gh_A08G0456|Gh_D04G1530|Gh_A04G0986|Gh_Sca066907G01|Gh_A12G0842|Gh_D05G2437|Gh_Sca041336G01|Gh_D08G0543|Gh_D12G0919|Gh_A07G0787	http://www.reactome.org/cgi-bin/eventbrowser_st_id?ST_ID=R-ATH-194315
	Signaling by FGFR3	Reactome	R-ATH-5654741	13	120	0.000418541	0.00375344	Gh_D05G2771|Gh_D08G2074|Gh_A12G0987|Gh_D11G0755|Gh_A11G0643|Gh_A02G0239|Gh_D13G0019|Gh_D12G1107|Gh_A02G1777|Gh_D03G1712|Gh_D02G0308|Gh_A05G3412|Gh_A13G0004	http://www.reactome.org/cgi-bin/eventbrowser_st_id?ST_ID=R-ATH-5654741
	Signaling by PDGF	Reactome	R-ATH-186797	13	120	0.000418541	0.00375344	Gh_D05G2771|Gh_D08G2074|Gh_A12G0987|Gh_D11G0755|Gh_A11G0643|Gh_A02G0239|Gh_D13G0019|Gh_D12G1107|Gh_A02G1777|Gh_D03G1712|Gh_D02G0308|Gh_A05G3412|Gh_A13G0004	http://www.reactome.org/cgi-bin/eventbrowser_st_id?ST_ID=R-ATH-186797
	Downstream signaling of activated FGFR1	Reactome	R-ATH-5654687	13	120	0.000418541	0.00375344	Gh_D05G2771|Gh_D08G2074|Gh_A12G0987|Gh_D11G0755|Gh_A11G0643|Gh_A02G0239|Gh_D13G0019|Gh_D12G1107|Gh_A02G1777|Gh_D03G1712|Gh_D02G0308|Gh_A05G3412|Gh_A13G0004	http://www.reactome.org/cgi-bin/eventbrowser_st_id?ST_ID=R-ATH-5654687
	DAP12 interactions	Reactome	R-ATH-2172127	13	120	0.000418541	0.00375344	Gh_D05G2771|Gh_D08G2074|Gh_A12G0987|Gh_D11G0755|Gh_A11G0643|Gh_A02G0239|Gh_D13G0019|Gh_D12G1107|Gh_A02G1777|Gh_D03G1712|Gh_D02G0308|Gh_A05G3412|Gh_A13G0004	http://www.reactome.org/cgi-bin/eventbrowser_st_id?ST_ID=R-ATH-2172127
	DAP12 signaling	Reactome	R-ATH-2424491	13	120	0.000418541	0.00375344	Gh_D05G2771|Gh_D08G2074|Gh_A12G0987|Gh_D11G0755|Gh_A11G0643|Gh_A02G0239|Gh_D13G0019|Gh_D12G1107|Gh_A02G1777|Gh_D03G1712|Gh_D02G0308|Gh_A05G3412|Gh_A13G0004	http://www.reactome.org/cgi-bin/eventbrowser_st_id?ST_ID=R-ATH-2424491
	Downstream signaling of activated FGFR3	Reactome	R-ATH-5654708	13	120	0.000418541	0.00375344	Gh_D05G2771|Gh_D08G2074|Gh_A12G0987|Gh_D11G0755|Gh_A11G0643|Gh_A02G0239|Gh_D13G0019|Gh_D12G1107|Gh_A02G1777|Gh_D03G1712|Gh_D02G0308|Gh_A05G3412|Gh_A13G0004	http://www.reactome.org/cgi-bin/eventbrowser_st_id?ST_ID=R-ATH-5654708
	Signaling by ERBB4	Reactome	R-ATH-1236394	13	120	0.000418541	0.00375344	Gh_D05G2771|Gh_D08G2074|Gh_A12G0987|Gh_D11G0755|Gh_A11G0643|Gh_A02G0239|Gh_D13G0019|Gh_D12G1107|Gh_A02G1777|Gh_D03G1712|Gh_D02G0308|Gh_A05G3412|Gh_A13G0004	http://www.reactome.org/cgi-bin/eventbrowser_st_id?ST_ID=R-ATH-1236394
	Signaling by FGFR	Reactome	R-ATH-190236	13	120	0.000418541	0.00375344	Gh_D05G2771|Gh_D08G2074|Gh_A12G0987|Gh_D11G0755|Gh_A11G0643|Gh_A02G0239|Gh_D13G0019|Gh_D12G1107|Gh_A02G1777|Gh_D03G1712|Gh_D02G0308|Gh_A05G3412|Gh_A13G0004	http://www.reactome.org/cgi-bin/eventbrowser_st_id?ST_ID=R-ATH-190236
	Downstream signaling of activated FGFR4	Reactome	R-ATH-5654716	13	120	0.000418541	0.00375344	Gh_D05G2771|Gh_D08G2074|Gh_A12G0987|Gh_D11G0755|Gh_A11G0643|Gh_A02G0239|Gh_D13G0019|Gh_D12G1107|Gh_A02G1777|Gh_D03G1712|Gh_D02G0308|Gh_A05G3412|Gh_A13G0004	http://www.reactome.org/cgi-bin/eventbrowser_st_id?ST_ID=R-ATH-5654716
	Signaling by FGFR2	Reactome	R-ATH-5654738	13	120	0.000418541	0.00375344	Gh_D05G2771|Gh_D08G2074|Gh_A12G0987|Gh_D11G0755|Gh_A11G0643|Gh_A02G0239|Gh_D13G0019|Gh_D12G1107|Gh_A02G1777|Gh_D03G1712|Gh_D02G0308|Gh_A05G3412|Gh_A13G0004	http://www.reactome.org/cgi-bin/eventbrowser_st_id?ST_ID=R-ATH-5654738
	Signaling by SCF-KIT	Reactome	R-ATH-1433557	13	120	0.000418541	0.00375344	Gh_D05G2771|Gh_D08G2074|Gh_A12G0987|Gh_D11G0755|Gh_A11G0643|Gh_A02G0239|Gh_D13G0019|Gh_D12G1107|Gh_A02G1777|Gh_D03G1712|Gh_D02G0308|Gh_A05G3412|Gh_A13G0004	http://www.reactome.org/cgi-bin/eventbrowser_st_id?ST_ID=R-ATH-1433557
	Signaling by FGFR1	Reactome	R-ATH-5654736	13	120	0.000418541	0.00375344	Gh_D05G2771|Gh_D08G2074|Gh_A12G0987|Gh_D11G0755|Gh_A11G0643|Gh_A02G0239|Gh_D13G0019|Gh_D12G1107|Gh_A02G1777|Gh_D03G1712|Gh_D02G0308|Gh_A05G3412|Gh_A13G0004	http://www.reactome.org/cgi-bin/eventbrowser_st_id?ST_ID=R-ATH-5654736
	Downstream signaling of activated FGFR2	Reactome	R-ATH-5654696	13	120	0.000418541	0.00375344	Gh_D05G2771|Gh_D08G2074|Gh_A12G0987|Gh_D11G0755|Gh_A11G0643|Gh_A02G0239|Gh_D13G0019|Gh_D12G1107|Gh_A02G1777|Gh_D03G1712|Gh_D02G0308|Gh_A05G3412|Gh_A13G0004	http://www.reactome.org/cgi-bin/eventbrowser_st_id?ST_ID=R-ATH-5654696
	Fc epsilon receptor (FCERI) signaling	Reactome	R-ATH-2454202	13	120	0.000418541	0.00375344	Gh_D05G2771|Gh_D08G2074|Gh_A12G0987|Gh_D11G0755|Gh_A11G0643|Gh_A02G0239|Gh_D13G0019|Gh_D12G1107|Gh_A02G1777|Gh_D03G1712|Gh_D02G0308|Gh_A05G3412|Gh_A13G0004	http://www.reactome.org/cgi-bin/eventbrowser_st_id?ST_ID=R-ATH-2454202
	Signaling by EGFR	Reactome	R-ATH-177929	13	120	0.000418541	0.00375344	Gh_D05G2771|Gh_D08G2074|Gh_A12G0987|Gh_D11G0755|Gh_A11G0643|Gh_A02G0239|Gh_D13G0019|Gh_D12G1107|Gh_A02G1777|Gh_D03G1712|Gh_D02G0308|Gh_A05G3412|Gh_A13G0004	http://www.reactome.org/cgi-bin/eventbrowser_st_id?ST_ID=R-ATH-177929
	Downstream signal transduction	Reactome	R-ATH-186763	13	120	0.000418541	0.00375344	Gh_D05G2771|Gh_D08G2074|Gh_A12G0987|Gh_D11G0755|Gh_A11G0643|Gh_A02G0239|Gh_D13G0019|Gh_D12G1107|Gh_A02G1777|Gh_D03G1712|Gh_D02G0308|Gh_A05G3412|Gh_A13G0004	http://www.reactome.org/cgi-bin/eventbrowser_st_id?ST_ID=R-ATH-186763
	Signaling by FGFR4	Reactome	R-ATH-5654743	13	120	0.000418541	0.00375344	Gh_D05G2771|Gh_D08G2074|Gh_A12G0987|Gh_D11G0755|Gh_A11G0643|Gh_A02G0239|Gh_D13G0019|Gh_D12G1107|Gh_A02G1777|Gh_D03G1712|Gh_D02G0308|Gh_A05G3412|Gh_A13G0004	http://www.reactome.org/cgi-bin/eventbrowser_st_id?ST_ID=R-ATH-5654743
	Downstream TCR signaling	Reactome	R-ATH-202424	4	8	0.000446377	0.00396595	Gh_A11G0643|Gh_D05G2771|Gh_A05G3412|Gh_D11G0755	http://www.reactome.org/cgi-bin/eventbrowser_st_id?ST_ID=R-ATH-202424
	superpathway of polyamine biosynthesis	BioCyc	PWYQT-94	4	10	0.000854582	0.0069909	Gh_A03G0946|Gh_D02G1329|Gh_D13G0930|Gh_A13G0790	http://biocyc.org/ARA/NEW-IMAGE?type=NIL&object=PWYQT-94
	spermine biosynthesis	BioCyc	ARGSPECAT-PWY	4	10	0.000854582	0.0069909	Gh_A03G0946|Gh_D02G1329|Gh_D13G0930|Gh_A13G0790	http://biocyc.org/ARA/NEW-IMAGE?type=NIL&object=ARGSPECAT-PWY
	spermidine biosynthesis I	BioCyc	BSUBPOLYAMSYN-PWY	4	10	0.000854582	0.0069909	Gh_A03G0946|Gh_D02G1329|Gh_D13G0930|Gh_A13G0790	http://biocyc.org/ARA/NEW-IMAGE?type=NIL&object=BSUBPOLYAMSYN-PWY
	Inositol phosphate metabolism	KEGG PATHWAY	ath00562	17	197	0.000921091	0.00745317	Gh_Sca013347G01|Gh_A10G2122|Gh_D13G0019|Gh_D10G2443|Gh_D12G2071|Gh_A12G0987|Gh_D11G0755|Gh_A11G0643|Gh_D12G1107|Gh_A12G1891|Gh_D11G2305|Gh_A02G1777|Gh_D03G1712|Gh_D06G1567|Gh_A06G1250|Gh_Sca075452G01|Gh_A13G0004	http://www.genome.jp/kegg-bin/show_pathway?ath00562/ath:AT1G01460%09red/ath:AT3G08510%09red/ath:AT5G56640%09red/ath:AT4G26260%09red/ath:AT3G03530%09red/ath:AT3G56960%09red/ath:AT5G39400%09red/ath:AT3G14270%09red
	@@Inositol phosphate metabolism	Reactome	R-ATH-1483249	7	112	0.0936332	0.313994	Gh_A10G2122|Gh_Sca066907G01|Gh_D10G2443|Gh_D11G0755|Gh_A11G0643|Gh_A12G0842|Gh_D12G0919	http://www.reactome.org/cgi-bin/eventbrowser_st_id?ST_ID=R-ATH-1483249
	Transport and synthesis of PAPS	Reactome	R-ATH-174362	6	30	0.000986237	0.00791349	Gh_D13G1844|Gh_A13G1514|Gh_A10G1901|Gh_D03G0996|Gh_A03G0534|Gh_D10G2181	http://www.reactome.org/cgi-bin/eventbrowser_st_id?ST_ID=R-ATH-174362
	Signal Transduction	Reactome	R-ATH-162582	59	1127	0.00100578	0.00806063	Gh_A12G2455|Gh_D10G2443|Gh_Sca116793G01|Gh_A02G0239|Gh_A13G1485|Gh_Sca066907G01|Gh_A06G0385|Gh_Sca116957G01|Gh_D06G0415|Gh_D10G1109|Gh_Sca041336G01|Gh_D05G1129|Gh_A03G1667|Gh_A10G1361|Gh_A10G2122|Gh_A13G0441|Gh_D05G0055|Gh_A11G0643|Gh_D04G1530|Gh_A04G0986|Gh_A10G1884|Gh_D13G0886|Gh_D10G2154|Gh_D12G1107|Gh_D05G2771|Gh_D04G0507|Gh_A07G2303|Gh_A13G0004|Gh_D13G0714|Gh_D02G1376|Gh_D13G0019|Gh_D08G2074…	http://www.reactome.org/cgi-bin/eventbrowser_st_id?ST_ID=R-ATH-162582
	ornithine de novo biosynthesis	BioCyc	ARGININE-SYN4-PWY	5	20	0.0011066	0.00883701	Gh_D04G1204|Gh_A11G2925|Gh_D11G3311|Gh_A04G1396|Gh_Sca047202G01	http://biocyc.org/ARA/NEW-IMAGE?type=NIL&object=ARGININE-SYN4-PWY
	PI5P, PP2A and IER3 Regulate PI3K/AKT Signaling	Reactome	R-ATH-6811558	6	31	0.00114502	0.00908974	Gh_D13G0019|Gh_A12G0987|Gh_D12G1107|Gh_A02G1777|Gh_D03G1712|Gh_A13G0004	http://www.reactome.org/cgi-bin/eventbrowser_st_id?ST_ID=R-ATH-6811558
	Ascorbate and aldarate metabolism	KEGG PATHWAY	ath00053	13	132	0.00120312	0.00949477	Gh_Sca013347G01|Gh_D13G2201|Gh_A13G2159|Gh_D12G2071|Gh_D13G0840|Gh_A13G2003|Gh_A12G1891|Gh_Sca075452G01|Gh_D13G2402|Gh_A13G1838|Gh_A13G1835|Gh_A13G1837|Gh_A13G1836	http://www.genome.jp/kegg-bin/show_pathway?ath00053/ath:AT1G07890%09red/ath:AT4G26260%09red/ath:AT5G56640%09red/ath:AT5G15490%09red/ath:AT1G55570%09red
	Nicotinic acetylcholine receptor signaling pathway	PANTHER	P00044	12	104	0.00121879	0.00958454	Gh_D10G2626|Gh_A08G1928|Gh_A13G0711|Gh_D08G2294|Gh_A06G1791|Gh_A10G0199|Gh_D06G2187|Gh_D13G0834|Gh_D01G0008|Gh_Sca108987G01|Gh_Sca100639G01|Gh_A11G2268	http://www.pantherdb.org/pathway/pathwayDiagram.jsp?catAccession=P00044
	sphingolipid biosynthesis (plants)	BioCyc	PWY-5129	7	44	0.00123901	0.00973217	Gh_A06G1118|Gh_D01G2184|Gh_D10G0219|Gh_D06G1371|Gh_A06G1063|Gh_A10G0240|Gh_A01G1927	http://biocyc.org/ARA/NEW-IMAGE?type=NIL&object=PWY-5129
	TCR signaling	Reactome	R-ATH-202403	6	32	0.00132267	0.0103529	Gh_A10G2122|Gh_D05G2771|Gh_D10G2443|Gh_D11G0755|Gh_A11G0643|Gh_A05G3412	http://www.reactome.org/cgi-bin/eventbrowser_st_id?ST_ID=R-ATH-202403
	choline biosynthesis I	BioCyc	PWY-3385	6	34	0.0017249	0.0130007	Gh_A06G0484|Gh_D05G1279|Gh_D01G1934|Gh_D10G1970|Gh_A01G1685|Gh_D06G0538	http://biocyc.org/ARA/NEW-IMAGE?type=NIL&object=PWY-3385
	MAPK family signaling cascades	Reactome	R-ATH-5683057	12	125	0.0017851	0.0134393	Gh_Sca116793G01|Gh_A02G0239|Gh_A13G1485|Gh_A01G0049|Gh_D08G2074|Gh_A06G0385|Gh_D06G0415|Gh_D06G0429|Gh_D02G0308|Gh_A05G2003|Gh_A06G0400|Gh_D05G2248	http://www.reactome.org/cgi-bin/eventbrowser_st_id?ST_ID=R-ATH-5683057
	SLC-mediated transmembrane transport	Reactome	R-ATH-425407	25	382	0.00203479	0.0151323	Gh_A03G0380|Gh_D03G0996|Gh_A11G0407|Gh_D12G0536|Gh_D06G2007|Gh_D08G2465|Gh_A08G2095|Gh_A12G0522|Gh_D13G1504|Gh_D11G0470|Gh_A06G1641|Gh_A04G0711|Gh_A11G0009|Gh_A13G1208|Gh_A10G0935|Gh_A10G0574|Gh_D11G0006|Gh_A13G1742|Gh_A10G1901|Gh_D04G1178|Gh_D03G1162|Gh_D10G1631|Gh_A03G0534|Gh_D12G2585|Gh_D10G2181	http://www.reactome.org/cgi-bin/eventbrowser_st_id?ST_ID=R-ATH-425407
	Effects of PIP2 hydrolysis	Reactome	R-ATH-114508	8	64	0.00232337	0.0168489	Gh_A12G2455|Gh_D05G0055|Gh_A07G2303|Gh_A12G1248|Gh_A10G1884|Gh_D10G2154|Gh_D12G2582|Gh_A06G0830	http://www.reactome.org/cgi-bin/eventbrowser_st_id?ST_ID=R-ATH-114508
	Coenzyme A biosynthesis	Reactome	R-ATH-196783	4	14	0.00236106	0.0170852	Gh_A06G1681|Gh_D06G2055|Gh_A13G1723|Gh_A05G0317	http://www.reactome.org/cgi-bin/eventbrowser_st_id?ST_ID=R-ATH-196783
	Vitamin B5 (pantothenate) metabolism	Reactome	R-ATH-199220	4	14	0.00236106	0.0170852	Gh_A06G1681|Gh_D06G2055|Gh_A13G1723|Gh_A05G0317	http://www.reactome.org/cgi-bin/eventbrowser_st_id?ST_ID=R-ATH-199220
	Cysteine and methionine metabolism	KEGG PATHWAY	ath00270	21	295	0.00238665	0.0172518	Gh_A03G0946|Gh_D02G0782|Gh_D10G0962|Gh_A02G0740|Gh_D02G1329|Gh_D09G1369|Gh_D13G1562|Gh_D08G2265|Gh_A08G1901|Gh_A12G2673|Gh_D12G0949|Gh_A02G0185|Gh_A07G0774|Gh_A12G0868|Gh_A04G0603|Gh_D13G0930|Gh_A13G0790|Gh_A02G1085|Gh_A09G1368|Gh_A10G0800|Gh_A13G1261	http://www.genome.jp/kegg-bin/show_pathway?ath00270/ath:AT1G04410%09red/ath:AT1G05010%09red/ath:AT2G36880%09red/ath:AT4G13940%09red/ath:AT3G25570%09red/ath:AT1G77330%09red/ath:AT4G14880%09red/ath:AT4G37770%09red/ath:AT5G53970%09red/ath:AT4G11280%09red
	GPCR downstream signaling	Reactome	R-ATH-388396	12	130	0.00241177	0.0172659	Gh_A12G2455|Gh_A10G2122|Gh_D10G2443|Gh_D05G0055|Gh_A06G0830|Gh_A12G1248|Gh_A10G1884|Gh_D10G2154|Gh_Sca041336G01|Gh_D12G2582|Gh_D05G2437|Gh_A07G2303	http://www.reactome.org/cgi-bin/eventbrowser_st_id?ST_ID=R-ATH-388396
	Galactose metabolism	KEGG PATHWAY	ath00052	15	181	0.00257467	0.0180658	Gh_A13G1742|Gh_D09G1804|Gh_A09G1312|Gh_A08G1550|Gh_D08G1205|Gh_D09G0190|Gh_D13G1898|Gh_D09G1300|Gh_A09G0202|Gh_A13G1730|Gh_A08G2405|Gh_A10G0574|Gh_D13G2078|Gh_D08G1856|Gh_A09G1699	http://www.genome.jp/kegg-bin/show_pathway?ath00052/ath:AT1G12240%09red/ath:AT2G19860%09red/ath:AT2G36190%09red/ath:AT4G26270%09red/ath:AT1G56600%09red/ath:AT4G10960%09red/ath:AT5G15140%09red/ath:AT4G29130%09red
	Taurine and hypotaurine metabolism	KEGG PATHWAY	ath00430	6	36	0.00258301	0.0181054	Gh_A09G1565|Gh_A02G1281|Gh_D03G0423|Gh_D09G1636|Gh_A01G1192|Gh_D01G1343	http://www.genome.jp/kegg-bin/show_pathway?ath00430/ath:AT4G39640%09red/ath:AT2G02010%09red/ath:AT3G17760%09red
	Muscarinic acetylcholine receptor 2 and 4 signaling pathway	PANTHER	P00043	6	32	0.00262731	0.0183389	Gh_D10G2626|Gh_A13G0711|Gh_A06G1791|Gh_A10G0199|Gh_D06G2187|Gh_D13G0834	http://www.pantherdb.org/pathway/pathwayDiagram.jsp?catAccession=P00043
	@@Muscarinic acetylcholine receptor 1 and 3 signaling pathway	PANTHER	P00042	2	10	0.0726667	0.266034	Gh_D13G0834|Gh_A13G0711	http://www.pantherdb.org/pathway/pathwayDiagram.jsp?catAccession=P00042
	Membrane Trafficking	Reactome	R-ATH-199991	40	730	0.00287425	0.0200005	Gh_D05G0097|Gh_A11G0407|Gh_A02G1777|Gh_A05G2310|Gh_D06G0436|Gh_D11G0349|Gh_D06G2056|Gh_A06G0406|Gh_D05G0130|Gh_A05G0045|Gh_A09G1472|Gh_D12G1107|Gh_D09G0808|Gh_A10G0935|Gh_A11G0292|Gh_A13G0004|Gh_D13G0019|Gh_A12G0987|Gh_D11G0470|Gh_A10G0991|Gh_A10G1312|Gh_D04G1160|Gh_D04G0272|Gh_D13G1881|Gh_D03G1712|Gh_D09G1483|Gh_Sca116301G01|Gh_D10G1544|Gh_D06G0501|Gh_Sca120424G01|Gh_A05G0072|Gh_A04G0696|Gh_D12G…	http://www.reactome.org/cgi-bin/eventbrowser_st_id?ST_ID=R-ATH-199991
	Vesicle-mediated transport	Reactome	R-ATH-5653656	40	730	0.00287425	0.0200005	Gh_D05G0097|Gh_A11G0407|Gh_A02G1777|Gh_A05G2310|Gh_D06G0436|Gh_D11G0349|Gh_D06G2056|Gh_A06G0406|Gh_D05G0130|Gh_A05G0045|Gh_A09G1472|Gh_D12G1107|Gh_D09G0808|Gh_A10G0935|Gh_A11G0292|Gh_A13G0004|Gh_D13G0019|Gh_A12G0987|Gh_D11G0470|Gh_A10G0991|Gh_A10G1312|Gh_D04G1160|Gh_D04G0272|Gh_D13G1881|Gh_D03G1712|Gh_D09G1483|Gh_Sca116301G01|Gh_D10G1544|Gh_D06G0501|Gh_Sca120424G01|Gh_A05G0072|Gh_A04G0696|Gh_D12G…	http://www.reactome.org/cgi-bin/eventbrowser_st_id?ST_ID=R-ATH-5653656
	Reversible hydration of carbon dioxide	Reactome	R-ATH-1475029	4	15	0.00291428	0.0202101	Gh_A01G1821|Gh_D01G2060|Gh_A01G1822|Gh_D01G2059	http://www.reactome.org/cgi-bin/eventbrowser_st_id?ST_ID=R-ATH-1475029
	Histidine, lysine, phenylalanine, tyrosine, proline and tryptophan catabolism	Reactome	R-ATH-6788656	11	116	0.002968	0.0203132	Gh_D11G0366|Gh_D13G1562|Gh_D08G0403|Gh_Sca076561G01|Gh_A13G1261|Gh_A06G1314|Gh_A13G1429|Gh_A05G1784|Gh_A13G1430|Gh_D06G1643|Gh_D05G1979	http://www.reactome.org/cgi-bin/eventbrowser_st_id?ST_ID=R-ATH-6788656
	Transmission across Chemical Synapses	Reactome	R-ATH-112315	13	154	0.00334046	0.022657	Gh_A02G0239|Gh_D01G0147|Gh_D08G2074|Gh_A01G2046|Gh_A04G0711|Gh_D12G2585|Gh_A12G0522|Gh_D02G0308|Gh_D07G1171|Gh_D12G0536|Gh_A13G1208|Gh_D04G1178|Gh_D13G1504	http://www.reactome.org/cgi-bin/eventbrowser_st_id?ST_ID=R-ATH-112315
	Nitrogen metabolism	KEGG PATHWAY	ath00910	10	98	0.0033751	0.0228227	Gh_A03G0256|Gh_D08G0571|Gh_D01G2060|Gh_D01G0147|Gh_A01G2046|Gh_A05G3595|Gh_A01G1821|Gh_A01G1822|Gh_D01G2059|Gh_D03G1308	http://www.genome.jp/kegg-bin/show_pathway?ath00910/ath:AT5G60780%09red/ath:AT3G17820%09red/ath:AT1G77760%09red/ath:AT5G53460%09red/ath:AT1G08080%09red
	G alpha (q) signalling events	Reactome	R-ATH-416476	10	104	0.00411551	0.0265494	Gh_A12G2455|Gh_A10G2122|Gh_D10G2443|Gh_D05G0055|Gh_A06G0830|Gh_A12G1248|Gh_A10G1884|Gh_D10G2154|Gh_D12G2582|Gh_A07G2303	http://www.reactome.org/cgi-bin/eventbrowser_st_id?ST_ID=R-ATH-416476
	Immune System	Reactome	R-ATH-168256	60	1233	0.00429644	0.0274481	Gh_A09G2330|Gh_D11G0466|Gh_D13G2204|Gh_D11G2878|Gh_A02G0239|Gh_D13G0197|Gh_D08G2074|Gh_A10G0199|Gh_A01G0607|Gh_A02G1777|Gh_A13G0755|Gh_D04G0266|Gh_D05G1102|Gh_A13G1447|Gh_A11G0051|Gh_A10G2122|Gh_D05G2771|Gh_A01G1613|Gh_D09G2040|Gh_A11G0643|Gh_A06G1791|Gh_A05G3371|Gh_D06G2187|Gh_D13G0942|Gh_D11G0055|Gh_D11G1413|Gh_Sca047209G01|Gh_D11G3068|Gh_A08G2568|Gh_A06G1294|Gh_A05G3412|Gh_A13G0004|Gh_D13G0714…	http://www.reactome.org/cgi-bin/eventbrowser_st_id?ST_ID=R-ATH-168256
	methionine salvage cycle I (bacteria and plants)	BioCyc	PWY-7528	7	57	0.0046317	0.0285938	Gh_A03G0946|Gh_D13G0930|Gh_D02G1329|Gh_D09G1369|Gh_A09G1368|Gh_A13G0790|Gh_A04G0603	http://biocyc.org/ARA/NEW-IMAGE?type=NIL&object=PWY-7528
	Butanoate metabolism	KEGG PATHWAY	ath00650	7	56	0.00497341	0.0299476	Gh_D09G1636|Gh_A08G0469|Gh_A09G1565|Gh_A01G1192|Gh_D01G1343|Gh_A02G0120|Gh_D02G0154	http://www.genome.jp/kegg-bin/show_pathway?ath00650/ath:AT2G02010%09red/ath:AT3G17760%09red/ath:AT3G48560%09red/ath:AT3G22200%09red
	glutamate degradation IV	BioCyc	PWY-4321	4	18	0.00508161	0.0305628	Gh_A09G1565|Gh_A01G1192|Gh_D01G1343|Gh_D09G1636	http://biocyc.org/ARA/NEW-IMAGE?type=NIL&object=PWY-4321
	Neurotransmitter Release Cycle	Reactome	R-ATH-112310	7	58	0.00510137	0.0306082	Gh_A04G0711|Gh_D12G2585|Gh_A12G0522|Gh_D12G0536|Gh_A13G1208|Gh_D04G1178|Gh_D13G1504	http://www.reactome.org/cgi-bin/eventbrowser_st_id?ST_ID=R-ATH-112310
	NGF signalling via TRKA from the plasma membrane	Reactome	R-ATH-187037	16	223	0.00542396	0.0321413	Gh_D05G2771|Gh_D08G2074|Gh_D09G1359|Gh_A12G0987|Gh_D11G0755|Gh_A11G0643|Gh_A02G0239|Gh_D13G0019|Gh_D12G1107|Gh_D05G2437|Gh_A02G1777|Gh_D03G1712|Gh_D02G0308|Gh_Sca041336G01|Gh_A05G3412|Gh_A13G0004	http://www.reactome.org/cgi-bin/eventbrowser_st_id?ST_ID=R-ATH-187037
	Signalling by NGF	Reactome	R-ATH-166520	16	223	0.00542396	0.0321413	Gh_D05G2771|Gh_D08G2074|Gh_D09G1359|Gh_A12G0987|Gh_D11G0755|Gh_A11G0643|Gh_A02G0239|Gh_D13G0019|Gh_D12G1107|Gh_D05G2437|Gh_A02G1777|Gh_D03G1712|Gh_D02G0308|Gh_Sca041336G01|Gh_A05G3412|Gh_A13G0004	http://www.reactome.org/cgi-bin/eventbrowser_st_id?ST_ID=R-ATH-166520
	Phosphatidylinositol signaling system	KEGG PATHWAY	ath04070	14	180	0.00589575	0.0346008	Gh_A10G2122|Gh_D13G0019|Gh_D10G2443|Gh_A12G0987|Gh_D11G0755|Gh_A11G0643|Gh_A12G1248|Gh_D12G1107|Gh_D05G0055|Gh_A02G1777|Gh_D03G1712|Gh_D06G1567|Gh_A06G1250|Gh_A13G0004	http://www.genome.jp/kegg-bin/show_pathway?ath04070/ath:AT2G20900%09red/ath:AT1G01460%09red/ath:AT3G08510%09red/ath:AT3G56960%09red/ath:AT5G57690%09red/ath:AT5G39400%09red/ath:AT3G14270%09red
	Glutathione synthesis and recycling	Reactome	R-ATH-174403	4	19	0.00600516	0.0350526	Gh_D03G0423|Gh_A02G1281|Gh_D06G1152|Gh_A06G0976	http://www.reactome.org/cgi-bin/eventbrowser_st_id?ST_ID=R-ATH-174403
	phosphate acquisition	BioCyc	PWY-6348	6	47	0.00723837	0.0412532	Gh_A05G2661|Gh_D05G2961|Gh_A06G0597|Gh_A13G1171|Gh_D02G2176|Gh_A03G1742	http://biocyc.org/ARA/NEW-IMAGE?type=NIL&object=PWY-6348
	Activation of the phototransduction cascade	Reactome	R-ATH-2485179	6	47	0.00728529	0.041415	Gh_Sca105683G01|Gh_A05G3130|Gh_A05G1012|Gh_Sca116957G01|Gh_D05G1129|Gh_D04G0507	http://www.reactome.org/cgi-bin/eventbrowser_st_id?ST_ID=R-ATH-2485179
	The phototransduction cascade	Reactome	R-ATH-2514856	6	47	0.00728529	0.041415	Gh_Sca105683G01|Gh_A05G3130|Gh_A05G1012|Gh_Sca116957G01|Gh_D05G1129|Gh_D04G0507	http://www.reactome.org/cgi-bin/eventbrowser_st_id?ST_ID=R-ATH-2514856
	Inactivation, recovery and regulation of the phototransduction cascade	Reactome	R-ATH-2514859	6	47	0.00728529	0.041415	Gh_Sca105683G01|Gh_A05G3130|Gh_A05G1012|Gh_Sca116957G01|Gh_D05G1129|Gh_D04G0507	http://www.reactome.org/cgi-bin/eventbrowser_st_id?ST_ID=R-ATH-2514859
	Signaling by GPCR	Reactome	R-ATH-372790	15	211	0.0074882	0.0423889	Gh_A12G2455|Gh_A10G2122|Gh_D10G2443|Gh_D05G0055|Gh_A02G0239|Gh_A06G0830|Gh_D08G2074|Gh_A12G1248|Gh_A10G1884|Gh_D10G2154|Gh_D02G0308|Gh_Sca041336G01|Gh_D12G2582|Gh_D05G2437|Gh_A07G2303	http://www.reactome.org/cgi-bin/eventbrowser_st_id?ST_ID=R-ATH-372790
	SNARE interactions in vesicular transport	KEGG PATHWAY	ath04130	11	129	0.00751932	0.0425292	Gh_D11G0349|Gh_D10G2626|Gh_D11G0466|Gh_A05G0072|Gh_D05G0130|Gh_A06G1791|Gh_A10G0199|Gh_D06G2187|Gh_A11G0292|Gh_Sca116301G01|Gh_D06G0501	http://www.genome.jp/kegg-bin/show_pathway?ath04130/ath:AT4G32150%09red/ath:AT2G18260%09red/ath:AT5G11150%09red/ath:AT1G26670%09red/ath:AT1G61290%09red
	2-oxoglutarate decarboxylation to succinyl-CoA	BioCyc	PWY-5084	3	10	0.00767586	0.0430876	Gh_Sca076561G01|Gh_D06G1643|Gh_A06G1314	http://biocyc.org/ARA/NEW-IMAGE?type=NIL&object=PWY-5084
	Metabolism	Reactome	R-ATH-1430728	148	3583	0.0079486	0.0443767	Gh_A06G1118|Gh_Sca047202G01|Gh_A05G2661|Gh_A11G0009|Gh_Sca011471G01|Gh_D07G2454|Gh_A13G1730|Gh_D10G1249|Gh_A13G2159|Gh_D12G0919|Gh_D07G0928|Gh_A06G0484|Gh_A12G0987|Gh_A03G0946|Gh_A03G0249|Gh_D09G0041|Gh_D03G1712|Gh_D09G1027|Gh_D13G2293|Gh_A09G1701|Gh_D04G0551|Gh_A13G1742|Gh_A06G1681|Gh_D08G1205|Gh_D10G0219|Gh_A13G0882|Gh_A10G1901|Gh_A10G0240|Gh_A10G2351|Gh_A06G0830|Gh_D06G1371|Gh_D10G2181|Gh_D13G…	http://www.reactome.org/cgi-bin/eventbrowser_st_id?ST_ID=R-ATH-1430728
	Arachidonate production from DAG	Reactome	R-ATH-426048	6	48	0.00797525	0.0443967	Gh_A12G2455|Gh_A07G2303|Gh_A10G1884|Gh_D10G2154|Gh_D12G2582|Gh_A06G0830	http://www.reactome.org/cgi-bin/eventbrowser_st_id?ST_ID=R-ATH-426048
green	Regulation of HSF1-mediated heat shock response	Reactome	R-ATH-3371453	3	271	3.9322e-05	0.00426147	Gh_A08G0285|Gh_A08G2299|Gh_D08G2352	http://www.reactome.org/cgi-bin/eventbrowser_st_id?ST_ID=R-ATH-3371453
	Cellular response to heat stress	Reactome	R-ATH-3371556	3	382	0.000107547	0.00597961	Gh_A08G0285|Gh_A08G2299|Gh_D08G2352	http://www.reactome.org/cgi-bin/eventbrowser_st_id?ST_ID=R-ATH-3371556
	Cellular responses to stress	Reactome	R-ATH-2262752	3	617	0.000434219	0.0138656	Gh_A08G0285|Gh_A08G2299|Gh_D08G2352	http://www.reactome.org/cgi-bin/eventbrowser_st_id?ST_ID=R-ATH-2262752
	Attenuation phase	Reactome	R-ATH-3371568	2	185	0.000933926	0.0143313	Gh_D08G2352|Gh_A08G2299	http://www.reactome.org/cgi-bin/eventbrowser_st_id?ST_ID=R-ATH-3371568
	HSF1 activation	Reactome	R-ATH-3371511	2	186	0.000943831	0.0143313	Gh_D08G2352|Gh_A08G2299	http://www.reactome.org/cgi-bin/eventbrowser_st_id?ST_ID=R-ATH-3371511
	HSF1-dependent transactivation	Reactome	R-ATH-3371571	2	206	0.00115255	0.0160205	Gh_D08G2352|Gh_A08G2299	http://www.reactome.org/cgi-bin/eventbrowser_st_id?ST_ID=R-ATH-3371571
	mRNA Splicing - Major Pathway	Reactome	R-ATH-72163	2	584	0.00868523	0.0699853	Gh_A05G2156|Gh_D05G2411	http://www.reactome.org/cgi-bin/eventbrowser_st_id?ST_ID=R-ATH-72163
	mRNA Splicing	Reactome	R-ATH-72172	2	605	0.00929103	0.0737974	Gh_A05G2156|Gh_D05G2411	http://www.reactome.org/cgi-bin/eventbrowser_st_id?ST_ID=R-ATH-72172
	Processing of Capped Intron-Containing Pre-mRNA	Reactome	R-ATH-72203	2	654	0.010776	0.0820748	Gh_A05G2156|Gh_D05G2411	http://www.reactome.org/cgi-bin/eventbrowser_st_id?ST_ID=R-ATH-72203
	Circadian rhythm - plant	KEGG PATHWAY	ath04712	1	133	0.0124299	0.0844278	Gh_A05G4007	http://www.genome.jp/kegg-bin/show_pathway?ath04712/ath:AT5G57360%09red
	Ribosome biogenesis in eukaryotes	KEGG PATHWAY	ath03008	1	211	0.0196176	0.117283	Gh_D12G2737	http://www.genome.jp/kegg-bin/show_pathway?ath03008/ath:AT3G22980%09red
	PDGF signaling pathway	PANTHER	P00047	1	48	0.0388844	0.180165	Gh_A08G0285	http://www.pantherdb.org/pathway/pathwayDiagram.jsp?catAccession=P00047
	Alzheimer disease-presenilin pathway	PANTHER	P00004	1	51	0.0412318	0.189462	Gh_A08G0285	http://www.pantherdb.org/pathway/pathwayDiagram.jsp?catAccession=P00004
	Endocytosis	KEGG PATHWAY	ath04144	1	504	0.0463057	0.207629	Gh_D06G1901	http://www.genome.jp/kegg-bin/show_pathway?ath04144/ath:AT3G12400%09red
	regulation of rRNA processing	Gene Ontology	GO:2000232	2	12	5.83928e-06	0.00106996	Gh_A12G2520|Gh_D12G0038	http://amigo.geneontology.org/cgi-bin/amigo/term_details?term=GO:2000232
	regulation of rRNA processing	Gene Ontology Slim	GO:2000232	2	12	5.83928e-06	0.00106996	Gh_A12G2520|Gh_D12G0038	http://amigo.geneontology.org/cgi-bin/amigo/term_details?term=GO:2000232
	regulation of ribosome biogenesis	Gene Ontology	GO:0090069	2	14	7.69755e-06	0.00106996	Gh_A12G2520|Gh_D12G0038	http://amigo.geneontology.org/cgi-bin/amigo/term_details?term=GO:0090069
	regulation of ribosome biogenesis	Gene Ontology Slim	GO:0090069	2	14	7.69755e-06	0.00106996	Gh_A12G2520|Gh_D12G0038	http://amigo.geneontology.org/cgi-bin/amigo/term_details?term=GO:0090069
	regulation of DNA methylation	Gene Ontology	GO:0044030	2	41	5.7661e-05	0.00426147	Gh_A12G2520|Gh_D12G0038	http://amigo.geneontology.org/cgi-bin/amigo/term_details?term=GO:0044030
	regulation of DNA methylation	Gene Ontology Slim	GO:0044030	2	41	5.7661e-05	0.00426147	Gh_A12G2520|Gh_D12G0038	http://amigo.geneontology.org/cgi-bin/amigo/term_details?term=GO:0044030
	defense response signaling pathway, resistance gene-dependent	Gene Ontology	GO:0009870	2	45	6.89806e-05	0.00426147	Gh_A05G2156|Gh_D05G2411	http://amigo.geneontology.org/cgi-bin/amigo/term_details?term=GO:0009870
	defense response signaling pathway, resistance gene-dependent	Gene Ontology Slim	GO:0009870	2	45	6.89806e-05	0.00426147	Gh_A05G2156|Gh_D05G2411	http://amigo.geneontology.org/cgi-bin/amigo/term_details?term=GO:0009870
	nucleolar part	Gene Ontology	GO:0044452	2	116	0.000435257	0.0138656	Gh_A12G2520|Gh_D12G0038	http://amigo.geneontology.org/cgi-bin/amigo/term_details?term=GO:0044452
	nucleolar part	Gene Ontology Slim	GO:0044452	2	116	0.000435257	0.0138656	Gh_A12G2520|Gh_D12G0038	http://amigo.geneontology.org/cgi-bin/amigo/term_details?term=GO:0044452
	DNA methylation	Gene Ontology	GO:0006306	2	124	0.000495877	0.0138656	Gh_A12G2520|Gh_D12G0038	http://amigo.geneontology.org/cgi-bin/amigo/term_details?term=GO:0006306
	DNA alkylation	Gene Ontology	GO:0006305	2	124	0.000495877	0.0138656	Gh_A12G2520|Gh_D12G0038	http://amigo.geneontology.org/cgi-bin/amigo/term_details?term=GO:0006305
	DNA methylation	Gene Ontology Slim	GO:0006306	2	124	0.000495877	0.0138656	Gh_A12G2520|Gh_D12G0038	http://amigo.geneontology.org/cgi-bin/amigo/term_details?term=GO:0006306
	DNA alkylation	Gene Ontology Slim	GO:0006305	2	124	0.000495877	0.0138656	Gh_A12G2520|Gh_D12G0038	http://amigo.geneontology.org/cgi-bin/amigo/term_details?term=GO:0006305
	activation of innate immune response	Gene Ontology	GO:0002218	2	135	0.00058553	0.0138656	Gh_A05G2156|Gh_D05G2411	http://amigo.geneontology.org/cgi-bin/amigo/term_details?term=GO:0002218
	activation of immune response	Gene Ontology	GO:0002253	2	135	0.00058553	0.0138656	Gh_A05G2156|Gh_D05G2411	http://amigo.geneontology.org/cgi-bin/amigo/term_details?term=GO:0002253
	activation of immune response	Gene Ontology Slim	GO:0002253	2	135	0.00058553	0.0138656	Gh_A05G2156|Gh_D05G2411	http://amigo.geneontology.org/cgi-bin/amigo/term_details?term=GO:0002253
	activation of innate immune response	Gene Ontology Slim	GO:0002218	2	135	0.00058553	0.0138656	Gh_A05G2156|Gh_D05G2411	http://amigo.geneontology.org/cgi-bin/amigo/term_details?term=GO:0002218
	DNA methylation or demethylation	Gene Ontology	GO:0044728	2	144	0.000664283	0.0138656	Gh_A12G2520|Gh_D12G0038	http://amigo.geneontology.org/cgi-bin/amigo/term_details?term=GO:0044728
	DNA methylation or demethylation	Gene Ontology Slim	GO:0044728	2	144	0.000664283	0.0138656	Gh_A12G2520|Gh_D12G0038	http://amigo.geneontology.org/cgi-bin/amigo/term_details?term=GO:0044728
	nucleus	Gene Ontology	GO:0005634	15	22037	0.000668546	0.0138656	Gh_D13G1933|Gh_D07G1102|Gh_D05G2559|Gh_D05G2411|Gh_A05G2299|Gh_D08G2352|Gh_D13G0740|Gh_A02G0235|Gh_A12G2520|Gh_Sca005786G01|Gh_D06G1901|Gh_A08G0285|Gh_A08G2299|Gh_D12G0038|Gh_A05G2156	http://amigo.geneontology.org/cgi-bin/amigo/term_details?term=GO:0005634
	nucleus	Gene Ontology Slim	GO:0005634	15	22037	0.000668546	0.0138656	Gh_D13G1933|Gh_D07G1102|Gh_D05G2559|Gh_D05G2411|Gh_A05G2299|Gh_D08G2352|Gh_D13G0740|Gh_A02G0235|Gh_A12G2520|Gh_Sca005786G01|Gh_D06G1901|Gh_A08G0285|Gh_A08G2299|Gh_D12G0038|Gh_A05G2156	http://amigo.geneontology.org/cgi-bin/amigo/term_details?term=GO:0005634
	DNA modification	Gene Ontology	GO:0006304	2	145	0.000673332	0.0138656	Gh_A12G2520|Gh_D12G0038	http://amigo.geneontology.org/cgi-bin/amigo/term_details?term=GO:0006304
	DNA modification	Gene Ontology Slim	GO:0006304	2	145	0.000673332	0.0138656	Gh_A12G2520|Gh_D12G0038	http://amigo.geneontology.org/cgi-bin/amigo/term_details?term=GO:0006304
	nuclear chromatin	Gene Ontology	GO:0000790	2	159	0.000806273	0.0143313	Gh_A12G2520|Gh_D12G0038	http://amigo.geneontology.org/cgi-bin/amigo/term_details?term=GO:0000790
	nuclear chromatin	Gene Ontology Slim	GO:0000790	2	159	0.000806273	0.0143313	Gh_A12G2520|Gh_D12G0038	http://amigo.geneontology.org/cgi-bin/amigo/term_details?term=GO:0000790
	regulation of DNA metabolic process	Gene Ontology	GO:0051052	2	162	0.000836274	0.0143313	Gh_A12G2520|Gh_D12G0038	http://amigo.geneontology.org/cgi-bin/amigo/term_details?term=GO:0051052
	regulation of DNA metabolic process	Gene Ontology Slim	GO:0051052	2	162	0.000836274	0.0143313	Gh_A12G2520|Gh_D12G0038	http://amigo.geneontology.org/cgi-bin/amigo/term_details?term=GO:0051052
	positive regulation of innate immune response	Gene Ontology	GO:0045089	2	169	0.000908346	0.0143313	Gh_A05G2156|Gh_D05G2411	http://amigo.geneontology.org/cgi-bin/amigo/term_details?term=GO:0045089
	positive regulation of innate immune response	Gene Ontology Slim	GO:0045089	2	169	0.000908346	0.0143313	Gh_A05G2156|Gh_D05G2411	http://amigo.geneontology.org/cgi-bin/amigo/term_details?term=GO:0045089
	positive regulation of immune response	Gene Ontology	GO:0050778	2	178	0.00100525	0.0143313	Gh_A05G2156|Gh_D05G2411	http://amigo.geneontology.org/cgi-bin/amigo/term_details?term=GO:0050778
	positive regulation of immune system process	Gene Ontology	GO:0002684	2	178	0.00100525	0.0143313	Gh_A05G2156|Gh_D05G2411	http://amigo.geneontology.org/cgi-bin/amigo/term_details?term=GO:0002684
	positive regulation of immune response	Gene Ontology Slim	GO:0050778	2	178	0.00100525	0.0143313	Gh_A05G2156|Gh_D05G2411	http://amigo.geneontology.org/cgi-bin/amigo/term_details?term=GO:0050778
	positive regulation of immune system process	Gene Ontology Slim	GO:0002684	2	178	0.00100525	0.0143313	Gh_A05G2156|Gh_D05G2411	http://amigo.geneontology.org/cgi-bin/amigo/term_details?term=GO:0002684
	positive regulation of defense response	Gene Ontology	GO:0031349	2	220	0.00151995	0.0201213	Gh_A05G2156|Gh_D05G2411	http://amigo.geneontology.org/cgi-bin/amigo/term_details?term=GO:0031349
	positive regulation of defense response	Gene Ontology Slim	GO:0031349	2	220	0.00151995	0.0201213	Gh_A05G2156|Gh_D05G2411	http://amigo.geneontology.org/cgi-bin/amigo/term_details?term=GO:0031349
	regulation of innate immune response	Gene Ontology	GO:0045088	2	243	0.00184486	0.0233123	Gh_A05G2156|Gh_D05G2411	http://amigo.geneontology.org/cgi-bin/amigo/term_details?term=GO:0045088
	regulation of innate immune response	Gene Ontology Slim	GO:0045088	2	243	0.00184486	0.0233123	Gh_A05G2156|Gh_D05G2411	http://amigo.geneontology.org/cgi-bin/amigo/term_details?term=GO:0045088
	regulation of cellular component biogenesis	Gene Ontology	GO:0044087	2	250	0.00194972	0.0235662	Gh_A12G2520|Gh_D12G0038	http://amigo.geneontology.org/cgi-bin/amigo/term_details?term=GO:0044087
	regulation of cellular component biogenesis	Gene Ontology Slim	GO:0044087	2	250	0.00194972	0.0235662	Gh_A12G2520|Gh_D12G0038	http://amigo.geneontology.org/cgi-bin/amigo/term_details?term=GO:0044087
	regulation of immune response	Gene Ontology	GO:0050776	2	256	0.0020418	0.0236508	Gh_A05G2156|Gh_D05G2411	http://amigo.geneontology.org/cgi-bin/amigo/term_details?term=GO:0050776
	regulation of immune response	Gene Ontology Slim	GO:0050776	2	256	0.0020418	0.0236508	Gh_A05G2156|Gh_D05G2411	http://amigo.geneontology.org/cgi-bin/amigo/term_details?term=GO:0050776
	nuclear chromosome part	Gene Ontology	GO:0044454	2	266	0.00219977	0.0244615	Gh_A12G2520|Gh_D12G0038	http://amigo.geneontology.org/cgi-bin/amigo/term_details?term=GO:0044454
	nuclear chromosome part	Gene Ontology Slim	GO:0044454	2	266	0.00219977	0.0244615	Gh_A12G2520|Gh_D12G0038	http://amigo.geneontology.org/cgi-bin/amigo/term_details?term=GO:0044454
	regulation of immune system process	Gene Ontology	GO:0002682	2	310	0.00296102	0.0301384	Gh_A05G2156|Gh_D05G2411	http://amigo.geneontology.org/cgi-bin/amigo/term_details?term=GO:0002682
	regulation of immune system process	Gene Ontology Slim	GO:0002682	2	310	0.00296102	0.0301384	Gh_A05G2156|Gh_D05G2411	http://amigo.geneontology.org/cgi-bin/amigo/term_details?term=GO:0002682
	rRNA processing	Gene Ontology	GO:0006364	2	311	0.00297957	0.0301384	Gh_A12G2520|Gh_D12G0038	http://amigo.geneontology.org/cgi-bin/amigo/term_details?term=GO:0006364
	rRNA processing	Gene Ontology Slim	GO:0006364	2	311	0.00297957	0.0301384	Gh_A12G2520|Gh_D12G0038	http://amigo.geneontology.org/cgi-bin/amigo/term_details?term=GO:0006364
	rRNA metabolic process	Gene Ontology	GO:0016072	2	314	0.00303552	0.0301384	Gh_A12G2520|Gh_D12G0038	http://amigo.geneontology.org/cgi-bin/amigo/term_details?term=GO:0016072
	rRNA metabolic process	Gene Ontology Slim	GO:0016072	2	314	0.00303552	0.0301384	Gh_A12G2520|Gh_D12G0038	http://amigo.geneontology.org/cgi-bin/amigo/term_details?term=GO:0016072
	nuclear chromosome	Gene Ontology	GO:0000228	2	321	0.003168	0.0303691	Gh_A12G2520|Gh_D12G0038	http://amigo.geneontology.org/cgi-bin/amigo/term_details?term=GO:0000228
	nuclear chromosome	Gene Ontology Slim	GO:0000228	2	321	0.003168	0.0303691	Gh_A12G2520|Gh_D12G0038	http://amigo.geneontology.org/cgi-bin/amigo/term_details?term=GO:0000228
	chromatin	Gene Ontology	GO:0000785	2	338	0.00350081	0.0324408	Gh_A12G2520|Gh_D12G0038	http://amigo.geneontology.org/cgi-bin/amigo/term_details?term=GO:0000785
	chromatin	Gene Ontology Slim	GO:0000785	2	338	0.00350081	0.0324408	Gh_A12G2520|Gh_D12G0038	http://amigo.geneontology.org/cgi-bin/amigo/term_details?term=GO:0000785
	macromolecule methylation	Gene Ontology	GO:0043414	2	344	0.003622	0.0324811	Gh_A12G2520|Gh_D12G0038	http://amigo.geneontology.org/cgi-bin/amigo/term_details?term=GO:0043414
	macromolecule methylation	Gene Ontology Slim	GO:0043414	2	344	0.003622	0.0324811	Gh_A12G2520|Gh_D12G0038	http://amigo.geneontology.org/cgi-bin/amigo/term_details?term=GO:0043414
	ESCRT I complex	Gene Ontology	GO:0000813	1	21	0.00556763	0.0483688	Gh_D06G1901	http://amigo.geneontology.org/cgi-bin/amigo/term_details?term=GO:0000813
	ESCRT I complex	Gene Ontology Slim	GO:0000813	1	21	0.00556763	0.0483688	Gh_D06G1901	http://amigo.geneontology.org/cgi-bin/amigo/term_details?term=GO:0000813
	ncRNA processing	Gene Ontology	GO:0034470	2	487	0.00706961	0.0589446	Gh_A12G2520|Gh_D12G0038	http://amigo.geneontology.org/cgi-bin/amigo/term_details?term=GO:0034470
	ncRNA processing	Gene Ontology Slim	GO:0034470	2	487	0.00706961	0.0589446	Gh_A12G2520|Gh_D12G0038	http://amigo.geneontology.org/cgi-bin/amigo/term_details?term=GO:0034470
	positive regulation of response to stimulus	Gene Ontology	GO:0048584	2	492	0.00720905	0.0589446	Gh_A05G2156|Gh_D05G2411	http://amigo.geneontology.org/cgi-bin/amigo/term_details?term=GO:0048584
	positive regulation of response to stimulus	Gene Ontology Slim	GO:0048584	2	492	0.00720905	0.0589446	Gh_A05G2156|Gh_D05G2411	http://amigo.geneontology.org/cgi-bin/amigo/term_details?term=GO:0048584
	nucleic acid binding	Gene Ontology	GO:0003676	7	9216	0.0100786	0.0778292	Gh_D05G2411|Gh_D08G2352|Gh_D13G0740|Gh_Sca005786G01|Gh_A08G2299|Gh_A05G2156|Gh_D12G2737	http://amigo.geneontology.org/cgi-bin/amigo/term_details?term=GO:0003676
	nucleic acid binding	Gene Ontology Slim	GO:0003676	7	9216	0.0100786	0.0778292	Gh_D05G2411|Gh_D08G2352|Gh_D13G0740|Gh_Sca005786G01|Gh_A08G2299|Gh_A05G2156|Gh_D12G2737	http://amigo.geneontology.org/cgi-bin/amigo/term_details?term=GO:0003676
	chromosomal part	Gene Ontology	GO:0044427	2	634	0.0116749	0.0844278	Gh_A12G2520|Gh_D12G0038	http://amigo.geneontology.org/cgi-bin/amigo/term_details?term=GO:0044427
	chromosomal part	Gene Ontology Slim	GO:0044427	2	634	0.0116749	0.0844278	Gh_A12G2520|Gh_D12G0038	http://amigo.geneontology.org/cgi-bin/amigo/term_details?term=GO:0044427
	regulation of defense response	Gene Ontology	GO:0031347	2	650	0.0122376	0.0844278	Gh_A05G2156|Gh_D05G2411	http://amigo.geneontology.org/cgi-bin/amigo/term_details?term=GO:0031347
	response to heat	Gene Ontology	GO:0009408	2	650	0.0122376	0.0844278	Gh_D08G2352|Gh_A08G2299	http://amigo.geneontology.org/cgi-bin/amigo/term_details?term=GO:0009408
	response to heat	Gene Ontology Slim	GO:0009408	2	650	0.0122376	0.0844278	Gh_D08G2352|Gh_A08G2299	http://amigo.geneontology.org/cgi-bin/amigo/term_details?term=GO:0009408
	regulation of defense response	Gene Ontology Slim	GO:0031347	2	650	0.0122376	0.0844278	Gh_A05G2156|Gh_D05G2411	http://amigo.geneontology.org/cgi-bin/amigo/term_details?term=GO:0031347
	ncRNA metabolic process	Gene Ontology	GO:0034660	2	656	0.0124516	0.0844278	Gh_A12G2520|Gh_D12G0038	http://amigo.geneontology.org/cgi-bin/amigo/term_details?term=GO:0034660
	ncRNA metabolic process	Gene Ontology Slim	GO:0034660	2	656	0.0124516	0.0844278	Gh_A12G2520|Gh_D12G0038	http://amigo.geneontology.org/cgi-bin/amigo/term_details?term=GO:0034660
	methylation	Gene Ontology	GO:0032259	2	717	0.0147191	0.0960823	Gh_A12G2520|Gh_D12G0038	http://amigo.geneontology.org/cgi-bin/amigo/term_details?term=GO:0032259
	methylation	Gene Ontology Slim	GO:0032259	2	717	0.0147191	0.0960823	Gh_A12G2520|Gh_D12G0038	http://amigo.geneontology.org/cgi-bin/amigo/term_details?term=GO:0032259
	ESCRT complex	Gene Ontology	GO:0036452	1	58	0.0148616	0.0960823	Gh_D06G1901	http://amigo.geneontology.org/cgi-bin/amigo/term_details?term=GO:0036452
	ESCRT complex	Gene Ontology Slim	GO:0036452	1	58	0.0148616	0.0960823	Gh_D06G1901	http://amigo.geneontology.org/cgi-bin/amigo/term_details?term=GO:0036452
	chromosome	Gene Ontology	GO:0005694	2	761	0.0164564	0.103974	Gh_A12G2520|Gh_D12G0038	http://amigo.geneontology.org/cgi-bin/amigo/term_details?term=GO:0005694
	chromosome	Gene Ontology Slim	GO:0005694	2	761	0.0164564	0.103974	Gh_A12G2520|Gh_D12G0038	http://amigo.geneontology.org/cgi-bin/amigo/term_details?term=GO:0005694
	ribosome biogenesis	Gene Ontology	GO:0042254	2	774	0.0169856	0.104933	Gh_A12G2520|Gh_D12G0038	http://amigo.geneontology.org/cgi-bin/amigo/term_details?term=GO:0042254
	ribosome biogenesis	Gene Ontology Slim	GO:0042254	2	774	0.0169856	0.104933	Gh_A12G2520|Gh_D12G0038	http://amigo.geneontology.org/cgi-bin/amigo/term_details?term=GO:0042254
	regulation of response to stress	Gene Ontology	GO:0080134	2	809	0.018446	0.111478	Gh_A05G2156|Gh_D05G2411	http://amigo.geneontology.org/cgi-bin/amigo/term_details?term=GO:0080134
	regulation of response to stress	Gene Ontology Slim	GO:0080134	2	809	0.018446	0.111478	Gh_A05G2156|Gh_D05G2411	http://amigo.geneontology.org/cgi-bin/amigo/term_details?term=GO:0080134
	ubiquitin binding	Gene Ontology	GO:0043130	1	84	0.0213406	0.124899	Gh_D06G1901	http://amigo.geneontology.org/cgi-bin/amigo/term_details?term=GO:0043130
	ubiquitin binding	Gene Ontology Slim	GO:0043130	1	84	0.0213406	0.124899	Gh_D06G1901	http://amigo.geneontology.org/cgi-bin/amigo/term_details?term=GO:0043130
	ubiquitin-like protein binding	Gene Ontology	GO:0032182	1	87	0.0220855	0.126593	Gh_D06G1901	http://amigo.geneontology.org/cgi-bin/amigo/term_details?term=GO:0032182
	ubiquitin-like protein binding	Gene Ontology Slim	GO:0032182	1	87	0.0220855	0.126593	Gh_D06G1901	http://amigo.geneontology.org/cgi-bin/amigo/term_details?term=GO:0032182
	RNA binding	Gene Ontology	GO:0003723	3	2458	0.0255209	0.143165	Gh_A05G2156|Gh_D05G2411|Gh_D12G2737	http://amigo.geneontology.org/cgi-bin/amigo/term_details?term=GO:0003723
	RNA binding	Gene Ontology Slim	GO:0003723	3	2458	0.0255209	0.143165	Gh_A05G2156|Gh_D05G2411|Gh_D12G2737	http://amigo.geneontology.org/cgi-bin/amigo/term_details?term=GO:0003723
	ribonucleoprotein complex biogenesis	Gene Ontology	GO:0022613	2	982	0.0263943	0.143165	Gh_A12G2520|Gh_D12G0038	http://amigo.geneontology.org/cgi-bin/amigo/term_details?term=GO:0022613
	ribonucleoprotein complex biogenesis	Gene Ontology Slim	GO:0022613	2	982	0.0263943	0.143165	Gh_A12G2520|Gh_D12G0038	http://amigo.geneontology.org/cgi-bin/amigo/term_details?term=GO:0022613
	macromolecular complex	Gene Ontology	GO:0032991	5	6525	0.026778	0.143165	Gh_D12G2737|Gh_D12G0038|Gh_D05G0762|Gh_D06G1901|Gh_A12G2520	http://amigo.geneontology.org/cgi-bin/amigo/term_details?term=GO:0032991
	macromolecular complex	Gene Ontology Slim	GO:0032991	5	6525	0.026778	0.143165	Gh_D12G2737|Gh_D12G0038|Gh_D05G0762|Gh_D06G1901|Gh_A12G2520	http://amigo.geneontology.org/cgi-bin/amigo/term_details?term=GO:0032991
	early endosome	Gene Ontology	GO:0005769	1	107	0.0270366	0.143165	Gh_D06G1901	http://amigo.geneontology.org/cgi-bin/amigo/term_details?term=GO:0005769
	early endosome	Gene Ontology Slim	GO:0005769	1	107	0.0270366	0.143165	Gh_D06G1901	http://amigo.geneontology.org/cgi-bin/amigo/term_details?term=GO:0005769
	trichome branching	Gene Ontology	GO:0010091	1	116	0.0292564	0.150859	Gh_D06G1901	http://amigo.geneontology.org/cgi-bin/amigo/term_details?term=GO:0010091
	trichome branching	Gene Ontology Slim	GO:0010091	1	116	0.0292564	0.150859	Gh_D06G1901	http://amigo.geneontology.org/cgi-bin/amigo/term_details?term=GO:0010091
	innate immune response	Gene Ontology	GO:0045087	2	1045	0.0295748	0.150859	Gh_A05G2156|Gh_D05G2411	http://amigo.geneontology.org/cgi-bin/amigo/term_details?term=GO:0045087
	innate immune response	Gene Ontology Slim	GO:0045087	2	1045	0.0295748	0.150859	Gh_A05G2156|Gh_D05G2411	http://amigo.geneontology.org/cgi-bin/amigo/term_details?term=GO:0045087
	immune response	Gene Ontology	GO:0006955	2	1064	0.0305626	0.152533	Gh_A05G2156|Gh_D05G2411	http://amigo.geneontology.org/cgi-bin/amigo/term_details?term=GO:0006955
	immune response	Gene Ontology Slim	GO:0006955	2	1064	0.0305626	0.152533	Gh_A05G2156|Gh_D05G2411	http://amigo.geneontology.org/cgi-bin/amigo/term_details?term=GO:0006955
	protein complex	Gene Ontology	GO:0043234	4	4603	0.0310005	0.152533	Gh_A12G2520|Gh_D12G0038|Gh_D05G0762|Gh_D06G1901	http://amigo.geneontology.org/cgi-bin/amigo/term_details?term=GO:0043234
	protein complex	Gene Ontology Slim	GO:0043234	4	4603	0.0310005	0.152533	Gh_A12G2520|Gh_D12G0038|Gh_D05G0762|Gh_D06G1901	http://amigo.geneontology.org/cgi-bin/amigo/term_details?term=GO:0043234
	defense response to bacterium	Gene Ontology	GO:0042742	2	1087	0.0317756	0.153536	Gh_A05G2156|Gh_D05G2411	http://amigo.geneontology.org/cgi-bin/amigo/term_details?term=GO:0042742
	defense response to bacterium	Gene Ontology Slim	GO:0042742	2	1087	0.0317756	0.153536	Gh_A05G2156|Gh_D05G2411	http://amigo.geneontology.org/cgi-bin/amigo/term_details?term=GO:0042742
	DNA metabolic process	Gene Ontology	GO:0006259	2	1097	0.0323088	0.153536	Gh_A12G2520|Gh_D12G0038	http://amigo.geneontology.org/cgi-bin/amigo/term_details?term=GO:0006259
	DNA metabolic process	Gene Ontology Slim	GO:0006259	2	1097	0.0323088	0.153536	Gh_A12G2520|Gh_D12G0038	http://amigo.geneontology.org/cgi-bin/amigo/term_details?term=GO:0006259
	immune system process	Gene Ontology	GO:0002376	2	1176	0.0366432	0.171207	Gh_A05G2156|Gh_D05G2411	http://amigo.geneontology.org/cgi-bin/amigo/term_details?term=GO:0002376
	immune system process	Gene Ontology Slim	GO:0002376	2	1176	0.0366432	0.171207	Gh_A05G2156|Gh_D05G2411	http://amigo.geneontology.org/cgi-bin/amigo/term_details?term=GO:0002376
	response to bacterium	Gene Ontology	GO:0009617	2	1316	0.0448319	0.202655	Gh_A05G2156|Gh_D05G2411	http://amigo.geneontology.org/cgi-bin/amigo/term_details?term=GO:0009617
	response to bacterium	Gene Ontology Slim	GO:0009617	2	1316	0.0448319	0.202655	Gh_A05G2156|Gh_D05G2411	http://amigo.geneontology.org/cgi-bin/amigo/term_details?term=GO:0009617
	nucleolus	Gene Ontology	GO:0005730	2	1354	0.0471607	0.208106	Gh_A12G2520|Gh_D12G0038	http://amigo.geneontology.org/cgi-bin/amigo/term_details?term=GO:0005730
	nucleolus	Gene Ontology Slim	GO:0005730	2	1354	0.0471607	0.208106	Gh_A12G2520|Gh_D12G0038	http://amigo.geneontology.org/cgi-bin/amigo/term_details?term=GO:0005730
	SCF ubiquitin ligase complex	Gene Ontology	GO:0019005	1	193	0.0480427	0.208685	Gh_D05G0762	http://amigo.geneontology.org/cgi-bin/amigo/term_details?term=GO:0019005
	SCF ubiquitin ligase complex	Gene Ontology Slim	GO:0019005	1	193	0.0480427	0.208685	Gh_D05G0762	http://amigo.geneontology.org/cgi-bin/amigo/term_details?term=GO:0019005
turquoise	Regulation of HSF1-mediated heat shock response	Reactome	R-ATH-3371453	4	271	4.07504e-06	0.00163414	Gh_D11G2830|Gh_A09G0712|Gh_A09G0713|Gh_A04G1403	http://www.reactome.org/cgi-bin/eventbrowser_st_id?ST_ID=R-ATH-3371453
	Cellular response to heat stress	Reactome	R-ATH-3371556	4	382	1.5439e-05	0.00163414	Gh_D11G2830|Gh_A09G0712|Gh_A09G0713|Gh_A04G1403	http://www.reactome.org/cgi-bin/eventbrowser_st_id?ST_ID=R-ATH-3371556
	Alzheimer disease-presenilin pathway	PANTHER	P00004	4	51	2.70874e-05	0.00163414	Gh_D11G2830|Gh_A09G0712|Gh_A09G0713|Gh_D05G2744	http://www.pantherdb.org/pathway/pathwayDiagram.jsp?catAccession=P00004
	Cellular responses to stress	Reactome	R-ATH-2262752	4	617	9.75236e-05	0.00397571	Gh_D11G2830|Gh_A09G0712|Gh_A09G0713|Gh_A04G1403	http://www.reactome.org/cgi-bin/eventbrowser_st_id?ST_ID=R-ATH-2262752
	PDGF signaling pathway	PANTHER	P00047	3	48	0.000619734	0.0137806	Gh_D11G2830|Gh_A09G0712|Gh_A09G0713	http://www.pantherdb.org/pathway/pathwayDiagram.jsp?catAccession=P00047
	RNA degradation	KEGG PATHWAY	ath03018	2	346	0.00235791	0.0426793	Gh_D13G1115|Gh_A13G0871	http://www.genome.jp/kegg-bin/show_pathway?ath03018/ath:AT5G18230%09red
	callose biosynthesis	BioCyc	PWY-6773	1	41	0.00296757	0.0469007	Gh_A08G0707	http://biocyc.org/ARA/NEW-IMAGE?type=NIL&object=PWY-6773
	positive regulation of nucleocytoplasmic transport	Gene Ontology	GO:0046824	2	6	1.41984e-05	0.00163414	Gh_A09G0712|Gh_A09G0713	http://amigo.geneontology.org/cgi-bin/amigo/term_details?term=GO:0046824
	positive regulation of protein export from nucleus	Gene Ontology	GO:0046827	2	6	1.41984e-05	0.00163414	Gh_A09G0712|Gh_A09G0713	http://amigo.geneontology.org/cgi-bin/amigo/term_details?term=GO:0046827
	positive regulation of nucleocytoplasmic transport	Gene Ontology Slim	GO:0046824	2	6	1.41984e-05	0.00163414	Gh_A09G0712|Gh_A09G0713	http://amigo.geneontology.org/cgi-bin/amigo/term_details?term=GO:0046824
	positive regulation of protein export from nucleus	Gene Ontology Slim	GO:0046827	2	6	1.41984e-05	0.00163414	Gh_A09G0712|Gh_A09G0713	http://amigo.geneontology.org/cgi-bin/amigo/term_details?term=GO:0046827
	mitochondrial fusion	Gene Ontology	GO:0008053	2	7	1.82465e-05	0.00163414	Gh_A01G1907|Gh_D01G2167	http://amigo.geneontology.org/cgi-bin/amigo/term_details?term=GO:0008053
	protein import into mitochondrial intermembrane space	Gene Ontology	GO:0045041	2	7	1.82465e-05	0.00163414	Gh_A01G1907|Gh_D01G2167	http://amigo.geneontology.org/cgi-bin/amigo/term_details?term=GO:0045041
	protein import into mitochondrial intermembrane space	Gene Ontology Slim	GO:0045041	2	7	1.82465e-05	0.00163414	Gh_A01G1907|Gh_D01G2167	http://amigo.geneontology.org/cgi-bin/amigo/term_details?term=GO:0045041
	mitochondrial fusion	Gene Ontology Slim	GO:0008053	2	7	1.82465e-05	0.00163414	Gh_A01G1907|Gh_D01G2167	http://amigo.geneontology.org/cgi-bin/amigo/term_details?term=GO:0008053
	mitochondrial protein processing	Gene Ontology	GO:0034982	2	8	2.27973e-05	0.00163414	Gh_A01G1907|Gh_D01G2167	http://amigo.geneontology.org/cgi-bin/amigo/term_details?term=GO:0034982
	mitochondrial protein processing	Gene Ontology Slim	GO:0034982	2	8	2.27973e-05	0.00163414	Gh_A01G1907|Gh_D01G2167	http://amigo.geneontology.org/cgi-bin/amigo/term_details?term=GO:0034982
	cristae formation	Gene Ontology	GO:0042407	2	9	2.78501e-05	0.00163414	Gh_A01G1907|Gh_D01G2167	http://amigo.geneontology.org/cgi-bin/amigo/term_details?term=GO:0042407
	cristae formation	Gene Ontology Slim	GO:0042407	2	9	2.78501e-05	0.00163414	Gh_A01G1907|Gh_D01G2167	http://amigo.geneontology.org/cgi-bin/amigo/term_details?term=GO:0042407
	positive regulation of intracellular protein transport	Gene Ontology	GO:0090316	2	10	3.34042e-05	0.00163414	Gh_A09G0712|Gh_A09G0713	http://amigo.geneontology.org/cgi-bin/amigo/term_details?term=GO:0090316
	positive regulation of intracellular transport	Gene Ontology	GO:0032388	2	10	3.34042e-05	0.00163414	Gh_A09G0712|Gh_A09G0713	http://amigo.geneontology.org/cgi-bin/amigo/term_details?term=GO:0032388
	positive regulation of protein transport	Gene Ontology	GO:0051222	2	10	3.34042e-05	0.00163414	Gh_A09G0712|Gh_A09G0713	http://amigo.geneontology.org/cgi-bin/amigo/term_details?term=GO:0051222
	positive regulation of establishment of protein localization	Gene Ontology	GO:1904951	2	10	3.34042e-05	0.00163414	Gh_A09G0712|Gh_A09G0713	http://amigo.geneontology.org/cgi-bin/amigo/term_details?term=GO:1904951
	positive regulation of cellular protein localization	Gene Ontology	GO:1903829	2	10	3.34042e-05	0.00163414	Gh_A09G0712|Gh_A09G0713	http://amigo.geneontology.org/cgi-bin/amigo/term_details?term=GO:1903829
	positive regulation of intracellular transport	Gene Ontology Slim	GO:0032388	2	10	3.34042e-05	0.00163414	Gh_A09G0712|Gh_A09G0713	http://amigo.geneontology.org/cgi-bin/amigo/term_details?term=GO:0032388
	positive regulation of protein transport	Gene Ontology Slim	GO:0051222	2	10	3.34042e-05	0.00163414	Gh_A09G0712|Gh_A09G0713	http://amigo.geneontology.org/cgi-bin/amigo/term_details?term=GO:0051222
	positive regulation of establishment of protein localization	Gene Ontology Slim	GO:1904951	2	10	3.34042e-05	0.00163414	Gh_A09G0712|Gh_A09G0713	http://amigo.geneontology.org/cgi-bin/amigo/term_details?term=GO:1904951
	positive regulation of cellular protein localization	Gene Ontology Slim	GO:1903829	2	10	3.34042e-05	0.00163414	Gh_A09G0712|Gh_A09G0713	http://amigo.geneontology.org/cgi-bin/amigo/term_details?term=GO:1903829
	positive regulation of intracellular protein transport	Gene Ontology Slim	GO:0090316	2	10	3.34042e-05	0.00163414	Gh_A09G0712|Gh_A09G0713	http://amigo.geneontology.org/cgi-bin/amigo/term_details?term=GO:0090316
	detection of brassinosteroid stimulus	Gene Ontology	GO:0009729	2	12	4.60136e-05	0.00208425	Gh_A09G0712|Gh_A09G0713	http://amigo.geneontology.org/cgi-bin/amigo/term_details?term=GO:0009729
	detection of brassinosteroid stimulus	Gene Ontology Slim	GO:0009729	2	12	4.60136e-05	0.00208425	Gh_A09G0712|Gh_A09G0713	http://amigo.geneontology.org/cgi-bin/amigo/term_details?term=GO:0009729
	regulation of protein export from nucleus	Gene Ontology	GO:0046825	2	18	9.57992e-05	0.00397571	Gh_A09G0712|Gh_A09G0713	http://amigo.geneontology.org/cgi-bin/amigo/term_details?term=GO:0046825
	regulation of protein export from nucleus	Gene Ontology Slim	GO:0046825	2	18	9.57992e-05	0.00397571	Gh_A09G0712|Gh_A09G0713	http://amigo.geneontology.org/cgi-bin/amigo/term_details?term=GO:0046825
yellow	Wnt signaling pathway	PANTHER	P00057	4	180	0.000943727	0.0344628	Gh_D11G2015|Gh_D12G1230|Gh_A12G1106|Gh_A11G1960	http://www.pantherdb.org/pathway/pathwayDiagram.jsp?catAccession=P00057
	Circadian rhythm - plant	KEGG PATHWAY	ath04712	2	133	0.00111911	0.0354075	Gh_D11G2015|Gh_A11G1960	http://www.genome.jp/kegg-bin/show_pathway?ath04712/ath:AT2G23070%09red
	Nucleotide excision repair	KEGG PATHWAY	ath03420	2	158	0.00156569	0.0457262	Gh_D02G2365|Gh_A03G1926	http://www.genome.jp/kegg-bin/show_pathway?ath03420/ath:AT4G05420%09red
	regulation of post-embryonic development	Gene Ontology	GO:0048580	6	1031	2.38533e-05	0.00725015	Gh_A03G1926|Gh_A05G0965|Gh_A11G1960|Gh_D13G1949|Gh_D02G2365|Gh_D11G2015	http://amigo.geneontology.org/cgi-bin/amigo/term_details?term=GO:0048580
	regulation of post-embryonic development	Gene Ontology Slim	GO:0048580	6	1031	2.38533e-05	0.00725015	Gh_A03G1926|Gh_A05G0965|Gh_A11G1960|Gh_D13G1949|Gh_D02G2365|Gh_D11G2015	http://amigo.geneontology.org/cgi-bin/amigo/term_details?term=GO:0048580
	negative regulation of post-embryonic development	Gene Ontology	GO:0048581	4	332	3.60331e-05	0.00725015	Gh_D02G2365|Gh_A03G1926|Gh_D11G2015|Gh_A11G1960	http://amigo.geneontology.org/cgi-bin/amigo/term_details?term=GO:0048581
	negative regulation of post-embryonic development	Gene Ontology Slim	GO:0048581	4	332	3.60331e-05	0.00725015	Gh_D02G2365|Gh_A03G1926|Gh_D11G2015|Gh_A11G1960	http://amigo.geneontology.org/cgi-bin/amigo/term_details?term=GO:0048581
	positive regulation of response to salt stress	Gene Ontology	GO:1901002	2	15	3.81922e-05	0.00725015	Gh_D12G1230|Gh_A12G1106	http://amigo.geneontology.org/cgi-bin/amigo/term_details?term=GO:1901002
	positive regulation of response to salt stress	Gene Ontology Slim	GO:1901002	2	15	3.81922e-05	0.00725015	Gh_D12G1230|Gh_A12G1106	http://amigo.geneontology.org/cgi-bin/amigo/term_details?term=GO:1901002
	negative regulation of multicellular organismal process	Gene Ontology	GO:0051241	4	402	7.48141e-05	0.00988175	Gh_D02G2365|Gh_A03G1926|Gh_D11G2015|Gh_A11G1960	http://amigo.geneontology.org/cgi-bin/amigo/term_details?term=GO:0051241
	negative regulation of multicellular organismal process	Gene Ontology Slim	GO:0051241	4	402	7.48141e-05	0.00988175	Gh_D02G2365|Gh_A03G1926|Gh_D11G2015|Gh_A11G1960	http://amigo.geneontology.org/cgi-bin/amigo/term_details?term=GO:0051241
	negative regulation of developmental process	Gene Ontology	GO:0051093	4	434	0.000100091	0.00988175	Gh_D02G2365|Gh_A03G1926|Gh_D11G2015|Gh_A11G1960	http://amigo.geneontology.org/cgi-bin/amigo/term_details?term=GO:0051093
	negative regulation of developmental process	Gene Ontology Slim	GO:0051093	4	434	0.000100091	0.00988175	Gh_D02G2365|Gh_A03G1926|Gh_D11G2015|Gh_A11G1960	http://amigo.geneontology.org/cgi-bin/amigo/term_details?term=GO:0051093
	regulation of multicellular organismal development	Gene Ontology	GO:2000026	6	1351	0.00010411	0.00988175	Gh_A03G1926|Gh_A05G0965|Gh_A11G1960|Gh_D13G1949|Gh_D02G2365|Gh_D11G2015	http://amigo.geneontology.org/cgi-bin/amigo/term_details?term=GO:2000026
	regulation of multicellular organismal development	Gene Ontology Slim	GO:2000026	6	1351	0.00010411	0.00988175	Gh_A03G1926|Gh_A05G0965|Gh_A11G1960|Gh_D13G1949|Gh_D02G2365|Gh_D11G2015	http://amigo.geneontology.org/cgi-bin/amigo/term_details?term=GO:2000026
	regulation of response to salt stress	Gene Ontology	GO:1901000	2	35	0.000185712	0.0137483	Gh_D12G1230|Gh_A12G1106	http://amigo.geneontology.org/cgi-bin/amigo/term_details?term=GO:1901000
	regulation of response to salt stress	Gene Ontology Slim	GO:1901000	2	35	0.000185712	0.0137483	Gh_D12G1230|Gh_A12G1106	http://amigo.geneontology.org/cgi-bin/amigo/term_details?term=GO:1901000
	regulation of multicellular organismal process	Gene Ontology	GO:0051239	6	1536	0.000206607	0.0137483	Gh_A03G1926|Gh_A05G0965|Gh_A11G1960|Gh_D13G1949|Gh_D02G2365|Gh_D11G2015	http://amigo.geneontology.org/cgi-bin/amigo/term_details?term=GO:0051239
	regulation of multicellular organismal process	Gene Ontology Slim	GO:0051239	6	1536	0.000206607	0.0137483	Gh_A03G1926|Gh_A05G0965|Gh_A11G1960|Gh_D13G1949|Gh_D02G2365|Gh_D11G2015	http://amigo.geneontology.org/cgi-bin/amigo/term_details?term=GO:0051239
	negative regulation of photomorphogenesis	Gene Ontology	GO:0010100	2	38	0.00021727	0.0137483	Gh_D02G2365|Gh_A03G1926	http://amigo.geneontology.org/cgi-bin/amigo/term_details?term=GO:0010100
	negative regulation of photomorphogenesis	Gene Ontology Slim	GO:0010100	2	38	0.00021727	0.0137483	Gh_D02G2365|Gh_A03G1926	http://amigo.geneontology.org/cgi-bin/amigo/term_details?term=GO:0010100
	nucleotide-excision repair	Gene Ontology	GO:0006289	2	44	0.000287689	0.0161368	Gh_D02G2365|Gh_A03G1926	http://amigo.geneontology.org/cgi-bin/amigo/term_details?term=GO:0006289
	nucleotide-excision repair	Gene Ontology Slim	GO:0006289	2	44	0.000287689	0.0161368	Gh_D02G2365|Gh_A03G1926	http://amigo.geneontology.org/cgi-bin/amigo/term_details?term=GO:0006289
	regulation of response to stimulus	Gene Ontology	GO:0048583	6	1683	0.000334401	0.0161368	Gh_A03G1926|Gh_A05G0965|Gh_D13G1949|Gh_D02G2365|Gh_D12G1230|Gh_A12G1106	http://amigo.geneontology.org/cgi-bin/amigo/term_details?term=GO:0048583
	regulation of response to stimulus	Gene Ontology Slim	GO:0048583	6	1683	0.000334401	0.0161368	Gh_A03G1926|Gh_A05G0965|Gh_D13G1949|Gh_D02G2365|Gh_D12G1230|Gh_A12G1106	http://amigo.geneontology.org/cgi-bin/amigo/term_details?term=GO:0048583
	regulation of response to osmotic stress	Gene Ontology	GO:0047484	2	48	0.000340021	0.0161368	Gh_D12G1230|Gh_A12G1106	http://amigo.geneontology.org/cgi-bin/amigo/term_details?term=GO:0047484
	regulation of response to osmotic stress	Gene Ontology Slim	GO:0047484	2	48	0.000340021	0.0161368	Gh_D12G1230|Gh_A12G1106	http://amigo.geneontology.org/cgi-bin/amigo/term_details?term=GO:0047484
	regulation of developmental process	Gene Ontology	GO:0050793	6	1943	0.000703963	0.0302399	Gh_A03G1926|Gh_A05G0965|Gh_A11G1960|Gh_D13G1949|Gh_D02G2365|Gh_D11G2015	http://amigo.geneontology.org/cgi-bin/amigo/term_details?term=GO:0050793
	regulation of developmental process	Gene Ontology Slim	GO:0050793	6	1943	0.000703963	0.0302399	Gh_A03G1926|Gh_A05G0965|Gh_A11G1960|Gh_D13G1949|Gh_D02G2365|Gh_D11G2015	http://amigo.geneontology.org/cgi-bin/amigo/term_details?term=GO:0050793
	regulation of photomorphogenesis	Gene Ontology	GO:0010099	2	72	0.000743387	0.0302399	Gh_D02G2365|Gh_A03G1926	http://amigo.geneontology.org/cgi-bin/amigo/term_details?term=GO:0010099
	regulation of photomorphogenesis	Gene Ontology Slim	GO:0010099	2	72	0.000743387	0.0302399	Gh_D02G2365|Gh_A03G1926	http://amigo.geneontology.org/cgi-bin/amigo/term_details?term=GO:0010099
	damaged DNA binding	Gene Ontology	GO:0003684	2	80	0.000911452	0.0344628	Gh_D02G2365|Gh_A03G1926	http://amigo.geneontology.org/cgi-bin/amigo/term_details?term=GO:0003684
	damaged DNA binding	Gene Ontology Slim	GO:0003684	2	80	0.000911452	0.0344628	Gh_D02G2365|Gh_A03G1926	http://amigo.geneontology.org/cgi-bin/amigo/term_details?term=GO:0003684
	cellular response to abscisic acid stimulus	Gene Ontology	GO:0071215	4	817	0.001059	0.0344628	Gh_D11G2015|Gh_A02G1661|Gh_A11G1960|Gh_D13G1949	http://amigo.geneontology.org/cgi-bin/amigo/term_details?term=GO:0071215
	cellular response to alcohol	Gene Ontology	GO:0097306	4	817	0.001059	0.0344628	Gh_D11G2015|Gh_A02G1661|Gh_A11G1960|Gh_D13G1949	http://amigo.geneontology.org/cgi-bin/amigo/term_details?term=GO:0097306
	cellular response to abscisic acid stimulus	Gene Ontology Slim	GO:0071215	4	817	0.001059	0.0344628	Gh_D11G2015|Gh_A02G1661|Gh_A11G1960|Gh_D13G1949	http://amigo.geneontology.org/cgi-bin/amigo/term_details?term=GO:0071215
	cellular response to alcohol	Gene Ontology Slim	GO:0097306	4	817	0.001059	0.0344628	Gh_D11G2015|Gh_A02G1661|Gh_A11G1960|Gh_D13G1949	http://amigo.geneontology.org/cgi-bin/amigo/term_details?term=GO:0097306
	regulation of response to red or far red light	Gene Ontology	GO:2000030	2	92	0.00119456	0.0358054	Gh_D02G2365|Gh_A03G1926	http://amigo.geneontology.org/cgi-bin/amigo/term_details?term=GO:2000030
	regulation of response to red or far red light	Gene Ontology Slim	GO:2000030	2	92	0.00119456	0.0358054	Gh_D02G2365|Gh_A03G1926	http://amigo.geneontology.org/cgi-bin/amigo/term_details?term=GO:2000030
	negative regulation of biological process	Gene Ontology	GO:0048519	6	2313	0.00169687	0.0471399	Gh_A03G1926|Gh_D08G1747|Gh_A11G1960|Gh_D13G1949|Gh_D02G2365|Gh_D11G2015	http://amigo.geneontology.org/cgi-bin/amigo/term_details?term=GO:0048519
	negative regulation of biological process	Gene Ontology Slim	GO:0048519	6	2313	0.00169687	0.0471399	Gh_A03G1926|Gh_D08G1747|Gh_A11G1960|Gh_D13G1949|Gh_D02G2365|Gh_D11G2015	http://amigo.geneontology.org/cgi-bin/amigo/term_details?term=GO:0048519

## Sheet: linkers_of GhSK32_and_34
Additional File 11: Table. S5.3 Linkers co-expressed with GhSK32 and GhSK34 in brown module
fromNode	toNode	weight	direction	fromAltName	toAltName
Gh_A01G0029	Gh_A08G1158	0.859449	undirected	NA	NA
Gh_A01G0029	Gh_D08G1440	0.864225	undirected	NA	NA
Gh_A01G0049	Gh_D08G1440	0.863411	undirected	NA	NA
Gh_A01G0059	Gh_A08G1158	0.850543	undirected	NA	NA
Gh_A01G0059	Gh_D08G1440	0.86654	undirected	NA	NA
Gh_A01G0067	Gh_A08G1158	0.859553	undirected	NA	NA
Gh_A01G0067	Gh_D08G1440	0.865218	undirected	NA	NA
Gh_A01G0092	Gh_A08G1158	0.85955	undirected	NA	NA
Gh_A01G0092	Gh_D08G1440	0.865692	undirected	NA	NA
Gh_A01G0093	Gh_A08G1158	0.859748	undirected	NA	NA
Gh_A01G0093	Gh_D08G1440	0.865389	undirected	NA	NA
Gh_A01G0094	Gh_A08G1158	0.859433	undirected	NA	NA
Gh_A01G0094	Gh_D08G1440	0.865811	undirected	NA	NA
Gh_A01G0113	Gh_A08G1158	0.859268	undirected	NA	NA
Gh_A01G0113	Gh_D08G1440	0.865868	undirected	NA	NA
Gh_A01G0156	Gh_A08G1158	0.852382	undirected	NA	NA
Gh_A01G0156	Gh_D08G1440	0.868701	undirected	NA	NA
Gh_A01G0171	Gh_D08G1440	0.859818	undirected	NA	NA
Gh_A01G0174	Gh_A08G1158	0.858989	undirected	NA	NA
Gh_A01G0174	Gh_D08G1440	0.866262	undirected	NA	NA
Gh_A01G0187	Gh_A08G1158	0.858183	undirected	NA	NA
Gh_A01G0187	Gh_D08G1440	0.865021	undirected	NA	NA
Gh_A01G0188	Gh_A08G1158	0.859328	undirected	NA	NA
Gh_A01G0188	Gh_D08G1440	0.865724	undirected	NA	NA
Gh_A01G0220	Gh_A08G1158	0.859567	undirected	NA	NA
Gh_A01G0220	Gh_D08G1440	0.865298	undirected	NA	NA
Gh_A01G0222	Gh_D08G1440	0.859244	undirected	NA	NA
Gh_A01G0226	Gh_A08G1158	0.859619	undirected	NA	NA
Gh_A01G0226	Gh_D08G1440	0.865553	undirected	NA	NA
Gh_A01G0296	Gh_A08G1158	0.859468	undirected	NA	NA
Gh_A01G0296	Gh_D08G1440	0.865737	undirected	NA	NA
Gh_A01G0331	Gh_A08G1158	0.858937	undirected	NA	NA
Gh_A01G0331	Gh_D08G1440	0.86509	undirected	NA	NA
Gh_A01G0410	Gh_A08G1158	0.853114	undirected	NA	NA
Gh_A01G0410	Gh_D08G1440	0.867293	undirected	NA	NA
Gh_A01G0411	Gh_A08G1158	0.8595	undirected	NA	NA
Gh_A01G0411	Gh_D08G1440	0.865711	undirected	NA	NA
Gh_A01G0454	Gh_A08G1158	0.858989	undirected	NA	NA
Gh_A01G0454	Gh_D08G1440	0.866262	undirected	NA	NA
Gh_A01G0470	Gh_D08G1440	0.863464	undirected	NA	NA
Gh_A01G0582	Gh_A08G1158	0.851483	undirected	NA	NA
Gh_A01G0582	Gh_D08G1440	0.867691	undirected	NA	NA
Gh_A01G0590	Gh_D08G1440	0.857099	undirected	NA	NA
Gh_A01G0607	Gh_D08G1440	0.85064	undirected	NA	NA
Gh_A01G0739	Gh_D08G1440	0.864492	undirected	NA	NA
Gh_A01G0754	Gh_D08G1440	0.86445	undirected	NA	NA
Gh_A01G0937	Gh_A08G1158	0.859692	undirected	NA	NA
Gh_A01G0937	Gh_D08G1440	0.865507	undirected	NA	NA
Gh_A01G0947	Gh_A08G1158	0.859475	undirected	NA	NA
Gh_A01G0947	Gh_D08G1440	0.863953	undirected	NA	NA
Gh_A01G0962	Gh_A08G1158	0.856539	undirected	NA	NA
Gh_A01G0962	Gh_D08G1440	0.864738	undirected	NA	NA
Gh_A01G0975	Gh_A08G1158	0.851037	undirected	NA	NA
Gh_A01G0975	Gh_D08G1440	0.867347	undirected	NA	NA
Gh_A01G1083	Gh_D08G1440	0.8583	undirected	NA	NA
Gh_A01G1115	Gh_D08G1440	0.865835	undirected	NA	NA
Gh_A01G1120	Gh_D08G1440	0.854329	undirected	NA	NA
Gh_A01G1176	Gh_A08G1158	0.858989	undirected	NA	NA
Gh_A01G1176	Gh_D08G1440	0.866262	undirected	NA	NA
Gh_A01G1185	Gh_A08G1158	0.851662	undirected	NA	NA
Gh_A01G1185	Gh_D08G1440	0.867846	undirected	NA	NA
Gh_A01G1224	Gh_A08G1158	0.857125	undirected	NA	NA
Gh_A01G1224	Gh_D08G1440	0.866487	undirected	NA	NA
Gh_A01G1276	Gh_A08G1158	0.853842	undirected	NA	NA
Gh_A01G1276	Gh_D08G1440	0.870038	undirected	NA	NA
Gh_A01G1291	Gh_A08G1158	0.857116	undirected	NA	NA
Gh_A01G1291	Gh_D08G1440	0.873988	undirected	NA	NA
Gh_A01G1298	Gh_A08G1158	0.856783	undirected	NA	NA
Gh_A01G1298	Gh_D08G1440	0.865929	undirected	NA	NA
Gh_A01G1299	Gh_A08G1158	0.859688	undirected	NA	NA
Gh_A01G1299	Gh_D08G1440	0.865414	undirected	NA	NA
Gh_A01G1329	Gh_A08G1158	0.852635	undirected	NA	NA
Gh_A01G1329	Gh_D08G1440	0.865621	undirected	NA	NA
Gh_A01G1337	Gh_D08G1440	0.862814	undirected	NA	NA
Gh_A01G1613	Gh_D08G1440	0.859885	undirected	NA	NA
Gh_A01G1624	Gh_A08G1158	0.858984	undirected	NA	NA
Gh_A01G1624	Gh_D08G1440	0.866243	undirected	NA	NA
Gh_A01G1641	Gh_A08G1158	0.859155	undirected	NA	NA
Gh_A01G1641	Gh_D08G1440	0.864475	undirected	NA	NA
Gh_A01G1649	Gh_A08G1158	0.8503	undirected	NA	NA
Gh_A01G1649	Gh_D08G1440	0.866984	undirected	NA	NA
Gh_A01G1667	Gh_A08G1158	0.859465	undirected	NA	NA
Gh_A01G1667	Gh_D08G1440	0.865531	undirected	NA	NA
Gh_A01G1668	Gh_A08G1158	0.859535	undirected	NA	NA
Gh_A01G1668	Gh_D08G1440	0.86553	undirected	NA	NA
Gh_A01G1669	Gh_A08G1158	0.85941	undirected	NA	NA
Gh_A01G1669	Gh_D08G1440	0.865715	undirected	NA	NA
Gh_A01G1675	Gh_D08G1440	0.864398	undirected	NA	NA
Gh_A01G1676	Gh_A08G1158	0.857059	undirected	NA	NA
Gh_A01G1676	Gh_D08G1440	0.86689	undirected	NA	NA
Gh_A01G1691	Gh_A08G1158	0.854052	undirected	NA	NA
Gh_A01G1691	Gh_D08G1440	0.866134	undirected	NA	NA
Gh_A01G1692	Gh_A08G1158	0.857047	undirected	NA	NA
Gh_A01G1692	Gh_D08G1440	0.866887	undirected	NA	NA
Gh_A01G1730	Gh_D08G1440	0.854592	undirected	NA	NA
Gh_A01G1746	Gh_A08G1158	0.858989	undirected	NA	NA
Gh_A01G1746	Gh_D08G1440	0.866262	undirected	NA	NA
Gh_A01G1806	Gh_D08G1440	0.852543	undirected	NA	NA
Gh_A01G1821	Gh_D08G1440	0.865341	undirected	NA	NA
Gh_A01G1822	Gh_A08G1158	0.85888	undirected	NA	NA
Gh_A01G1822	Gh_D08G1440	0.866334	undirected	NA	NA
Gh_A01G1924	Gh_D08G1440	0.854256	undirected	NA	NA
Gh_A01G1927	Gh_D08G1440	0.858879	undirected	NA	NA
Gh_A01G1978	Gh_A08G1158	0.852081	undirected	NA	NA
Gh_A01G1978	Gh_D08G1440	0.865841	undirected	NA	NA
Gh_A01G1989	Gh_D08G1440	0.854484	undirected	NA	NA
Gh_A02G0045	Gh_D08G1440	0.851872	undirected	NA	NA
Gh_A02G0099	Gh_A08G1158	0.853719	undirected	NA	NA
Gh_A02G0099	Gh_D08G1440	0.864784	undirected	NA	NA
Gh_A02G0120	Gh_A08G1158	0.854882	undirected	NA	NA
Gh_A02G0120	Gh_D08G1440	0.865389	undirected	NA	NA
Gh_A02G0144	Gh_D08G1440	0.859677	undirected	NA	NA
Gh_A02G0185	Gh_D08G1440	0.865066	undirected	NA	NA
Gh_A02G0232	Gh_A08G1158	0.859932	undirected	NA	NA
Gh_A02G0232	Gh_D08G1440	0.86466	undirected	NA	NA
Gh_A02G0233	Gh_A08G1158	0.859879	undirected	NA	NA
Gh_A02G0233	Gh_D08G1440	0.865173	undirected	NA	NA
Gh_A02G0239	Gh_A08G1158	0.850301	undirected	NA	NA
Gh_A02G0239	Gh_D08G1440	0.866201	undirected	NA	NA
Gh_A02G0244	Gh_A08G1158	0.859989	undirected	NA	NA
Gh_A02G0244	Gh_D08G1440	0.864779	undirected	NA	NA
Gh_A02G0323	Gh_A08G1158	0.858705	undirected	NA	NA
Gh_A02G0323	Gh_D08G1440	0.864756	undirected	NA	NA
Gh_A02G0407	Gh_D08G1440	0.863039	undirected	NA	NA
Gh_A02G0416	Gh_A08G1158	0.858989	undirected	NA	NA
Gh_A02G0416	Gh_D08G1440	0.866262	undirected	NA	NA
Gh_A02G0423	Gh_A08G1158	0.859977	undirected	NA	NA
Gh_A02G0423	Gh_D08G1440	0.864646	undirected	NA	NA
Gh_A02G0425	Gh_A08G1158	0.858989	undirected	NA	NA
Gh_A02G0425	Gh_D08G1440	0.866262	undirected	NA	NA
Gh_A02G0454	Gh_A08G1158	0.859377	undirected	NA	NA
Gh_A02G0454	Gh_D08G1440	0.865376	undirected	NA	NA
Gh_A02G0464	Gh_A08G1158	0.850045	undirected	NA	NA
Gh_A02G0464	Gh_D08G1440	0.866391	undirected	NA	NA
Gh_A02G0485	Gh_D08G1440	0.855008	undirected	NA	NA
Gh_A02G0516	Gh_D08G1440	0.866136	undirected	NA	NA
Gh_A02G0526	Gh_A08G1158	0.858989	undirected	NA	NA
Gh_A02G0526	Gh_D08G1440	0.866262	undirected	NA	NA
Gh_A02G0531	Gh_A08G1158	0.858254	undirected	NA	NA
Gh_A02G0531	Gh_D08G1440	0.866401	undirected	NA	NA
Gh_A02G0549	Gh_D08G1440	0.851303	undirected	NA	NA
Gh_A02G0609	Gh_D08G1440	0.863099	undirected	NA	NA
Gh_A02G0740	Gh_A08G1158	0.858941	undirected	NA	NA
Gh_A02G0740	Gh_D08G1440	0.865739	undirected	NA	NA
Gh_A02G0760	Gh_D08G1440	0.853449	undirected	NA	NA
Gh_A02G0780	Gh_A08G1158	0.856164	undirected	NA	NA
Gh_A02G0780	Gh_D08G1440	0.864885	undirected	NA	NA
Gh_A02G0803	Gh_A08G1158	0.859827	undirected	NA	NA
Gh_A02G0803	Gh_D08G1440	0.865292	undirected	NA	NA
Gh_A02G0804	Gh_A08G1158	0.859682	undirected	NA	NA
Gh_A02G0804	Gh_D08G1440	0.865506	undirected	NA	NA
Gh_A02G0842	Gh_D08G1440	0.853265	undirected	NA	NA
Gh_A02G0869	Gh_D08G1440	0.855742	undirected	NA	NA
Gh_A02G0897	Gh_D08G1440	0.865087	undirected	NA	NA
Gh_A02G0983	Gh_D08G1440	0.857793	undirected	NA	NA
Gh_A02G1085	Gh_D08G1440	0.858697	undirected	NA	NA
Gh_A02G1127	Gh_A08G1158	0.851028	undirected	NA	NA
Gh_A02G1127	Gh_D08G1440	0.867222	undirected	NA	NA
Gh_A02G1164	Gh_A08G1158	0.85965	undirected	NA	NA
Gh_A02G1164	Gh_D08G1440	0.8655	undirected	NA	NA
Gh_A02G1189	Gh_A08G1158	0.858738	undirected	NA	NA
Gh_A02G1189	Gh_D08G1440	0.866169	undirected	NA	NA
Gh_A02G1190	Gh_A08G1158	0.859582	undirected	NA	NA
Gh_A02G1190	Gh_D08G1440	0.865658	undirected	NA	NA
Gh_A02G1191	Gh_A08G1158	0.859635	undirected	NA	NA
Gh_A02G1191	Gh_D08G1440	0.86559	undirected	NA	NA
Gh_A02G1202	Gh_A08G1158	0.85954	undirected	NA	NA
Gh_A02G1202	Gh_D08G1440	0.865725	undirected	NA	NA
Gh_A02G1232	Gh_A08G1158	0.85144	undirected	NA	NA
Gh_A02G1232	Gh_D08G1440	0.864698	undirected	NA	NA
Gh_A02G1281	Gh_A08G1158	0.850856	undirected	NA	NA
Gh_A02G1281	Gh_D08G1440	0.866891	undirected	NA	NA
Gh_A02G1300	Gh_D08G1440	0.861251	undirected	NA	NA
Gh_A02G1354	Gh_A08G1158	0.859629	undirected	NA	NA
Gh_A02G1354	Gh_D08G1440	0.865584	undirected	NA	NA
Gh_A02G1355	Gh_A08G1158	0.858606	undirected	NA	NA
Gh_A02G1355	Gh_D08G1440	0.865181	undirected	NA	NA
Gh_A02G1380	Gh_A08G1158	0.859798	undirected	NA	NA
Gh_A02G1380	Gh_D08G1440	0.865075	undirected	NA	NA
Gh_A02G1393	Gh_A08G1158	0.855164	undirected	NA	NA
Gh_A02G1393	Gh_D08G1440	0.867197	undirected	NA	NA
Gh_A02G1446	Gh_A08G1158	0.858992	undirected	NA	NA
Gh_A02G1446	Gh_D08G1440	0.864461	undirected	NA	NA
Gh_A02G1530	Gh_A08G1158	0.858297	undirected	NA	NA
Gh_A02G1530	Gh_D08G1440	0.865004	undirected	NA	NA
Gh_A02G1573	Gh_A08G1158	0.859651	undirected	NA	NA
Gh_A02G1573	Gh_D08G1440	0.865408	undirected	NA	NA
Gh_A02G1603	Gh_A08G1158	0.858327	undirected	NA	NA
Gh_A02G1603	Gh_D08G1440	0.865894	undirected	NA	NA
Gh_A02G1673	Gh_D08G1440	0.862982	undirected	NA	NA
Gh_A02G1688	Gh_A08G1158	0.854785	undirected	NA	NA
Gh_A02G1688	Gh_D08G1440	0.866811	undirected	NA	NA
Gh_A03G0027	Gh_A08G1158	0.858989	undirected	NA	NA
Gh_A03G0027	Gh_D08G1440	0.866262	undirected	NA	NA
Gh_A03G0122	Gh_A08G1158	0.859562	undirected	NA	NA
Gh_A03G0122	Gh_D08G1440	0.865575	undirected	NA	NA
Gh_A03G0125	Gh_A08G1158	0.859632	undirected	NA	NA
Gh_A03G0125	Gh_D08G1440	0.865498	undirected	NA	NA
Gh_A03G0256	Gh_D08G1440	0.864516	undirected	NA	NA
Gh_A03G0295	Gh_D08G1440	0.860945	undirected	NA	NA
Gh_A03G0315	Gh_D08G1440	0.854262	undirected	NA	NA
Gh_A03G0450	Gh_D08G1440	0.850655	undirected	NA	NA
Gh_A03G0481	Gh_A08G1158	0.859638	undirected	NA	NA
Gh_A03G0481	Gh_D08G1440	0.864623	undirected	NA	NA
Gh_A03G0508	Gh_D08G1440	0.866116	undirected	NA	NA
Gh_A03G0534	Gh_A08G1158	0.858989	undirected	NA	NA
Gh_A03G0534	Gh_D08G1440	0.866262	undirected	NA	NA
Gh_A03G0538	Gh_A08G1158	0.859509	undirected	NA	NA
Gh_A03G0538	Gh_D08G1440	0.865584	undirected	NA	NA
Gh_A03G0539	Gh_A08G1158	0.859379	undirected	NA	NA
Gh_A03G0539	Gh_D08G1440	0.865459	undirected	NA	NA
Gh_A03G0573	Gh_A08G1158	0.85927	undirected	NA	NA
Gh_A03G0573	Gh_D08G1440	0.865477	undirected	NA	NA
Gh_A03G0606	Gh_D08G1440	0.86117	undirected	NA	NA
Gh_A03G0624	Gh_A08G1158	0.854413	undirected	NA	NA
Gh_A03G0624	Gh_D08G1440	0.870671	undirected	NA	NA
Gh_A03G0696	Gh_D08G1440	0.86131	undirected	NA	NA
Gh_A03G0703	Gh_D08G1440	0.864101	undirected	NA	NA
Gh_A03G0810	Gh_D08G1440	0.865588	undirected	NA	NA
Gh_A03G0811	Gh_D08G1440	0.854391	undirected	NA	NA
Gh_A03G0884	Gh_A08G1158	0.859204	undirected	NA	NA
Gh_A03G0884	Gh_D08G1440	0.865225	undirected	NA	NA
Gh_A03G1009	Gh_A08G1158	0.857709	undirected	NA	NA
Gh_A03G1009	Gh_D08G1440	0.863744	undirected	NA	NA
Gh_A03G1016	Gh_A08G1158	0.859141	undirected	NA	NA
Gh_A03G1016	Gh_D08G1440	0.865875	undirected	NA	NA
Gh_A03G1061	Gh_D08G1440	0.853947	undirected	NA	NA
Gh_A03G1110	Gh_A08G1158	0.851388	undirected	NA	NA
Gh_A03G1110	Gh_D08G1440	0.867082	undirected	NA	NA
Gh_A03G1121	Gh_A08G1158	0.854141	undirected	NA	NA
Gh_A03G1121	Gh_D08G1440	0.867119	undirected	NA	NA
Gh_A03G1138	Gh_A08G1158	0.859976	undirected	NA	NA
Gh_A03G1138	Gh_D08G1440	0.864392	undirected	NA	NA
Gh_A03G1148	Gh_A08G1158	0.85919	undirected	NA	NA
Gh_A03G1148	Gh_D08G1440	0.864335	undirected	NA	NA
Gh_A03G1293	Gh_A08G1158	0.858883	undirected	NA	NA
Gh_A03G1293	Gh_D08G1440	0.865655	undirected	NA	NA
Gh_A03G1328	Gh_A08G1158	0.858989	undirected	NA	NA
Gh_A03G1328	Gh_D08G1440	0.866262	undirected	NA	NA
Gh_A03G1366	Gh_D08G1440	0.855468	undirected	NA	NA
Gh_A03G1410	Gh_A08G1158	0.851642	undirected	NA	NA
Gh_A03G1410	Gh_D08G1440	0.867891	undirected	NA	NA
Gh_A03G1541	Gh_D08G1440	0.861979	undirected	NA	NA
Gh_A03G1562	Gh_A08G1158	0.859599	undirected	NA	NA
Gh_A03G1562	Gh_D08G1440	0.865539	undirected	NA	NA
Gh_A03G1594	Gh_A08G1158	0.858989	undirected	NA	NA
Gh_A03G1594	Gh_D08G1440	0.866262	undirected	NA	NA
Gh_A03G1647	Gh_A08G1158	0.85573	undirected	NA	NA
Gh_A03G1647	Gh_D08G1440	0.86617	undirected	NA	NA
Gh_A03G1649	Gh_D08G1440	0.859142	undirected	NA	NA
Gh_A03G1670	Gh_A08G1158	0.8569	undirected	NA	NA
Gh_A03G1670	Gh_D08G1440	0.866283	undirected	NA	NA
Gh_A03G1686	Gh_A08G1158	0.850999	undirected	NA	NA
Gh_A03G1686	Gh_D08G1440	0.867193	undirected	NA	NA
Gh_A03G1736	Gh_A08G1158	0.858384	undirected	NA	NA
Gh_A03G1736	Gh_D08G1440	0.865431	undirected	NA	NA
Gh_A03G1742	Gh_A08G1158	0.859531	undirected	NA	NA
Gh_A03G1742	Gh_D08G1440	0.865694	undirected	NA	NA
Gh_A03G1799	Gh_A08G1158	0.855824	undirected	NA	NA
Gh_A03G1799	Gh_D08G1440	0.866787	undirected	NA	NA
Gh_A03G1856	Gh_A08G1158	0.85033	undirected	NA	NA
Gh_A03G1856	Gh_D08G1440	0.865929	undirected	NA	NA
Gh_A04G0036	Gh_A08G1158	0.852406	undirected	NA	NA
Gh_A04G0036	Gh_D08G1440	0.868938	undirected	NA	NA
Gh_A04G0137	Gh_A08G1158	0.850512	undirected	NA	NA
Gh_A04G0137	Gh_D08G1440	0.866755	undirected	NA	NA
Gh_A04G0138	Gh_A08G1158	0.859736	undirected	NA	NA
Gh_A04G0138	Gh_D08G1440	0.865423	undirected	NA	NA
Gh_A04G0144	Gh_A08G1158	0.859319	undirected	NA	NA
Gh_A04G0144	Gh_D08G1440	0.865898	undirected	NA	NA
Gh_A04G0175	Gh_A08G1158	0.85964	undirected	NA	NA
Gh_A04G0175	Gh_D08G1440	0.865554	undirected	NA	NA
Gh_A04G0194	Gh_D08G1440	0.865233	undirected	NA	NA
Gh_A04G0338	Gh_A08G1158	0.858989	undirected	NA	NA
Gh_A04G0338	Gh_D08G1440	0.866262	undirected	NA	NA
Gh_A04G0342	Gh_A08G1158	0.858824	undirected	NA	NA
Gh_A04G0342	Gh_D08G1440	0.865597	undirected	NA	NA
Gh_A04G0425	Gh_A08G1158	0.852383	undirected	NA	NA
Gh_A04G0425	Gh_D08G1440	0.85939	undirected	NA	NA
Gh_A04G0433	Gh_A08G1158	0.858989	undirected	NA	NA
Gh_A04G0433	Gh_D08G1440	0.866262	undirected	NA	NA
Gh_A04G0494	Gh_A08G1158	0.859672	undirected	NA	NA
Gh_A04G0494	Gh_D08G1440	0.865467	undirected	NA	NA
Gh_A04G0574	Gh_D08G1440	0.86194	undirected	NA	NA
Gh_A04G0585	Gh_A08G1158	0.850313	undirected	NA	NA
Gh_A04G0585	Gh_D08G1440	0.865969	undirected	NA	NA
Gh_A04G0711	Gh_D08G1440	0.865397	undirected	NA	NA
Gh_A04G0776	Gh_A08G1158	0.859754	undirected	NA	NA
Gh_A04G0776	Gh_D08G1440	0.865043	undirected	NA	NA
Gh_A04G0818	Gh_D08G1440	0.864413	undirected	NA	NA
Gh_A04G0857	Gh_A08G1158	0.856695	undirected	NA	NA
Gh_A04G0857	Gh_D08G1440	0.873229	undirected	NA	NA
Gh_A04G0860	Gh_D08G1440	0.853176	undirected	NA	NA
Gh_A04G0962	Gh_D08G1440	0.857468	undirected	NA	NA
Gh_A04G0986	Gh_D08G1440	0.86482	undirected	NA	NA
Gh_A04G1010	Gh_A08G1158	0.858989	undirected	NA	NA
Gh_A04G1010	Gh_D08G1440	0.866262	undirected	NA	NA
Gh_A04G1012	Gh_D08G1440	0.863666	undirected	NA	NA
Gh_A04G1025	Gh_D08G1440	0.856542	undirected	NA	NA
Gh_A04G1060	Gh_D08G1440	0.860761	undirected	NA	NA
Gh_A04G1147	Gh_A08G1158	0.858989	undirected	NA	NA
Gh_A04G1147	Gh_D08G1440	0.866262	undirected	NA	NA
Gh_A04G1157	Gh_A08G1158	0.853193	undirected	NA	NA
Gh_A04G1157	Gh_D08G1440	0.865542	undirected	NA	NA
Gh_A04G1168	Gh_D08G1440	0.862459	undirected	NA	NA
Gh_A04G1227	Gh_A08G1158	0.850281	undirected	NA	NA
Gh_A04G1227	Gh_D08G1440	0.866483	undirected	NA	NA
Gh_A04G1286	Gh_A08G1158	0.859724	undirected	NA	NA
Gh_A04G1286	Gh_D08G1440	0.865409	undirected	NA	NA
Gh_A05G0010	Gh_A08G1158	0.854171	undirected	NA	NA
Gh_A05G0010	Gh_D08G1440	0.866353	undirected	NA	NA
Gh_A05G0023	Gh_D08G1440	0.862173	undirected	NA	NA
Gh_A05G0045	Gh_D08G1440	0.860536	undirected	NA	NA
Gh_A05G0048	Gh_A08G1158	0.858989	undirected	NA	NA
Gh_A05G0048	Gh_D08G1440	0.866262	undirected	NA	NA
Gh_A05G0061	Gh_D08G1440	0.858782	undirected	NA	NA
Gh_A05G0107	Gh_D08G1440	0.855559	undirected	NA	NA
Gh_A05G0174	Gh_D08G1440	0.86503	undirected	NA	NA
Gh_A05G0273	Gh_A08G1158	0.857954	undirected	NA	NA
Gh_A05G0273	Gh_D08G1440	0.865412	undirected	NA	NA
Gh_A05G0311	Gh_A08G1158	0.858023	undirected	NA	NA
Gh_A05G0311	Gh_D08G1440	0.863291	undirected	NA	NA
Gh_A05G0342	Gh_A08G1158	0.852998	undirected	NA	NA
Gh_A05G0342	Gh_D08G1440	0.867161	undirected	NA	NA
Gh_A05G0412	Gh_A08G1158	0.859118	undirected	NA	NA
Gh_A05G0412	Gh_D08G1440	0.8659	undirected	NA	NA
Gh_A05G0512	Gh_D08G1440	0.864571	undirected	NA	NA
Gh_A05G0565	Gh_D08G1440	0.864298	undirected	NA	NA
Gh_A05G0571	Gh_A08G1158	0.851638	undirected	NA	NA
Gh_A05G0571	Gh_D08G1440	0.8678	undirected	NA	NA
Gh_A05G0617	Gh_A08G1158	0.85916	undirected	NA	NA
Gh_A05G0617	Gh_D08G1440	0.86555	undirected	NA	NA
Gh_A05G0754	Gh_D08G1440	0.857098	undirected	NA	NA
Gh_A05G0806	Gh_D08G1440	0.862654	undirected	NA	NA
Gh_A05G0952	Gh_D08G1440	0.856247	undirected	NA	NA
Gh_A05G0984	Gh_A08G1158	0.854933	undirected	NA	NA
Gh_A05G0984	Gh_D08G1440	0.863292	undirected	NA	NA
Gh_A05G0985	Gh_A08G1158	0.859775	undirected	NA	NA
Gh_A05G0985	Gh_D08G1440	0.865389	undirected	NA	NA
Gh_A05G1012	Gh_A08G1158	0.852619	undirected	NA	NA
Gh_A05G1012	Gh_D08G1440	0.868957	undirected	NA	NA
Gh_A05G1032	Gh_A08G1158	0.858917	undirected	NA	NA
Gh_A05G1032	Gh_D08G1440	0.865867	undirected	NA	NA
Gh_A05G1060	Gh_D08G1440	0.86343	undirected	NA	NA
Gh_A05G1230	Gh_D08G1440	0.863884	undirected	NA	NA
Gh_A05G1613	Gh_D08G1440	0.860874	undirected	NA	NA
Gh_A05G1650	Gh_A08G1158	0.852912	undirected	NA	NA
Gh_A05G1650	Gh_D08G1440	0.865742	undirected	NA	NA
Gh_A05G1702	Gh_D08G1440	0.864654	undirected	NA	NA
Gh_A05G1741	Gh_D08G1440	0.863473	undirected	NA	NA
Gh_A05G1978	Gh_A08G1158	0.852502	undirected	NA	NA
Gh_A05G1978	Gh_D08G1440	0.868699	undirected	NA	NA
Gh_A05G1983	Gh_A08G1158	0.858253	undirected	NA	NA
Gh_A05G1983	Gh_D08G1440	0.866216	undirected	NA	NA
Gh_A05G2023	Gh_D08G1440	0.860768	undirected	NA	NA
Gh_A05G2070	Gh_A08G1158	0.858989	undirected	NA	NA
Gh_A05G2070	Gh_D08G1440	0.866262	undirected	NA	NA
Gh_A05G2074	Gh_D08G1440	0.860045	undirected	NA	NA
Gh_A05G2075	Gh_A08G1158	0.858105	undirected	NA	NA
Gh_A05G2075	Gh_D08G1440	0.86637	undirected	NA	NA
Gh_A05G2077	Gh_A08G1158	0.852901	undirected	NA	NA
Gh_A05G2077	Gh_D08G1440	0.866642	undirected	NA	NA
Gh_A05G2212	Gh_A08G1158	0.850125	undirected	NA	NA
Gh_A05G2212	Gh_D08G1440	0.866478	undirected	NA	NA
Gh_A05G2225	Gh_D08G1440	0.862329	undirected	NA	NA
Gh_A05G2250	Gh_D08G1440	0.861358	undirected	NA	NA
Gh_A05G2271	Gh_A08G1158	0.859716	undirected	NA	NA
Gh_A05G2271	Gh_D08G1440	0.865279	undirected	NA	NA
Gh_A05G2352	Gh_A08G1158	0.859462	undirected	NA	NA
Gh_A05G2352	Gh_D08G1440	0.865741	undirected	NA	NA
Gh_A05G2353	Gh_D08G1440	0.853252	undirected	NA	NA
Gh_A05G2359	Gh_A08G1158	0.859771	undirected	NA	NA
Gh_A05G2359	Gh_D08G1440	0.865359	undirected	NA	NA
Gh_A05G2564	Gh_D08G1440	0.864456	undirected	NA	NA
Gh_A05G2608	Gh_A08G1158	0.858989	undirected	NA	NA
Gh_A05G2608	Gh_D08G1440	0.866262	undirected	NA	NA
Gh_A05G2632	Gh_A08G1158	0.858989	undirected	NA	NA
Gh_A05G2632	Gh_D08G1440	0.866262	undirected	NA	NA
Gh_A05G2649	Gh_D08G1440	0.862147	undirected	NA	NA
Gh_A05G2661	Gh_A08G1158	0.859966	undirected	NA	NA
Gh_A05G2661	Gh_D08G1440	0.864931	undirected	NA	NA
Gh_A05G2662	Gh_A08G1158	0.859726	undirected	NA	NA
Gh_A05G2662	Gh_D08G1440	0.865212	undirected	NA	NA
Gh_A05G2707	Gh_A08G1158	0.859254	undirected	NA	NA
Gh_A05G2707	Gh_D08G1440	0.864833	undirected	NA	NA
Gh_A05G2708	Gh_D08G1440	0.864791	undirected	NA	NA
Gh_A05G2709	Gh_A08G1158	0.859778	undirected	NA	NA
Gh_A05G2709	Gh_D08G1440	0.865301	undirected	NA	NA
Gh_A05G2781	Gh_A08G1158	0.85899	undirected	NA	NA
Gh_A05G2781	Gh_D08G1440	0.86628	undirected	NA	NA
Gh_A05G2782	Gh_A08G1158	0.859752	undirected	NA	NA
Gh_A05G2782	Gh_D08G1440	0.864813	undirected	NA	NA
Gh_A05G2858	Gh_A08G1158	0.851418	undirected	NA	NA
Gh_A05G2858	Gh_D08G1440	0.867648	undirected	NA	NA
Gh_A05G2859	Gh_A08G1158	0.85322	undirected	NA	NA
Gh_A05G2859	Gh_D08G1440	0.869505	undirected	NA	NA
Gh_A05G2913	Gh_D08G1440	0.859511	undirected	NA	NA
Gh_A05G2927	Gh_A08G1158	0.858024	undirected	NA	NA
Gh_A05G2927	Gh_D08G1440	0.865628	undirected	NA	NA
Gh_A05G2972	Gh_D08G1440	0.863677	undirected	NA	NA
Gh_A05G3005	Gh_D08G1440	0.856531	undirected	NA	NA
Gh_A05G3130	Gh_A08G1158	0.859827	undirected	NA	NA
Gh_A05G3130	Gh_D08G1440	0.865188	undirected	NA	NA
Gh_A05G3227	Gh_D08G1440	0.85431	undirected	NA	NA
Gh_A05G3257	Gh_D08G1440	0.864259	undirected	NA	NA
Gh_A05G3317	Gh_D08G1440	0.863282	undirected	NA	NA
Gh_A05G3318	Gh_A08G1158	0.858145	undirected	NA	NA
Gh_A05G3318	Gh_D08G1440	0.865184	undirected	NA	NA
Gh_A05G3324	Gh_A08G1158	0.856363	undirected	NA	NA
Gh_A05G3324	Gh_D08G1440	0.865861	undirected	NA	NA
Gh_A05G3326	Gh_D08G1440	0.857269	undirected	NA	NA
Gh_A05G3370	Gh_D08G1440	0.857779	undirected	NA	NA
Gh_A05G3371	Gh_D08G1440	0.857591	undirected	NA	NA
Gh_A05G3378	Gh_D08G1440	0.861054	undirected	NA	NA
Gh_A05G3412	Gh_D08G1440	0.856945	undirected	NA	NA
Gh_A05G3419	Gh_A08G1158	0.85015	undirected	NA	NA
Gh_A05G3419	Gh_D08G1440	0.866635	undirected	NA	NA
Gh_A05G3465	Gh_D08G1440	0.85568	undirected	NA	NA
Gh_A05G3479	Gh_D08G1440	0.8603	undirected	NA	NA
Gh_A05G3528	Gh_A08G1158	0.858635	undirected	NA	NA
Gh_A05G3528	Gh_D08G1440	0.865578	undirected	NA	NA
Gh_A05G3556	Gh_D08G1440	0.864879	undirected	NA	NA
Gh_A05G3595	Gh_A08G1158	0.856018	undirected	NA	NA
Gh_A05G3595	Gh_D08G1440	0.863154	undirected	NA	NA
Gh_A06G0008	Gh_D08G1440	0.86414	undirected	NA	NA
Gh_A06G0071	Gh_D08G1440	0.857972	undirected	NA	NA
Gh_A06G0076	Gh_A08G1158	0.859414	undirected	NA	NA
Gh_A06G0076	Gh_D08G1440	0.865346	undirected	NA	NA
Gh_A06G0406	Gh_A08G1158	0.858065	undirected	NA	NA
Gh_A06G0406	Gh_D08G1440	0.864324	undirected	NA	NA
Gh_A06G0460	Gh_D08G1440	0.852126	undirected	NA	NA
Gh_A06G0486	Gh_A08G1158	0.856754	undirected	NA	NA
Gh_A06G0486	Gh_D08G1440	0.865002	undirected	NA	NA
Gh_A06G0500	Gh_A08G1158	0.85035	undirected	NA	NA
Gh_A06G0500	Gh_D08G1440	0.866359	undirected	NA	NA
Gh_A06G0547	Gh_D08G1440	0.862606	undirected	NA	NA
Gh_A06G0596	Gh_A08G1158	0.855426	undirected	NA	NA
Gh_A06G0596	Gh_D08G1440	0.865785	undirected	NA	NA
Gh_A06G0597	Gh_D08G1440	0.860805	undirected	NA	NA
Gh_A06G0625	Gh_D08G1440	0.857611	undirected	NA	NA
Gh_A06G0721	Gh_A08G1158	0.860565	undirected	NA	NA
Gh_A06G0721	Gh_D08G1440	0.877565	undirected	NA	NA
Gh_A06G0770	Gh_A08G1158	0.859746	undirected	NA	NA
Gh_A06G0770	Gh_D08G1440	0.865345	undirected	NA	NA
Gh_A06G0790	Gh_A08G1158	0.858989	undirected	NA	NA
Gh_A06G0790	Gh_D08G1440	0.866262	undirected	NA	NA
Gh_A06G0870	Gh_D08G1440	0.865728	undirected	NA	NA
Gh_A06G0892	Gh_A08G1158	0.850112	undirected	NA	NA
Gh_A06G0892	Gh_D08G1440	0.866345	undirected	NA	NA
Gh_A06G0965	Gh_A08G1158	0.855397	undirected	NA	NA
Gh_A06G0965	Gh_D08G1440	0.86533	undirected	NA	NA
Gh_A06G1063	Gh_A08G1158	0.857994	undirected	NA	NA
Gh_A06G1063	Gh_D08G1440	0.866059	undirected	NA	NA
Gh_A06G1118	Gh_A08G1158	0.858473	undirected	NA	NA
Gh_A06G1118	Gh_D08G1440	0.865561	undirected	NA	NA
Gh_A06G1131	Gh_A08G1158	0.859763	undirected	NA	NA
Gh_A06G1131	Gh_D08G1440	0.865043	undirected	NA	NA
Gh_A06G1199	Gh_A08G1158	0.859614	undirected	NA	NA
Gh_A06G1199	Gh_D08G1440	0.865229	undirected	NA	NA
Gh_A06G1213	Gh_A08G1158	0.858989	undirected	NA	NA
Gh_A06G1213	Gh_D08G1440	0.866262	undirected	NA	NA
Gh_A06G1237	Gh_A08G1158	0.859621	undirected	NA	NA
Gh_A06G1237	Gh_D08G1440	0.865491	undirected	NA	NA
Gh_A06G1294	Gh_D08G1440	0.865348	undirected	NA	NA
Gh_A06G1316	Gh_A08G1158	0.855119	undirected	NA	NA
Gh_A06G1316	Gh_D08G1440	0.867446	undirected	NA	NA
Gh_A06G1494	Gh_A08G1158	0.853571	undirected	NA	NA
Gh_A06G1494	Gh_D08G1440	0.869855	undirected	NA	NA
Gh_A06G1567	Gh_A08G1158	0.859043	undirected	NA	NA
Gh_A06G1567	Gh_D08G1440	0.866041	undirected	NA	NA
Gh_A06G1568	Gh_A08G1158	0.85151	undirected	NA	NA
Gh_A06G1568	Gh_D08G1440	0.866275	undirected	NA	NA
Gh_A06G1624	Gh_A08G1158	0.856971	undirected	NA	NA
Gh_A06G1624	Gh_D08G1440	0.866099	undirected	NA	NA
Gh_A06G1637	Gh_A08G1158	0.858727	undirected	NA	NA
Gh_A06G1637	Gh_D08G1440	0.86616	undirected	NA	NA
Gh_A06G1641	Gh_D08G1440	0.865409	undirected	NA	NA
Gh_A06G1676	Gh_D08G1440	0.864866	undirected	NA	NA
Gh_A06G1681	Gh_A08G1158	0.858989	undirected	NA	NA
Gh_A06G1681	Gh_D08G1440	0.866262	undirected	NA	NA
Gh_A06G1682	Gh_A08G1158	0.858096	undirected	NA	NA
Gh_A06G1682	Gh_D08G1440	0.862385	undirected	NA	NA
Gh_A06G1772	Gh_A08G1158	0.859646	undirected	NA	NA
Gh_A06G1772	Gh_D08G1440	0.865258	undirected	NA	NA
Gh_A06G1791	Gh_A08G1158	0.859378	undirected	NA	NA
Gh_A06G1791	Gh_D08G1440	0.86562	undirected	NA	NA
Gh_A06G1792	Gh_D08G1440	0.866008	undirected	NA	NA
Gh_A06G1820	Gh_D08G1440	0.860049	undirected	NA	NA
Gh_A07G0016	Gh_A08G1158	0.859741	undirected	NA	NA
Gh_A07G0016	Gh_D08G1440	0.865312	undirected	NA	NA
Gh_A07G0070	Gh_A08G1158	0.851304	undirected	NA	NA
Gh_A07G0070	Gh_D08G1440	0.867537	undirected	NA	NA
Gh_A07G0137	Gh_A08G1158	0.852929	undirected	NA	NA
Gh_A07G0137	Gh_D08G1440	0.865709	undirected	NA	NA
Gh_A07G0178	Gh_D08G1440	0.863143	undirected	NA	NA
Gh_A07G0231	Gh_D08G1440	0.861482	undirected	NA	NA
Gh_A07G0237	Gh_A08G1158	0.859525	undirected	NA	NA
Gh_A07G0237	Gh_D08G1440	0.864709	undirected	NA	NA
Gh_A07G0351	Gh_A08G1158	0.859689	undirected	NA	NA
Gh_A07G0351	Gh_D08G1440	0.865274	undirected	NA	NA
Gh_A07G0420	Gh_A08G1158	0.859599	undirected	NA	NA
Gh_A07G0420	Gh_D08G1440	0.865555	undirected	NA	NA
Gh_A07G0503	Gh_A08G1158	0.859647	undirected	NA	NA
Gh_A07G0503	Gh_D08G1440	0.865441	undirected	NA	NA
Gh_A07G0505	Gh_A08G1158	0.857079	undirected	NA	NA
Gh_A07G0505	Gh_D08G1440	0.865609	undirected	NA	NA
Gh_A07G0535	Gh_D08G1440	0.866106	undirected	NA	NA
Gh_A07G0549	Gh_A08G1158	0.859489	undirected	NA	NA
Gh_A07G0549	Gh_D08G1440	0.865571	undirected	NA	NA
Gh_A07G0599	Gh_D08G1440	0.86297	undirected	NA	NA
Gh_A07G0695	Gh_A08G1158	0.859625	undirected	NA	NA
Gh_A07G0695	Gh_D08G1440	0.865445	undirected	NA	NA
Gh_A07G0766	Gh_A08G1158	0.859335	undirected	NA	NA
Gh_A07G0766	Gh_D08G1440	0.865544	undirected	NA	NA
Gh_A07G0787	Gh_A08G1158	0.859487	undirected	NA	NA
Gh_A07G0787	Gh_D08G1440	0.86549	undirected	NA	NA
Gh_A07G0789	Gh_A08G1158	0.859796	undirected	NA	NA
Gh_A07G0789	Gh_D08G1440	0.865135	undirected	NA	NA
Gh_A07G0790	Gh_A08G1158	0.859691	undirected	NA	NA
Gh_A07G0790	Gh_D08G1440	0.865438	undirected	NA	NA
Gh_A07G0792	Gh_D08G1440	0.864176	undirected	NA	NA
Gh_A07G0851	Gh_D08G1440	0.86337	undirected	NA	NA
Gh_A07G0856	Gh_A08G1158	0.859801	undirected	NA	NA
Gh_A07G0856	Gh_D08G1440	0.865123	undirected	NA	NA
Gh_A07G0895	Gh_D08G1440	0.861887	undirected	NA	NA
Gh_A07G0912	Gh_D08G1440	0.864377	undirected	NA	NA
Gh_A07G1006	Gh_D08G1440	0.8585	undirected	NA	NA
Gh_A07G1099	Gh_A08G1158	0.855261	undirected	NA	NA
Gh_A07G1099	Gh_D08G1440	0.864118	undirected	NA	NA
Gh_A07G1135	Gh_A08G1158	0.855228	undirected	NA	NA
Gh_A07G1135	Gh_D08G1440	0.871854	undirected	NA	NA
Gh_A07G1153	Gh_D08G1440	0.865634	undirected	NA	NA
Gh_A07G1214	Gh_A08G1158	0.853609	undirected	NA	NA
Gh_A07G1214	Gh_D08G1440	0.864561	undirected	NA	NA
Gh_A07G1228	Gh_D08G1440	0.865762	undirected	NA	NA
Gh_A07G1303	Gh_A08G1158	0.859679	undirected	NA	NA
Gh_A07G1303	Gh_D08G1440	0.86543	undirected	NA	NA
Gh_A07G1370	Gh_D08G1440	0.864891	undirected	NA	NA
Gh_A07G1403	Gh_A08G1158	0.856246	undirected	NA	NA
Gh_A07G1403	Gh_D08G1440	0.865489	undirected	NA	NA
Gh_A07G1440	Gh_A08G1158	0.850582	undirected	NA	NA
Gh_A07G1440	Gh_D08G1440	0.867015	undirected	NA	NA
Gh_A07G1472	Gh_D08G1440	0.857111	undirected	NA	NA
Gh_A07G1484	Gh_A08G1158	0.851055	undirected	NA	NA
Gh_A07G1484	Gh_D08G1440	0.866227	undirected	NA	NA
Gh_A07G1533	Gh_A08G1158	0.858989	undirected	NA	NA
Gh_A07G1533	Gh_D08G1440	0.866262	undirected	NA	NA
Gh_A07G1548	Gh_A08G1158	0.856714	undirected	NA	NA
Gh_A07G1548	Gh_D08G1440	0.865907	undirected	NA	NA
Gh_A07G1620	Gh_A08G1158	0.853833	undirected	NA	NA
Gh_A07G1620	Gh_D08G1440	0.864275	undirected	NA	NA
Gh_A07G1661	Gh_A08G1158	0.851651	undirected	NA	NA
Gh_A07G1661	Gh_D08G1440	0.867644	undirected	NA	NA
Gh_A07G1755	Gh_D08G1440	0.859742	undirected	NA	NA
Gh_A07G1913	Gh_A08G1158	0.859406	undirected	NA	NA
Gh_A07G1913	Gh_D08G1440	0.864661	undirected	NA	NA
Gh_A07G1916	Gh_D08G1440	0.853601	undirected	NA	NA
Gh_A07G1969	Gh_A08G1158	0.859021	undirected	NA	NA
Gh_A07G1969	Gh_D08G1440	0.865959	undirected	NA	NA
Gh_A07G2060	Gh_A08G1158	0.855616	undirected	NA	NA
Gh_A07G2060	Gh_D08G1440	0.872068	undirected	NA	NA
Gh_A07G2068	Gh_D08G1440	0.860051	undirected	NA	NA
Gh_A07G2150	Gh_A08G1158	0.851532	undirected	NA	NA
Gh_A07G2150	Gh_D08G1440	0.868598	undirected	NA	NA
Gh_A08G0015	Gh_A08G1158	0.858569	undirected	NA	NA
Gh_A08G0015	Gh_D08G1440	0.865747	undirected	NA	NA
Gh_A08G0021	Gh_A08G1158	0.856693	undirected	NA	NA
Gh_A08G0021	Gh_D08G1440	0.865979	undirected	NA	NA
Gh_A08G0024	Gh_D08G1440	0.857115	undirected	NA	NA
Gh_A08G0031	Gh_A08G1158	0.858791	undirected	NA	NA
Gh_A08G0031	Gh_D08G1440	0.864855	undirected	NA	NA
Gh_A08G0032	Gh_D08G1440	0.863383	undirected	NA	NA
Gh_A08G0033	Gh_A08G1158	0.859302	undirected	NA	NA
Gh_A08G0033	Gh_D08G1440	0.865409	undirected	NA	NA
Gh_A08G0138	Gh_D08G1440	0.861479	undirected	NA	NA
Gh_A08G0144	Gh_D08G1440	0.857525	undirected	NA	NA
Gh_A08G0156	Gh_A08G1158	0.850442	undirected	NA	NA
Gh_A08G0156	Gh_D08G1440	0.864413	undirected	NA	NA
Gh_A08G0157	Gh_D08G1440	0.86202	undirected	NA	NA
Gh_A08G0179	Gh_A08G1158	0.859783	undirected	NA	NA
Gh_A08G0179	Gh_D08G1440	0.865332	undirected	NA	NA
Gh_A08G0243	Gh_A08G1158	0.853673	undirected	NA	NA
Gh_A08G0243	Gh_D08G1440	0.864289	undirected	NA	NA
Gh_A08G0260	Gh_D08G1440	0.864828	undirected	NA	NA
Gh_A08G0261	Gh_D08G1440	0.865687	undirected	NA	NA
Gh_A08G0266	Gh_D08G1440	0.863208	undirected	NA	NA
Gh_A08G0284	Gh_A08G1158	0.858989	undirected	NA	NA
Gh_A08G0284	Gh_D08G1440	0.866262	undirected	NA	NA
Gh_A08G0356	Gh_A08G1158	0.854573	undirected	NA	NA
Gh_A08G0356	Gh_D08G1440	0.870721	undirected	NA	NA
Gh_A08G0376	Gh_D08G1440	0.861837	undirected	NA	NA
Gh_A08G0386	Gh_D08G1440	0.86085	undirected	NA	NA
Gh_A08G0399	Gh_D08G1440	0.858387	undirected	NA	NA
Gh_A08G0402	Gh_A08G1158	0.852826	undirected	NA	NA
Gh_A08G0402	Gh_D08G1440	0.869249	undirected	NA	NA
Gh_A08G0447	Gh_A08G1158	0.858012	undirected	NA	NA
Gh_A08G0447	Gh_D08G1440	0.865407	undirected	NA	NA
Gh_A08G0448	Gh_D08G1440	0.856994	undirected	NA	NA
Gh_A08G0455	Gh_A08G1158	0.853962	undirected	NA	NA
Gh_A08G0455	Gh_D08G1440	0.866099	undirected	NA	NA
Gh_A08G0456	Gh_A08G1158	0.858989	undirected	NA	NA
Gh_A08G0456	Gh_D08G1440	0.866262	undirected	NA	NA
Gh_A08G0469	Gh_A08G1158	0.858728	undirected	NA	NA
Gh_A08G0469	Gh_D08G1440	0.863048	undirected	NA	NA
Gh_A08G0690	Gh_D08G1440	0.859633	undirected	NA	NA
Gh_A08G0728	Gh_A08G1158	0.859164	undirected	NA	NA
Gh_A08G0728	Gh_D08G1440	0.863637	undirected	NA	NA
Gh_A08G0737	Gh_A08G1158	0.855536	undirected	NA	NA
Gh_A08G0737	Gh_D08G1440	0.86508	undirected	NA	NA
Gh_A08G0744	Gh_D08G1440	0.859823	undirected	NA	NA
Gh_A08G0754	Gh_A08G1158	0.858989	undirected	NA	NA
Gh_A08G0754	Gh_D08G1440	0.866262	undirected	NA	NA
Gh_A08G0769	Gh_A08G1158	0.850496	undirected	NA	NA
Gh_A08G0769	Gh_D08G1440	0.864046	undirected	NA	NA
Gh_A08G0789	Gh_A08G1158	0.8597	undirected	NA	NA
Gh_A08G0789	Gh_D08G1440	0.864988	undirected	NA	NA
Gh_A08G0816	Gh_A08G1158	0.853812	undirected	NA	NA
Gh_A08G0816	Gh_D08G1440	0.86686	undirected	NA	NA
Gh_A08G0836	Gh_D08G1440	0.860404	undirected	NA	NA
Gh_A08G0858	Gh_A08G1158	0.859928	undirected	NA	NA
Gh_A08G0858	Gh_D08G1440	0.864822	undirected	NA	NA
Gh_A08G0934	Gh_A08G1158	0.85481	undirected	NA	NA
Gh_A08G0934	Gh_D08G1440	0.867038	undirected	NA	NA
Gh_A08G0942	Gh_A08G1158	0.858953	undirected	NA	NA
Gh_A08G0942	Gh_D08G1440	0.865644	undirected	NA	NA
Gh_A08G1030	Gh_A08G1158	0.859523	undirected	NA	NA
Gh_A08G1030	Gh_D08G1440	0.865703	undirected	NA	NA
Gh_A08G1048	Gh_A08G1158	0.859175	undirected	NA	NA
Gh_A08G1048	Gh_D08G1440	0.865488	undirected	NA	NA
Gh_A08G1060	Gh_D08G1440	0.85975	undirected	NA	NA
Gh_A08G1068	Gh_A08G1158	0.859678	undirected	NA	NA
Gh_A08G1068	Gh_D08G1440	0.865517	undirected	NA	NA
Gh_A08G1111	Gh_A08G1158	0.859343	undirected	NA	NA
Gh_A08G1111	Gh_D08G1440	0.864123	undirected	NA	NA
Gh_A08G1158	Gh_A08G1164	0.854587	undirected	NA	NA
Gh_A08G1158	Gh_A08G1550	0.85855	undirected	NA	NA
Gh_A08G1158	Gh_A08G1611	0.858934	undirected	NA	NA
Gh_A08G1158	Gh_A08G1628	0.859646	undirected	NA	NA
Gh_A08G1158	Gh_A08G1733	0.858076	undirected	NA	NA
Gh_A08G1158	Gh_A08G1761	0.850158	undirected	NA	NA
Gh_A08G1158	Gh_A08G1832	0.859893	undirected	NA	NA
Gh_A08G1158	Gh_A08G1847	0.854109	undirected	NA	NA
Gh_A08G1158	Gh_A08G1848	0.858989	undirected	NA	NA
Gh_A08G1158	Gh_A08G1913	0.857038	undirected	NA	NA
Gh_A08G1158	Gh_A08G1936	0.85739	undirected	NA	NA
Gh_A08G1158	Gh_A08G2005	0.859488	undirected	NA	NA
Gh_A08G1158	Gh_A08G2030	0.858989	undirected	NA	NA
Gh_A08G1158	Gh_A08G2035	0.856567	undirected	NA	NA
Gh_A08G1158	Gh_A08G2050	0.858349	undirected	NA	NA
Gh_A08G1158	Gh_A08G2054	0.850579	undirected	NA	NA
Gh_A08G1158	Gh_A08G2075	0.859722	undirected	NA	NA
Gh_A08G1158	Gh_A08G2095	0.859089	undirected	NA	NA
Gh_A08G1158	Gh_A08G2099	0.859247	undirected	NA	NA
Gh_A08G1158	Gh_A08G2148	0.859278	undirected	NA	NA
Gh_A08G1158	Gh_A08G2153	0.859657	undirected	NA	NA
Gh_A08G1158	Gh_A08G2154	0.859136	undirected	NA	NA
Gh_A08G1158	Gh_A08G2155	0.859738	undirected	NA	NA
Gh_A08G1158	Gh_A08G2156	0.859632	undirected	NA	NA
Gh_A08G1158	Gh_A08G2157	0.8597	undirected	NA	NA
Gh_A08G1158	Gh_A08G2158	0.859675	undirected	NA	NA
Gh_A08G1158	Gh_A08G2188	0.856588	undirected	NA	NA
Gh_A08G1158	Gh_A08G2210	0.859733	undirected	NA	NA
Gh_A08G1158	Gh_A08G2214	0.856821	undirected	NA	NA
Gh_A08G1158	Gh_A09G0043	0.858989	undirected	NA	NA
Gh_A08G1158	Gh_A09G0049	0.855445	undirected	NA	NA
Gh_A08G1158	Gh_A09G0126	0.856986	undirected	NA	NA
Gh_A08G1158	Gh_A09G0188	0.850986	undirected	NA	NA
Gh_A08G1158	Gh_A09G0202	0.854815	undirected	NA	NA
Gh_A08G1158	Gh_A09G0325	0.858989	undirected	NA	NA
Gh_A08G1158	Gh_A09G0405	0.857903	undirected	NA	NA
Gh_A08G1158	Gh_A09G0481	0.851038	undirected	NA	NA
Gh_A08G1158	Gh_A09G0544	0.859713	undirected	NA	NA
Gh_A08G1158	Gh_A09G0557	0.858989	undirected	NA	NA
Gh_A08G1158	Gh_A09G0568	0.858725	undirected	NA	NA
Gh_A08G1158	Gh_A09G0575	0.85132	undirected	NA	NA
Gh_A08G1158	Gh_A09G0580	0.852486	undirected	NA	NA
Gh_A08G1158	Gh_A09G0609	0.859675	undirected	NA	NA
Gh_A08G1158	Gh_A09G0610	0.859718	undirected	NA	NA
Gh_A08G1158	Gh_A09G0622	0.858576	undirected	NA	NA
Gh_A08G1158	Gh_A09G0641	0.858989	undirected	NA	NA
Gh_A08G1158	Gh_A09G0711	0.857573	undirected	NA	NA
Gh_A08G1158	Gh_A09G0721	0.859677	undirected	NA	NA
Gh_A08G1158	Gh_A09G0730	0.853216	undirected	NA	NA
Gh_A08G1158	Gh_A09G0769	0.859294	undirected	NA	NA
Gh_A08G1158	Gh_A09G0787	0.850492	undirected	NA	NA
Gh_A08G1158	Gh_A09G0790	0.858989	undirected	NA	NA
Gh_A08G1158	Gh_A09G0806	0.85136	undirected	NA	NA
Gh_A08G1158	Gh_A09G0973	0.85279	undirected	NA	NA
Gh_A08G1158	Gh_A09G1032	0.858948	undirected	NA	NA
Gh_A08G1158	Gh_A09G1033	0.854058	undirected	NA	NA
Gh_A08G1158	Gh_A09G1155	0.854425	undirected	NA	NA
Gh_A08G1158	Gh_A09G1271	0.858347	undirected	NA	NA
Gh_A08G1158	Gh_A09G1461	0.858983	undirected	NA	NA
Gh_A08G1158	Gh_A09G1463	0.859753	undirected	NA	NA
Gh_A08G1158	Gh_A09G1550	0.859891	undirected	NA	NA
Gh_A08G1158	Gh_A09G1565	0.859309	undirected	NA	NA
Gh_A08G1158	Gh_A09G1574	0.852777	undirected	NA	NA
Gh_A08G1158	Gh_A09G1619	0.858739	undirected	NA	NA
Gh_A08G1158	Gh_A09G1625	0.859463	undirected	NA	NA
Gh_A08G1158	Gh_A09G1626	0.859606	undirected	NA	NA
Gh_A08G1158	Gh_A09G1627	0.859543	undirected	NA	NA
Gh_A08G1158	Gh_A09G1628	0.85915	undirected	NA	NA
Gh_A08G1158	Gh_A09G1629	0.859112	undirected	NA	NA
Gh_A08G1158	Gh_A09G1708	0.85555	undirected	NA	NA
Gh_A08G1158	Gh_A09G1860	0.859087	undirected	NA	NA
Gh_A08G1158	Gh_A09G1861	0.857047	undirected	NA	NA
Gh_A08G1158	Gh_A09G1862	0.859637	undirected	NA	NA
Gh_A08G1158	Gh_A09G1926	0.858782	undirected	NA	NA
Gh_A08G1158	Gh_A09G1968	0.857616	undirected	NA	NA
Gh_A08G1158	Gh_A09G1969	0.859466	undirected	NA	NA
Gh_A08G1158	Gh_A09G1989	0.859682	undirected	NA	NA
Gh_A08G1158	Gh_A09G1998	0.85767	undirected	NA	NA
Gh_A08G1158	Gh_A09G2024	0.853846	undirected	NA	NA
Gh_A08G1158	Gh_A09G2050	0.85627	undirected	NA	NA
Gh_A08G1158	Gh_A09G2081	0.859563	undirected	NA	NA
Gh_A08G1158	Gh_A09G2082	0.859717	undirected	NA	NA
Gh_A08G1158	Gh_A09G2083	0.859754	undirected	NA	NA
Gh_A08G1158	Gh_A09G2084	0.859799	undirected	NA	NA
Gh_A08G1158	Gh_A09G2085	0.859755	undirected	NA	NA
Gh_A08G1158	Gh_A09G2096	0.855097	undirected	NA	NA
Gh_A08G1158	Gh_A09G2165	0.858989	undirected	NA	NA
Gh_A08G1158	Gh_A09G2211	0.852199	undirected	NA	NA
Gh_A08G1158	Gh_A10G0058	0.857637	undirected	NA	NA
Gh_A08G1158	Gh_A10G0064	0.859404	undirected	NA	NA
Gh_A08G1158	Gh_A10G0142	0.858437	undirected	NA	NA
Gh_A08G1158	Gh_A10G0165	0.858989	undirected	NA	NA
Gh_A08G1158	Gh_A10G0172	0.858989	undirected	NA	NA
Gh_A08G1158	Gh_A10G0173	0.852957	undirected	NA	NA
Gh_A08G1158	Gh_A10G0174	0.858989	undirected	NA	NA
Gh_A08G1158	Gh_A10G0175	0.858806	undirected	NA	NA
Gh_A08G1158	Gh_A10G0176	0.858989	undirected	NA	NA
Gh_A08G1158	Gh_A10G0177	0.858249	undirected	NA	NA
Gh_A08G1158	Gh_A10G0178	0.85895	undirected	NA	NA
Gh_A08G1158	Gh_A10G0179	0.859054	undirected	NA	NA
Gh_A08G1158	Gh_A10G0180	0.858989	undirected	NA	NA
Gh_A08G1158	Gh_A10G0181	0.858989	undirected	NA	NA
Gh_A08G1158	Gh_A10G0183	0.858989	undirected	NA	NA
Gh_A08G1158	Gh_A10G0184	0.856123	undirected	NA	NA
Gh_A08G1158	Gh_A10G0185	0.858989	undirected	NA	NA
Gh_A08G1158	Gh_A10G0186	0.859791	undirected	NA	NA
Gh_A08G1158	Gh_A10G0308	0.858498	undirected	NA	NA
Gh_A08G1158	Gh_A10G0452	0.85363	undirected	NA	NA
Gh_A08G1158	Gh_A10G0453	0.858932	undirected	NA	NA
Gh_A08G1158	Gh_A10G0645	0.859779	undirected	NA	NA
Gh_A08G1158	Gh_A10G0738	0.853032	undirected	NA	NA
Gh_A08G1158	Gh_A10G0751	0.856366	undirected	NA	NA
Gh_A08G1158	Gh_A10G0773	0.859228	undirected	NA	NA
Gh_A08G1158	Gh_A10G0847	0.858989	undirected	NA	NA
Gh_A08G1158	Gh_A10G0889	0.858989	undirected	NA	NA
Gh_A08G1158	Gh_A10G0906	0.858989	undirected	NA	NA
Gh_A08G1158	Gh_A10G0935	0.852116	undirected	NA	NA
Gh_A08G1158	Gh_A10G0941	0.851689	undirected	NA	NA
Gh_A08G1158	Gh_A10G0951	0.859738	undirected	NA	NA
Gh_A08G1158	Gh_A10G0968	0.859144	undirected	NA	NA
Gh_A08G1158	Gh_A10G1195	0.859319	undirected	NA	NA
Gh_A08G1158	Gh_A10G1385	0.858989	undirected	NA	NA
Gh_A08G1158	Gh_A10G1551	0.859626	undirected	NA	NA
Gh_A08G1158	Gh_A10G1901	0.858197	undirected	NA	NA
Gh_A08G1158	Gh_A10G1951	0.858213	undirected	NA	NA
Gh_A08G1158	Gh_A10G1961	0.851626	undirected	NA	NA
Gh_A08G1158	Gh_A10G1964	0.856576	undirected	NA	NA
Gh_A08G1158	Gh_A10G1965	0.855152	undirected	NA	NA
Gh_A08G1158	Gh_A10G1966	0.859473	undirected	NA	NA
Gh_A08G1158	Gh_A10G1967	0.859325	undirected	NA	NA
Gh_A08G1158	Gh_A10G2020	0.858989	undirected	NA	NA
Gh_A08G1158	Gh_A10G2032	0.851921	undirected	NA	NA
Gh_A08G1158	Gh_A10G2122	0.857588	undirected	NA	NA
Gh_A08G1158	Gh_A11G0051	0.859349	undirected	NA	NA
Gh_A08G1158	Gh_A11G0198	0.859901	undirected	NA	NA
Gh_A08G1158	Gh_A11G0240	0.857115	undirected	NA	NA
Gh_A08G1158	Gh_A11G0292	0.850418	undirected	NA	NA
Gh_A08G1158	Gh_A11G0322	0.858677	undirected	NA	NA
Gh_A08G1158	Gh_A11G0448	0.858667	undirected	NA	NA
Gh_A08G1158	Gh_A11G0531	0.8588	undirected	NA	NA
Gh_A08G1158	Gh_A11G0611	0.859636	undirected	NA	NA
Gh_A08G1158	Gh_A11G0790	0.856455	undirected	NA	NA
Gh_A08G1158	Gh_A11G0840	0.850877	undirected	NA	NA
Gh_A08G1158	Gh_A11G0979	0.854255	undirected	NA	NA
Gh_A08G1158	Gh_A11G0989	0.859706	undirected	NA	NA
Gh_A08G1158	Gh_A11G0992	0.858989	undirected	NA	NA
Gh_A08G1158	Gh_A11G0993	0.858989	undirected	NA	NA
Gh_A08G1158	Gh_A11G0994	0.859341	undirected	NA	NA
Gh_A08G1158	Gh_A11G0995	0.859641	undirected	NA	NA
Gh_A08G1158	Gh_A11G1020	0.850589	undirected	NA	NA
Gh_A08G1158	Gh_A11G1098	0.85968	undirected	NA	NA
Gh_A08G1158	Gh_A11G1204	0.85251	undirected	NA	NA
Gh_A08G1158	Gh_A11G1485	0.859766	undirected	NA	NA
Gh_A08G1158	Gh_A11G1549	0.859203	undirected	NA	NA
Gh_A08G1158	Gh_A11G1550	0.857805	undirected	NA	NA
Gh_A08G1158	Gh_A11G1676	0.853324	undirected	NA	NA
Gh_A08G1158	Gh_A11G1743	0.857143	undirected	NA	NA
Gh_A08G1158	Gh_A11G2075	0.855646	undirected	NA	NA
Gh_A08G1158	Gh_A11G2136	0.859743	undirected	NA	NA
Gh_A08G1158	Gh_A11G2220	0.859714	undirected	NA	NA
Gh_A08G1158	Gh_A11G2254	0.859064	undirected	NA	NA
Gh_A08G1158	Gh_A11G2309	0.858989	undirected	NA	NA
Gh_A08G1158	Gh_A11G2450	0.853983	undirected	NA	NA
Gh_A08G1158	Gh_A11G2482	0.855649	undirected	NA	NA
Gh_A08G1158	Gh_A11G2530	0.859085	undirected	NA	NA
Gh_A08G1158	Gh_A11G2627	0.858592	undirected	NA	NA
Gh_A08G1158	Gh_A11G2628	0.858894	undirected	NA	NA
Gh_A08G1158	Gh_A11G2629	0.854541	undirected	NA	NA
Gh_A08G1158	Gh_A11G2644	0.859768	undirected	NA	NA
Gh_A08G1158	Gh_A11G2659	0.859273	undirected	NA	NA
Gh_A08G1158	Gh_A11G2662	0.852114	undirected	NA	NA
Gh_A08G1158	Gh_A11G2666	0.857904	undirected	NA	NA
Gh_A08G1158	Gh_A11G2669	0.858501	undirected	NA	NA
Gh_A08G1158	Gh_A11G2689	0.858773	undirected	NA	NA
Gh_A08G1158	Gh_A11G2704	0.855692	undirected	NA	NA
Gh_A08G1158	Gh_A11G2714	0.859878	undirected	NA	NA
Gh_A08G1158	Gh_A11G2785	0.859876	undirected	NA	NA
Gh_A08G1158	Gh_A11G2786	0.859442	undirected	NA	NA
Gh_A08G1158	Gh_A11G2787	0.859659	undirected	NA	NA
Gh_A08G1158	Gh_A11G2788	0.859241	undirected	NA	NA
Gh_A08G1158	Gh_A11G2794	0.859194	undirected	NA	NA
Gh_A08G1158	Gh_A11G2905	0.852003	undirected	NA	NA
Gh_A08G1158	Gh_A11G2913	0.854713	undirected	NA	NA
Gh_A08G1158	Gh_A11G2946	0.856662	undirected	NA	NA
Gh_A08G1158	Gh_A12G0084	0.851919	undirected	NA	NA
Gh_A08G1158	Gh_A12G0095	0.855447	undirected	NA	NA
Gh_A08G1158	Gh_A12G0116	0.857309	undirected	NA	NA
Gh_A08G1158	Gh_A12G0129	0.852521	undirected	NA	NA
Gh_A08G1158	Gh_A12G0236	0.858685	undirected	NA	NA
Gh_A08G1158	Gh_A12G0344	0.857796	undirected	NA	NA
Gh_A08G1158	Gh_A12G0400	0.859814	undirected	NA	NA
Gh_A08G1158	Gh_A12G0466	0.859335	undirected	NA	NA
Gh_A08G1158	Gh_A12G0522	0.858699	undirected	NA	NA
Gh_A08G1158	Gh_A12G0678	0.858989	undirected	NA	NA
Gh_A08G1158	Gh_A12G0786	0.859574	undirected	NA	NA
Gh_A08G1158	Gh_A12G0868	0.858989	undirected	NA	NA
Gh_A08G1158	Gh_A12G0893	0.855125	undirected	NA	NA
Gh_A08G1158	Gh_A12G0904	0.853699	undirected	NA	NA
Gh_A08G1158	Gh_A12G0932	0.859098	undirected	NA	NA
Gh_A08G1158	Gh_A12G0947	0.858947	undirected	NA	NA
Gh_A08G1158	Gh_A12G0971	0.855867	undirected	NA	NA
Gh_A08G1158	Gh_A12G0987	0.858989	undirected	NA	NA
Gh_A08G1158	Gh_A12G1031	0.858781	undirected	NA	NA
Gh_A08G1158	Gh_A12G1043	0.859239	undirected	NA	NA
Gh_A08G1158	Gh_A12G1064	0.858659	undirected	NA	NA
Gh_A08G1158	Gh_A12G1111	0.85891	undirected	NA	NA
Gh_A08G1158	Gh_A12G1122	0.859828	undirected	NA	NA
Gh_A08G1158	Gh_A12G1156	0.859241	undirected	NA	NA
Gh_A08G1158	Gh_A12G1178	0.859681	undirected	NA	NA
Gh_A08G1158	Gh_A12G1179	0.859274	undirected	NA	NA
Gh_A08G1158	Gh_A12G1180	0.858989	undirected	NA	NA
Gh_A08G1158	Gh_A12G1216	0.859856	undirected	NA	NA
Gh_A08G1158	Gh_A12G1350	0.859333	undirected	NA	NA
Gh_A08G1158	Gh_A12G1360	0.853824	undirected	NA	NA
Gh_A08G1158	Gh_A12G1373	0.858989	undirected	NA	NA
Gh_A08G1158	Gh_A12G1434	0.857763	undirected	NA	NA
Gh_A08G1158	Gh_A12G1494	0.855617	undirected	NA	NA
Gh_A08G1158	Gh_A12G1587	0.850858	undirected	NA	NA
Gh_A08G1158	Gh_A12G1676	0.85798	undirected	NA	NA
Gh_A08G1158	Gh_A12G1699	0.857846	undirected	NA	NA
Gh_A08G1158	Gh_A12G1834	0.85918	undirected	NA	NA
Gh_A08G1158	Gh_A12G1891	0.859655	undirected	NA	NA
Gh_A08G1158	Gh_A12G2125	0.856262	undirected	NA	NA
Gh_A08G1158	Gh_A12G2126	0.853997	undirected	NA	NA
Gh_A08G1158	Gh_A12G2215	0.855361	undirected	NA	NA
Gh_A08G1158	Gh_A12G2385	0.859406	undirected	NA	NA
Gh_A08G1158	Gh_A12G2443	0.859606	undirected	NA	NA
Gh_A08G1158	Gh_A12G2508	0.859628	undirected	NA	NA
Gh_A08G1158	Gh_A13G0004	0.858855	undirected	NA	NA
Gh_A08G1158	Gh_A13G0097	0.858989	undirected	NA	NA
Gh_A08G1158	Gh_A13G0165	0.852295	undirected	NA	NA
Gh_A08G1158	Gh_A13G0187	0.856866	undirected	NA	NA
Gh_A08G1158	Gh_A13G0303	0.850681	undirected	NA	NA
Gh_A08G1158	Gh_A13G0326	0.859676	undirected	NA	NA
Gh_A08G1158	Gh_A13G0327	0.852848	undirected	NA	NA
Gh_A08G1158	Gh_A13G0422	0.858644	undirected	NA	NA
Gh_A08G1158	Gh_A13G0449	0.85962	undirected	NA	NA
Gh_A08G1158	Gh_A13G0498	0.854252	undirected	NA	NA
Gh_A08G1158	Gh_A13G0574	0.854025	undirected	NA	NA
Gh_A08G1158	Gh_A13G0629	0.859652	undirected	NA	NA
Gh_A08G1158	Gh_A13G0695	0.85903	undirected	NA	NA
Gh_A08G1158	Gh_A13G0711	0.85955	undirected	NA	NA
Gh_A08G1158	Gh_A13G0723	0.856726	undirected	NA	NA
Gh_A08G1158	Gh_A13G0732	0.854227	undirected	NA	NA
Gh_A08G1158	Gh_A13G0848	0.85934	undirected	NA	NA
Gh_A08G1158	Gh_A13G0849	0.859012	undirected	NA	NA
Gh_A08G1158	Gh_A13G0902	0.853508	undirected	NA	NA
Gh_A08G1158	Gh_A13G0933	0.851016	undirected	NA	NA
Gh_A08G1158	Gh_A13G0945	0.859531	undirected	NA	NA
Gh_A08G1158	Gh_A13G0972	0.85961	undirected	NA	NA
Gh_A08G1158	Gh_A13G1002	0.850246	undirected	NA	NA
Gh_A08G1158	Gh_A13G1100	0.858682	undirected	NA	NA
Gh_A08G1158	Gh_A13G1160	0.859819	undirected	NA	NA
Gh_A08G1158	Gh_A13G1193	0.859528	undirected	NA	NA
Gh_A08G1158	Gh_A13G1214	0.859437	undirected	NA	NA
Gh_A08G1158	Gh_A13G1215	0.854961	undirected	NA	NA
Gh_A08G1158	Gh_A13G1260	0.85755	undirected	NA	NA
Gh_A08G1158	Gh_A13G1337	0.858989	undirected	NA	NA
Gh_A08G1158	Gh_A13G1338	0.858901	undirected	NA	NA
Gh_A08G1158	Gh_A13G1429	0.850963	undirected	NA	NA
Gh_A08G1158	Gh_A13G1430	0.850857	undirected	NA	NA
Gh_A08G1158	Gh_A13G1431	0.858989	undirected	NA	NA
Gh_A08G1158	Gh_A13G1434	0.859193	undirected	NA	NA
Gh_A08G1158	Gh_A13G1447	0.857553	undirected	NA	NA
Gh_A08G1158	Gh_A13G1469	0.859185	undirected	NA	NA
Gh_A08G1158	Gh_A13G1514	0.858989	undirected	NA	NA
Gh_A08G1158	Gh_A13G1631	0.859318	undirected	NA	NA
Gh_A08G1158	Gh_A13G1730	0.858014	undirected	NA	NA
Gh_A08G1158	Gh_A13G1809	0.858864	undirected	NA	NA
Gh_A08G1158	Gh_A13G1835	0.85975	undirected	NA	NA
Gh_A08G1158	Gh_A13G1836	0.85974	undirected	NA	NA
Gh_A08G1158	Gh_A13G1837	0.859573	undirected	NA	NA
Gh_A08G1158	Gh_A13G1838	0.859705	undirected	NA	NA
Gh_A08G1158	Gh_A13G1839	0.858896	undirected	NA	NA
Gh_A08G1158	Gh_A13G1891	0.850511	undirected	NA	NA
Gh_A08G1158	Gh_A13G2039	0.856211	undirected	NA	NA
Gh_A08G1158	Gh_D01G0067	0.858921	undirected	NA	NA
Gh_A08G1158	Gh_D01G0087	0.859706	undirected	NA	NA
Gh_A08G1158	Gh_D01G0088	0.858982	undirected	NA	NA
Gh_A08G1158	Gh_D01G0117	0.859638	undirected	NA	NA
Gh_A08G1158	Gh_D01G0120	0.857144	undirected	NA	NA
Gh_A08G1158	Gh_D01G0122	0.859407	undirected	NA	NA
Gh_A08G1158	Gh_D01G0124	0.859442	undirected	NA	NA
Gh_A08G1158	Gh_D01G0125	0.859369	undirected	NA	NA
Gh_A08G1158	Gh_D01G0126	0.8595	undirected	NA	NA
Gh_A08G1158	Gh_D01G0127	0.859573	undirected	NA	NA
Gh_A08G1158	Gh_D01G0128	0.859452	undirected	NA	NA
Gh_A08G1158	Gh_D01G0129	0.859612	undirected	NA	NA
Gh_A08G1158	Gh_D01G0147	0.852774	undirected	NA	NA
Gh_A08G1158	Gh_D01G0165	0.858989	undirected	NA	NA
Gh_A08G1158	Gh_D01G0199	0.853968	undirected	NA	NA
Gh_A08G1158	Gh_D01G0222	0.85692	undirected	NA	NA
Gh_A08G1158	Gh_D01G0236	0.859492	undirected	NA	NA
Gh_A08G1158	Gh_D01G0237	0.858598	undirected	NA	NA
Gh_A08G1158	Gh_D01G0416	0.85993	undirected	NA	NA
Gh_A08G1158	Gh_D01G0462	0.858971	undirected	NA	NA
Gh_A08G1158	Gh_D01G0471	0.858744	undirected	NA	NA
Gh_A08G1158	Gh_D01G0593	0.851204	undirected	NA	NA
Gh_A08G1158	Gh_D01G0771	0.851951	undirected	NA	NA
Gh_A08G1158	Gh_D01G0876	0.859023	undirected	NA	NA
Gh_A08G1158	Gh_D01G0981	0.859275	undirected	NA	NA
Gh_A08G1158	Gh_D01G0994	0.856918	undirected	NA	NA
Gh_A08G1158	Gh_D01G1027	0.857944	undirected	NA	NA
Gh_A08G1158	Gh_D01G1310	0.859741	undirected	NA	NA
Gh_A08G1158	Gh_D01G1317	0.859387	undirected	NA	NA
Gh_A08G1158	Gh_D01G1329	0.857882	undirected	NA	NA
Gh_A08G1158	Gh_D01G1357	0.858989	undirected	NA	NA
Gh_A08G1158	Gh_D01G1404	0.859188	undirected	NA	NA
Gh_A08G1158	Gh_D01G1497	0.852228	undirected	NA	NA
Gh_A08G1158	Gh_D01G1506	0.852278	undirected	NA	NA
Gh_A08G1158	Gh_D01G1571	0.859525	undirected	NA	NA
Gh_A08G1158	Gh_D01G1614	0.858989	undirected	NA	NA
Gh_A08G1158	Gh_D01G1837	0.858627	undirected	NA	NA
Gh_A08G1158	Gh_D01G1887	0.859724	undirected	NA	NA
Gh_A08G1158	Gh_D01G1895	0.85072	undirected	NA	NA
Gh_A08G1158	Gh_D01G1918	0.859396	undirected	NA	NA
Gh_A08G1158	Gh_D01G1919	0.85938	undirected	NA	NA
Gh_A08G1158	Gh_D01G1925	0.857593	undirected	NA	NA
Gh_A08G1158	Gh_D01G1926	0.854778	undirected	NA	NA
Gh_A08G1158	Gh_D01G1942	0.853122	undirected	NA	NA
Gh_A08G1158	Gh_D01G1943	0.859754	undirected	NA	NA
Gh_A08G1158	Gh_D01G2059	0.859677	undirected	NA	NA
Gh_A08G1158	Gh_D01G2060	0.858849	undirected	NA	NA
Gh_A08G1158	Gh_D02G0018	0.850136	undirected	NA	NA
Gh_A08G1158	Gh_D02G0154	0.859275	undirected	NA	NA
Gh_A08G1158	Gh_D02G0275	0.850047	undirected	NA	NA
Gh_A08G1158	Gh_D02G0290	0.852767	undirected	NA	NA
Gh_A08G1158	Gh_D02G0300	0.858481	undirected	NA	NA
Gh_A08G1158	Gh_D02G0301	0.859598	undirected	NA	NA
Gh_A08G1158	Gh_D02G0308	0.855155	undirected	NA	NA
Gh_A08G1158	Gh_D02G0388	0.858517	undirected	NA	NA
Gh_A08G1158	Gh_D02G0460	0.853476	undirected	NA	NA
Gh_A08G1158	Gh_D02G0475	0.85988	undirected	NA	NA
Gh_A08G1158	Gh_D02G0476	0.850047	undirected	NA	NA
Gh_A08G1158	Gh_D02G0506	0.859759	undirected	NA	NA
Gh_A08G1158	Gh_D02G0597	0.857609	undirected	NA	NA
Gh_A08G1158	Gh_D02G0782	0.859137	undirected	NA	NA
Gh_A08G1158	Gh_D02G0829	0.859852	undirected	NA	NA
Gh_A08G1158	Gh_D02G0842	0.853348	undirected	NA	NA
Gh_A08G1158	Gh_D02G0855	0.859803	undirected	NA	NA
Gh_A08G1158	Gh_D02G0856	0.85975	undirected	NA	NA
Gh_A08G1158	Gh_D02G0930	0.85583	undirected	NA	NA
Gh_A08G1158	Gh_D02G0941	0.850018	undirected	NA	NA
Gh_A08G1158	Gh_D02G0948	0.856571	undirected	NA	NA
Gh_A08G1158	Gh_D02G1008	0.85651	undirected	NA	NA
Gh_A08G1158	Gh_D02G1289	0.857019	undirected	NA	NA
Gh_A08G1158	Gh_D02G1376	0.858989	undirected	NA	NA
Gh_A08G1158	Gh_D02G1412	0.851062	undirected	NA	NA
Gh_A08G1158	Gh_D02G1535	0.85966	undirected	NA	NA
Gh_A08G1158	Gh_D02G1549	0.858691	undirected	NA	NA
Gh_A08G1158	Gh_D02G1570	0.859647	undirected	NA	NA
Gh_A08G1158	Gh_D02G1580	0.859368	undirected	NA	NA
Gh_A08G1158	Gh_D02G1797	0.858989	undirected	NA	NA
Gh_A08G1158	Gh_D02G1833	0.857147	undirected	NA	NA
Gh_A08G1158	Gh_D02G1847	0.859329	undirected	NA	NA
Gh_A08G1158	Gh_D02G2011	0.859857	undirected	NA	NA
Gh_A08G1158	Gh_D02G2063	0.857095	undirected	NA	NA
Gh_A08G1158	Gh_D02G2085	0.854871	undirected	NA	NA
Gh_A08G1158	Gh_D02G2106	0.850494	undirected	NA	NA
Gh_A08G1158	Gh_D02G2169	0.859202	undirected	NA	NA
Gh_A08G1158	Gh_D02G2176	0.859926	undirected	NA	NA
Gh_A08G1158	Gh_D03G0031	0.854193	undirected	NA	NA
Gh_A08G1158	Gh_D03G0049	0.851208	undirected	NA	NA
Gh_A08G1158	Gh_D03G0120	0.858625	undirected	NA	NA
Gh_A08G1158	Gh_D03G0151	0.859679	undirected	NA	NA
Gh_A08G1158	Gh_D03G0270	0.858611	undirected	NA	NA
Gh_A08G1158	Gh_D03G0329	0.855147	undirected	NA	NA
Gh_A08G1158	Gh_D03G0344	0.859468	undirected	NA	NA
Gh_A08G1158	Gh_D03G0345	0.852022	undirected	NA	NA
Gh_A08G1158	Gh_D03G0423	0.8578	undirected	NA	NA
Gh_A08G1158	Gh_D03G0494	0.859544	undirected	NA	NA
Gh_A08G1158	Gh_D03G0495	0.85948	undirected	NA	NA
Gh_A08G1158	Gh_D03G0550	0.858989	undirected	NA	NA
Gh_A08G1158	Gh_D03G0722	0.858698	undirected	NA	NA
Gh_A08G1158	Gh_D03G0765	0.850405	undirected	NA	NA
Gh_A08G1158	Gh_D03G0853	0.858837	undirected	NA	NA
Gh_A08G1158	Gh_D03G0854	0.859189	undirected	NA	NA
Gh_A08G1158	Gh_D03G0909	0.85136	undirected	NA	NA
Gh_A08G1158	Gh_D03G0988	0.857935	undirected	NA	NA
Gh_A08G1158	Gh_D03G0990	0.859441	undirected	NA	NA
Gh_A08G1158	Gh_D03G0996	0.858497	undirected	NA	NA
Gh_A08G1158	Gh_D03G1057	0.859065	undirected	NA	NA
Gh_A08G1158	Gh_D03G1308	0.853268	undirected	NA	NA
Gh_A08G1158	Gh_D03G1431	0.85486	undirected	NA	NA
Gh_A08G1158	Gh_D03G1456	0.85933	undirected	NA	NA
Gh_A08G1158	Gh_D03G1460	0.859581	undirected	NA	NA
Gh_A08G1158	Gh_D03G1495	0.858955	undirected	NA	NA
Gh_A08G1158	Gh_D03G1653	0.851559	undirected	NA	NA
Gh_A08G1158	Gh_D04G0080	0.859447	undirected	NA	NA
Gh_A08G1158	Gh_D04G0171	0.852586	undirected	NA	NA
Gh_A08G1158	Gh_D04G0266	0.850062	undirected	NA	NA
Gh_A08G1158	Gh_D04G0275	0.857422	undirected	NA	NA
Gh_A08G1158	Gh_D04G0507	0.859848	undirected	NA	NA
Gh_A08G1158	Gh_D04G0710	0.859528	undirected	NA	NA
Gh_A08G1158	Gh_D04G0896	0.859864	undirected	NA	NA
Gh_A08G1158	Gh_D04G0907	0.854724	undirected	NA	NA
Gh_A08G1158	Gh_D04G0918	0.859719	undirected	NA	NA
Gh_A08G1158	Gh_D04G1104	0.851947	undirected	NA	NA
Gh_A08G1158	Gh_D04G1178	0.850812	undirected	NA	NA
Gh_A08G1158	Gh_D04G1261	0.859231	undirected	NA	NA
Gh_A08G1158	Gh_D04G1315	0.857166	undirected	NA	NA
Gh_A08G1158	Gh_D04G1355	0.853639	undirected	NA	NA
Gh_A08G1158	Gh_D04G1359	0.852528	undirected	NA	NA
Gh_A08G1158	Gh_D04G1597	0.858835	undirected	NA	NA
Gh_A08G1158	Gh_D04G1760	0.858989	undirected	NA	NA
Gh_A08G1158	Gh_D04G1779	0.853101	undirected	NA	NA
Gh_A08G1158	Gh_D04G1913	0.85958	undirected	NA	NA
Gh_A08G1158	Gh_D05G0014	0.852149	undirected	NA	NA
Gh_A08G1158	Gh_D05G0101	0.858989	undirected	NA	NA
Gh_A08G1158	Gh_D05G0360	0.858268	undirected	NA	NA
Gh_A08G1158	Gh_D05G0374	0.859315	undirected	NA	NA
Gh_A08G1158	Gh_D05G0413	0.851096	undirected	NA	NA
Gh_A08G1158	Gh_D05G0529	0.857298	undirected	NA	NA
Gh_A08G1158	Gh_D05G0631	0.85187	undirected	NA	NA
Gh_A08G1158	Gh_D05G0700	0.858989	undirected	NA	NA
Gh_A08G1158	Gh_D05G0748	0.859463	undirected	NA	NA
Gh_A08G1158	Gh_D05G0757	0.85621	undirected	NA	NA
Gh_A08G1158	Gh_D05G0923	0.858989	undirected	NA	NA
Gh_A08G1158	Gh_D05G1095	0.859715	undirected	NA	NA
Gh_A08G1158	Gh_D05G1096	0.859577	undirected	NA	NA
Gh_A08G1158	Gh_D05G1102	0.85602	undirected	NA	NA
Gh_A08G1158	Gh_D05G1105	0.853163	undirected	NA	NA
Gh_A08G1158	Gh_D05G1129	0.852536	undirected	NA	NA
Gh_A08G1158	Gh_D05G1149	0.857837	undirected	NA	NA
Gh_A08G1158	Gh_D05G1195	0.855826	undirected	NA	NA
Gh_A08G1158	Gh_D05G1402	0.858897	undirected	NA	NA
Gh_A08G1158	Gh_D05G1715	0.850145	undirected	NA	NA
Gh_A08G1158	Gh_D05G2318	0.856776	undirected	NA	NA
Gh_A08G1158	Gh_D05G2319	0.859525	undirected	NA	NA
Gh_A08G1158	Gh_D05G2323	0.858989	undirected	NA	NA
Gh_A08G1158	Gh_D05G2324	0.858989	undirected	NA	NA
Gh_A08G1158	Gh_D05G2325	0.858989	undirected	NA	NA
Gh_A08G1158	Gh_D05G2327	0.857937	undirected	NA	NA
Gh_A08G1158	Gh_D05G2328	0.853999	undirected	NA	NA
Gh_A08G1158	Gh_D05G2377	0.859554	undirected	NA	NA
Gh_A08G1158	Gh_D05G2424	0.855611	undirected	NA	NA
Gh_A08G1158	Gh_D05G2508	0.85554	undirected	NA	NA
Gh_A08G1158	Gh_D05G2618	0.859493	undirected	NA	NA
Gh_A08G1158	Gh_D05G2619	0.859494	undirected	NA	NA
Gh_A08G1158	Gh_D05G2883	0.858231	undirected	NA	NA
Gh_A08G1158	Gh_D05G2902	0.857844	undirected	NA	NA
Gh_A08G1158	Gh_D05G2961	0.859303	undirected	NA	NA
Gh_A08G1158	Gh_D05G2962	0.85971	undirected	NA	NA
Gh_A08G1158	Gh_D05G2974	0.859109	undirected	NA	NA
Gh_A08G1158	Gh_D05G3009	0.859634	undirected	NA	NA
Gh_A08G1158	Gh_D05G3010	0.859618	undirected	NA	NA
Gh_A08G1158	Gh_D05G3011	0.859599	undirected	NA	NA
Gh_A08G1158	Gh_D05G3082	0.859194	undirected	NA	NA
Gh_A08G1158	Gh_D05G3083	0.859095	undirected	NA	NA
Gh_A08G1158	Gh_D05G3084	0.858982	undirected	NA	NA
Gh_A08G1158	Gh_D05G3085	0.85052	undirected	NA	NA
Gh_A08G1158	Gh_D05G3156	0.858673	undirected	NA	NA
Gh_A08G1158	Gh_D05G3304	0.85944	undirected	NA	NA
Gh_A08G1158	Gh_D05G3305	0.85975	undirected	NA	NA
Gh_A08G1158	Gh_D05G3308	0.859121	undirected	NA	NA
Gh_A08G1158	Gh_D05G3354	0.858989	undirected	NA	NA
Gh_A08G1158	Gh_D05G3523	0.859636	undirected	NA	NA
Gh_A08G1158	Gh_D05G3575	0.858989	undirected	NA	NA
Gh_A08G1158	Gh_D05G3576	0.859428	undirected	NA	NA
Gh_A08G1158	Gh_D05G3586	0.859667	undirected	NA	NA
Gh_A08G1158	Gh_D05G3648	0.859204	undirected	NA	NA
Gh_A08G1158	Gh_D05G3649	0.859308	undirected	NA	NA
Gh_A08G1158	Gh_D05G3652	0.858808	undirected	NA	NA
Gh_A08G1158	Gh_D05G3698	0.859167	undirected	NA	NA
Gh_A08G1158	Gh_D06G0020	0.85383	undirected	NA	NA
Gh_A08G1158	Gh_D06G0050	0.859823	undirected	NA	NA
Gh_A08G1158	Gh_D06G0157	0.858539	undirected	NA	NA
Gh_A08G1158	Gh_D06G0262	0.859268	undirected	NA	NA
Gh_A08G1158	Gh_D06G0333	0.858989	undirected	NA	NA
Gh_A08G1158	Gh_D06G0436	0.860028	undirected	NA	NA
Gh_A08G1158	Gh_D06G0449	0.859179	undirected	NA	NA
Gh_A08G1158	Gh_D06G0473	0.858989	undirected	NA	NA
Gh_A08G1158	Gh_D06G0540	0.858989	undirected	NA	NA
Gh_A08G1158	Gh_D06G0677	0.857697	undirected	NA	NA
Gh_A08G1158	Gh_D06G0770	0.858989	undirected	NA	NA
Gh_A08G1158	Gh_D06G0838	0.856502	undirected	NA	NA
Gh_A08G1158	Gh_D06G1047	0.859868	undirected	NA	NA
Gh_A08G1158	Gh_D06G1141	0.857786	undirected	NA	NA
Gh_A08G1158	Gh_D06G1183	0.858989	undirected	NA	NA
Gh_A08G1158	Gh_D06G1236	0.851451	undirected	NA	NA
Gh_A08G1158	Gh_D06G1371	0.856015	undirected	NA	NA
Gh_A08G1158	Gh_D06G1388	0.859824	undirected	NA	NA
Gh_A08G1158	Gh_D06G1390	0.859918	undirected	NA	NA
Gh_A08G1158	Gh_D06G1499	0.858989	undirected	NA	NA
Gh_A08G1158	Gh_D06G1512	0.858989	undirected	NA	NA
Gh_A08G1158	Gh_D06G1531	0.857277	undirected	NA	NA
Gh_A08G1158	Gh_D06G1556	0.85865	undirected	NA	NA
Gh_A08G1158	Gh_D06G1837	0.85981	undirected	NA	NA
Gh_A08G1158	Gh_D06G2003	0.858299	undirected	NA	NA
Gh_A08G1158	Gh_D06G2048	0.858989	undirected	NA	NA
Gh_A08G1158	Gh_D06G2055	0.859465	undirected	NA	NA
Gh_A08G1158	Gh_D06G2056	0.858989	undirected	NA	NA
Gh_A08G1158	Gh_D06G2106	0.858989	undirected	NA	NA
Gh_A08G1158	Gh_D06G2117	0.854547	undirected	NA	NA
Gh_A08G1158	Gh_D06G2143	0.859765	undirected	NA	NA
Gh_A08G1158	Gh_D06G2187	0.859731	undirected	NA	NA
Gh_A08G1158	Gh_D06G2206	0.859629	undirected	NA	NA
Gh_A08G1158	Gh_D07G0022	0.859637	undirected	NA	NA
Gh_A08G1158	Gh_D07G0289	0.850106	undirected	NA	NA
Gh_A08G1158	Gh_D07G0295	0.858565	undirected	NA	NA
Gh_A08G1158	Gh_D07G0420	0.854674	undirected	NA	NA
Gh_A08G1158	Gh_D07G0485	0.859313	undirected	NA	NA
Gh_A08G1158	Gh_D07G0573	0.859639	undirected	NA	NA
Gh_A08G1158	Gh_D07G0604	0.858537	undirected	NA	NA
Gh_A08G1158	Gh_D07G0616	0.859809	undirected	NA	NA
Gh_A08G1158	Gh_D07G0851	0.859833	undirected	NA	NA
Gh_A08G1158	Gh_D07G0928	0.859845	undirected	NA	NA
Gh_A08G1158	Gh_D07G0949	0.856972	undirected	NA	NA
Gh_A08G1158	Gh_D07G0986	0.850704	undirected	NA	NA
Gh_A08G1158	Gh_D07G0987	0.858807	undirected	NA	NA
Gh_A08G1158	Gh_D07G1171	0.858294	undirected	NA	NA
Gh_A08G1158	Gh_D07G1198	0.859125	undirected	NA	NA
Gh_A08G1158	Gh_D07G1213	0.858989	undirected	NA	NA
Gh_A08G1158	Gh_D07G1251	0.859839	undirected	NA	NA
Gh_A08G1158	Gh_D07G1315	0.852371	undirected	NA	NA
Gh_A08G1158	Gh_D07G1332	0.851858	undirected	NA	NA
Gh_A08G1158	Gh_D07G1413	0.859627	undirected	NA	NA
Gh_A08G1158	Gh_D07G1414	0.858989	undirected	NA	NA
Gh_A08G1158	Gh_D07G1458	0.858162	undirected	NA	NA
Gh_A08G1158	Gh_D07G1503	0.853902	undirected	NA	NA
Gh_A08G1158	Gh_D07G1586	0.859444	undirected	NA	NA
Gh_A08G1158	Gh_D07G1587	0.859248	undirected	NA	NA
Gh_A08G1158	Gh_D07G1589	0.857828	undirected	NA	NA
Gh_A08G1158	Gh_D07G1623	0.858989	undirected	NA	NA
Gh_A08G1158	Gh_D07G1681	0.858768	undirected	NA	NA
Gh_A08G1158	Gh_D07G2188	0.859386	undirected	NA	NA
Gh_A08G1158	Gh_D07G2329	0.851482	undirected	NA	NA
Gh_A08G1158	Gh_D08G0004	0.854169	undirected	NA	NA
Gh_A08G1158	Gh_D08G0005	0.853475	undirected	NA	NA
Gh_A08G1158	Gh_D08G0052	0.85595	undirected	NA	NA
Gh_A08G1158	Gh_D08G0058	0.857451	undirected	NA	NA
Gh_A08G1158	Gh_D08G0066	0.856611	undirected	NA	NA
Gh_A08G1158	Gh_D08G0067	0.853839	undirected	NA	NA
Gh_A08G1158	Gh_D08G0069	0.857364	undirected	NA	NA
Gh_A08G1158	Gh_D08G0070	0.858989	undirected	NA	NA
Gh_A08G1158	Gh_D08G0071	0.859679	undirected	NA	NA
Gh_A08G1158	Gh_D08G0141	0.859611	undirected	NA	NA
Gh_A08G1158	Gh_D08G0142	0.859977	undirected	NA	NA
Gh_A08G1158	Gh_D08G0193	0.855977	undirected	NA	NA
Gh_A08G1158	Gh_D08G0257	0.859587	undirected	NA	NA
Gh_A08G1158	Gh_D08G0258	0.859486	undirected	NA	NA
Gh_A08G1158	Gh_D08G0352	0.851404	undirected	NA	NA
Gh_A08G1158	Gh_D08G0377	0.858332	undirected	NA	NA
Gh_A08G1158	Gh_D08G0403	0.852924	undirected	NA	NA
Gh_A08G1158	Gh_D08G0454	0.859138	undirected	NA	NA
Gh_A08G1158	Gh_D08G0460	0.855841	undirected	NA	NA
Gh_A08G1158	Gh_D08G0463	0.855603	undirected	NA	NA
Gh_A08G1158	Gh_D08G0490	0.852633	undirected	NA	NA
Gh_A08G1158	Gh_D08G0496	0.857516	undirected	NA	NA
Gh_A08G1158	Gh_D08G0535	0.858424	undirected	NA	NA
Gh_A08G1158	Gh_D08G0542	0.858989	undirected	NA	NA
Gh_A08G1158	Gh_D08G0543	0.859541	undirected	NA	NA
Gh_A08G1158	Gh_D08G0571	0.852592	undirected	NA	NA
Gh_A08G1158	Gh_D08G0805	0.858989	undirected	NA	NA
Gh_A08G1158	Gh_D08G0848	0.859615	undirected	NA	NA
Gh_A08G1158	Gh_D08G0849	0.859491	undirected	NA	NA
Gh_A08G1158	Gh_D08G0855	0.858989	undirected	NA	NA
Gh_A08G1158	Gh_D08G0876	0.855985	undirected	NA	NA
Gh_A08G1158	Gh_D08G0889	0.858989	undirected	NA	NA
Gh_A08G1158	Gh_D08G0895	0.858989	undirected	NA	NA
Gh_A08G1158	Gh_D08G0967	0.85874	undirected	NA	NA
Gh_A08G1158	Gh_D08G1021	0.852054	undirected	NA	NA
Gh_A08G1158	Gh_D08G1142	0.857867	undirected	NA	NA
Gh_A08G1158	Gh_D08G1151	0.853445	undirected	NA	NA
Gh_A08G1158	Gh_D08G1239	0.859248	undirected	NA	NA
Gh_A08G1158	Gh_D08G1290	0.858989	undirected	NA	NA
Gh_A08G1158	Gh_D08G1318	0.855824	undirected	NA	NA
Gh_A08G1158	Gh_D08G1327	0.859518	undirected	NA	NA
Gh_A08G1158	Gh_D08G1349	0.859812	undirected	NA	NA
Gh_A08G1158	Gh_D08G1440	0.859865	undirected	NA	NA
Gh_A08G1158	Gh_D08G1447	0.858406	undirected	NA	NA
Gh_A08G1158	Gh_D08G1708	0.85245	undirected	NA	NA
Gh_A08G1158	Gh_D08G1920	0.858989	undirected	NA	NA
Gh_A08G1158	Gh_D08G1921	0.859384	undirected	NA	NA
Gh_A08G1158	Gh_D08G1940	0.859539	undirected	NA	NA
Gh_A08G1158	Gh_D08G1947	0.859459	undirected	NA	NA
Gh_A08G1158	Gh_D08G2010	0.85955	undirected	NA	NA
Gh_A08G1158	Gh_D08G2191	0.858613	undirected	NA	NA
Gh_A08G1158	Gh_D08G2205	0.859844	undirected	NA	NA
Gh_A08G1158	Gh_D08G2294	0.850323	undirected	NA	NA
Gh_A08G1158	Gh_D08G2301	0.859803	undirected	NA	NA
Gh_A08G1158	Gh_D08G2399	0.859714	undirected	NA	NA
Gh_A08G1158	Gh_D08G2422	0.858989	undirected	NA	NA
Gh_A08G1158	Gh_D08G2426	0.857339	undirected	NA	NA
Gh_A08G1158	Gh_D08G2439	0.850556	undirected	NA	NA
Gh_A08G1158	Gh_D08G2465	0.858679	undirected	NA	NA
Gh_A08G1158	Gh_D08G2469	0.856148	undirected	NA	NA
Gh_A08G1158	Gh_D08G2500	0.853565	undirected	NA	NA
Gh_A08G1158	Gh_D08G2515	0.858114	undirected	NA	NA
Gh_A08G1158	Gh_D08G2520	0.859732	undirected	NA	NA
Gh_A08G1158	Gh_D08G2521	0.859688	undirected	NA	NA
Gh_A08G1158	Gh_D08G2522	0.859575	undirected	NA	NA
Gh_A08G1158	Gh_D08G2523	0.859668	undirected	NA	NA
Gh_A08G1158	Gh_D08G2553	0.8588	undirected	NA	NA
Gh_A08G1158	Gh_D08G2576	0.859676	undirected	NA	NA
Gh_A08G1158	Gh_D08G2580	0.859221	undirected	NA	NA
Gh_A08G1158	Gh_D08G2640	0.850277	undirected	NA	NA
Gh_A08G1158	Gh_D09G0041	0.851698	undirected	NA	NA
Gh_A08G1158	Gh_D09G0044	0.854322	undirected	NA	NA
Gh_A08G1158	Gh_D09G0114	0.855103	undirected	NA	NA
Gh_A08G1158	Gh_D09G0120	0.858783	undirected	NA	NA
Gh_A08G1158	Gh_D09G0190	0.853964	undirected	NA	NA
Gh_A08G1158	Gh_D09G0192	0.858536	undirected	NA	NA
Gh_A08G1158	Gh_D09G0204	0.859707	undirected	NA	NA
Gh_A08G1158	Gh_D09G0328	0.859593	undirected	NA	NA
Gh_A08G1158	Gh_D09G0420	0.854145	undirected	NA	NA
Gh_A08G1158	Gh_D09G0544	0.858989	undirected	NA	NA
Gh_A08G1158	Gh_D09G0569	0.857076	undirected	NA	NA
Gh_A08G1158	Gh_D09G0608	0.859556	undirected	NA	NA
Gh_A08G1158	Gh_D09G0620	0.85793	undirected	NA	NA
Gh_A08G1158	Gh_D09G0642	0.858989	undirected	NA	NA
Gh_A08G1158	Gh_D09G0696	0.850404	undirected	NA	NA
Gh_A08G1158	Gh_D09G0768	0.858495	undirected	NA	NA
Gh_A08G1158	Gh_D09G0790	0.85139	undirected	NA	NA
Gh_A08G1158	Gh_D09G0793	0.855134	undirected	NA	NA
Gh_A08G1158	Gh_D09G0807	0.852065	undirected	NA	NA
Gh_A08G1158	Gh_D09G0985	0.851598	undirected	NA	NA
Gh_A08G1158	Gh_D09G1053	0.858601	undirected	NA	NA
Gh_A08G1158	Gh_D09G1054	0.857942	undirected	NA	NA
Gh_A08G1158	Gh_D09G1273	0.858929	undirected	NA	NA
Gh_A08G1158	Gh_D09G1369	0.854068	undirected	NA	NA
Gh_A08G1158	Gh_D09G1470	0.859533	undirected	NA	NA
Gh_A08G1158	Gh_D09G1472	0.859737	undirected	NA	NA
Gh_A08G1158	Gh_D09G1611	0.859434	undirected	NA	NA
Gh_A08G1158	Gh_D09G1620	0.850165	undirected	NA	NA
Gh_A08G1158	Gh_D09G1621	0.859763	undirected	NA	NA
Gh_A08G1158	Gh_D09G1636	0.852548	undirected	NA	NA
Gh_A08G1158	Gh_D09G1653	0.853577	undirected	NA	NA
Gh_A08G1158	Gh_D09G1712	0.858957	undirected	NA	NA
Gh_A08G1158	Gh_D09G1719	0.859152	undirected	NA	NA
Gh_A08G1158	Gh_D09G1721	0.85977	undirected	NA	NA
Gh_A08G1158	Gh_D09G1722	0.859362	undirected	NA	NA
Gh_A08G1158	Gh_D09G1723	0.858505	undirected	NA	NA
Gh_A08G1158	Gh_D09G1828	0.85955	undirected	NA	NA
Gh_A08G1158	Gh_D09G1850	0.858989	undirected	NA	NA
Gh_A08G1158	Gh_D09G1875	0.857037	undirected	NA	NA
Gh_A08G1158	Gh_D09G1894	0.857842	undirected	NA	NA
Gh_A08G1158	Gh_D09G1933	0.857203	undirected	NA	NA
Gh_A08G1158	Gh_D09G1980	0.859161	undirected	NA	NA
Gh_A08G1158	Gh_D09G1981	0.859487	undirected	NA	NA
Gh_A08G1158	Gh_D09G1982	0.858685	undirected	NA	NA
Gh_A08G1158	Gh_D09G1998	0.858989	undirected	NA	NA
Gh_A08G1158	Gh_D09G2040	0.852601	undirected	NA	NA
Gh_A08G1158	Gh_D09G2134	0.859943	undirected	NA	NA
Gh_A08G1158	Gh_D09G2136	0.858989	undirected	NA	NA
Gh_A08G1158	Gh_D09G2171	0.858424	undirected	NA	NA
Gh_A08G1158	Gh_D09G2173	0.8595	undirected	NA	NA
Gh_A08G1158	Gh_D09G2190	0.859274	undirected	NA	NA
Gh_A08G1158	Gh_D09G2199	0.858335	undirected	NA	NA
Gh_A08G1158	Gh_D09G2208	0.85976	undirected	NA	NA
Gh_A08G1158	Gh_D09G2235	0.854247	undirected	NA	NA
Gh_A08G1158	Gh_D09G2257	0.858989	undirected	NA	NA
Gh_A08G1158	Gh_D09G2262	0.859262	undirected	NA	NA
Gh_A08G1158	Gh_D09G2288	0.858871	undirected	NA	NA
Gh_A08G1158	Gh_D09G2289	0.859704	undirected	NA	NA
Gh_A08G1158	Gh_D09G2290	0.859766	undirected	NA	NA
Gh_A08G1158	Gh_D09G2291	0.859736	undirected	NA	NA
Gh_A08G1158	Gh_D09G2292	0.859735	undirected	NA	NA
Gh_A08G1158	Gh_D09G2303	0.858858	undirected	NA	NA
Gh_A08G1158	Gh_D09G2413	0.855337	undirected	NA	NA
Gh_A08G1158	Gh_D10G0013	0.850969	undirected	NA	NA
Gh_A08G1158	Gh_D10G0040	0.85844	undirected	NA	NA
Gh_A08G1158	Gh_D10G0065	0.858474	undirected	NA	NA
Gh_A08G1158	Gh_D10G0469	0.851096	undirected	NA	NA
Gh_A08G1158	Gh_D10G0470	0.858391	undirected	NA	NA
Gh_A08G1158	Gh_D10G0555	0.858976	undirected	NA	NA
Gh_A08G1158	Gh_D10G0632	0.858989	undirected	NA	NA
Gh_A08G1158	Gh_D10G0749	0.859164	undirected	NA	NA
Gh_A08G1158	Gh_D10G0754	0.858989	undirected	NA	NA
Gh_A08G1158	Gh_D10G0771	0.85964	undirected	NA	NA
Gh_A08G1158	Gh_D10G0826	0.856279	undirected	NA	NA
Gh_A08G1158	Gh_D10G0841	0.855773	undirected	NA	NA
Gh_A08G1158	Gh_D10G0850	0.858989	undirected	NA	NA
Gh_A08G1158	Gh_D10G0860	0.858989	undirected	NA	NA
Gh_A08G1158	Gh_D10G0993	0.859278	undirected	NA	NA
Gh_A08G1158	Gh_D10G1013	0.854715	undirected	NA	NA
Gh_A08G1158	Gh_D10G1014	0.858166	undirected	NA	NA
Gh_A08G1158	Gh_D10G1015	0.854137	undirected	NA	NA
Gh_A08G1158	Gh_D10G1054	0.853113	undirected	NA	NA
Gh_A08G1158	Gh_D10G1068	0.853846	undirected	NA	NA
Gh_A08G1158	Gh_D10G1070	0.858989	undirected	NA	NA
Gh_A08G1158	Gh_D10G1165	0.858901	undirected	NA	NA
Gh_A08G1158	Gh_D10G1303	0.858369	undirected	NA	NA
Gh_A08G1158	Gh_D10G1489	0.858078	undirected	NA	NA
Gh_A08G1158	Gh_D10G1607	0.85899	undirected	NA	NA
Gh_A08G1158	Gh_D10G1608	0.859375	undirected	NA	NA
Gh_A08G1158	Gh_D10G1665	0.858874	undirected	NA	NA
Gh_A08G1158	Gh_D10G1799	0.859062	undirected	NA	NA
Gh_A08G1158	Gh_D10G1813	0.858989	undirected	NA	NA
Gh_A08G1158	Gh_D10G2075	0.85897	undirected	NA	NA
Gh_A08G1158	Gh_D10G2154	0.851689	undirected	NA	NA
Gh_A08G1158	Gh_D10G2181	0.858566	undirected	NA	NA
Gh_A08G1158	Gh_D10G2246	0.859786	undirected	NA	NA
Gh_A08G1158	Gh_D10G2247	0.859711	undirected	NA	NA
Gh_A08G1158	Gh_D10G2249	0.859426	undirected	NA	NA
Gh_A08G1158	Gh_D11G0055	0.858445	undirected	NA	NA
Gh_A08G1158	Gh_D11G0105	0.857566	undirected	NA	NA
Gh_A08G1158	Gh_D11G0209	0.859739	undirected	NA	NA
Gh_A08G1158	Gh_D11G0255	0.85075	undirected	NA	NA
Gh_A08G1158	Gh_D11G0299	0.854931	undirected	NA	NA
Gh_A08G1158	Gh_D11G0304	0.85981	undirected	NA	NA
Gh_A08G1158	Gh_D11G0360	0.85037	undirected	NA	NA
Gh_A08G1158	Gh_D11G0378	0.856272	undirected	NA	NA
Gh_A08G1158	Gh_D11G0535	0.854608	undirected	NA	NA
Gh_A08G1158	Gh_D11G0617	0.858058	undirected	NA	NA
Gh_A08G1158	Gh_D11G0627	0.8591	undirected	NA	NA
Gh_A08G1158	Gh_D11G0699	0.859416	undirected	NA	NA
Gh_A08G1158	Gh_D11G0731	0.85968	undirected	NA	NA
Gh_A08G1158	Gh_D11G0735	0.85232	undirected	NA	NA
Gh_A08G1158	Gh_D11G0857	0.851139	undirected	NA	NA
Gh_A08G1158	Gh_D11G0893	0.852042	undirected	NA	NA
Gh_A08G1158	Gh_D11G0921	0.852341	undirected	NA	NA
Gh_A08G1158	Gh_D11G0983	0.850117	undirected	NA	NA
Gh_A08G1158	Gh_D11G1113	0.858989	undirected	NA	NA
Gh_A08G1158	Gh_D11G1137	0.859759	undirected	NA	NA
Gh_A08G1158	Gh_D11G1138	0.859524	undirected	NA	NA
Gh_A08G1158	Gh_D11G1139	0.859674	undirected	NA	NA
Gh_A08G1158	Gh_D11G1226	0.852344	undirected	NA	NA
Gh_A08G1158	Gh_D11G1248	0.859851	undirected	NA	NA
Gh_A08G1158	Gh_D11G1402	0.858989	undirected	NA	NA
Gh_A08G1158	Gh_D11G1541	0.857752	undirected	NA	NA
Gh_A08G1158	Gh_D11G1568	0.858938	undirected	NA	NA
Gh_A08G1158	Gh_D11G1643	0.859771	undirected	NA	NA
Gh_A08G1158	Gh_D11G1704	0.858312	undirected	NA	NA
Gh_A08G1158	Gh_D11G1902	0.858903	undirected	NA	NA
Gh_A08G1158	Gh_D11G1982	0.85044	undirected	NA	NA
Gh_A08G1158	Gh_D11G2164	0.852449	undirected	NA	NA
Gh_A08G1158	Gh_D11G2268	0.85823	undirected	NA	NA
Gh_A08G1158	Gh_D11G2381	0.851358	undirected	NA	NA
Gh_A08G1158	Gh_D11G2444	0.859634	undirected	NA	NA
Gh_A08G1158	Gh_D11G2504	0.859711	undirected	NA	NA
Gh_A08G1158	Gh_D11G2505	0.85952	undirected	NA	NA
Gh_A08G1158	Gh_D11G2508	0.859367	undirected	NA	NA
Gh_A08G1158	Gh_D11G2512	0.859167	undirected	NA	NA
Gh_A08G1158	Gh_D11G2513	0.859496	undirected	NA	NA
Gh_A08G1158	Gh_D11G2514	0.859167	undirected	NA	NA
Gh_A08G1158	Gh_D11G2515	0.859149	undirected	NA	NA
Gh_A08G1158	Gh_D11G2516	0.859492	undirected	NA	NA
Gh_A08G1158	Gh_D11G2529	0.859689	undirected	NA	NA
Gh_A08G1158	Gh_D11G2565	0.859321	undirected	NA	NA
Gh_A08G1158	Gh_D11G2574	0.854522	undirected	NA	NA
Gh_A08G1158	Gh_D11G2619	0.854267	undirected	NA	NA
Gh_A08G1158	Gh_D11G2768	0.854051	undirected	NA	NA
Gh_A08G1158	Gh_D11G2804	0.850486	undirected	NA	NA
Gh_A08G1158	Gh_D11G2864	0.850846	undirected	NA	NA
Gh_A08G1158	Gh_D11G2878	0.859205	undirected	NA	NA
Gh_A08G1158	Gh_D11G2882	0.858499	undirected	NA	NA
Gh_A08G1158	Gh_D11G3007	0.858989	undirected	NA	NA
Gh_A08G1158	Gh_D11G3008	0.854903	undirected	NA	NA
Gh_A08G1158	Gh_D11G3021	0.858903	undirected	NA	NA
Gh_A08G1158	Gh_D11G3028	0.859234	undirected	NA	NA
Gh_A08G1158	Gh_D11G3030	0.859157	undirected	NA	NA
Gh_A08G1158	Gh_D11G3034	0.851573	undirected	NA	NA
Gh_A08G1158	Gh_D11G3049	0.85899	undirected	NA	NA
Gh_A08G1158	Gh_D11G3061	0.857481	undirected	NA	NA
Gh_A08G1158	Gh_D11G3068	0.859753	undirected	NA	NA
Gh_A08G1158	Gh_D11G3124	0.859535	undirected	NA	NA
Gh_A08G1158	Gh_D11G3125	0.859863	undirected	NA	NA
Gh_A08G1158	Gh_D11G3126	0.859443	undirected	NA	NA
Gh_A08G1158	Gh_D11G3127	0.85965	undirected	NA	NA
Gh_A08G1158	Gh_D11G3128	0.859344	undirected	NA	NA
Gh_A08G1158	Gh_D11G3129	0.859226	undirected	NA	NA
Gh_A08G1158	Gh_D11G3130	0.859772	undirected	NA	NA
Gh_A08G1158	Gh_D11G3131	0.859153	undirected	NA	NA
Gh_A08G1158	Gh_D11G3132	0.859021	undirected	NA	NA
Gh_A08G1158	Gh_D11G3133	0.859257	undirected	NA	NA
Gh_A08G1158	Gh_D11G3134	0.859257	undirected	NA	NA
Gh_A08G1158	Gh_D11G3142	0.858759	undirected	NA	NA
Gh_A08G1158	Gh_D11G3259	0.857741	undirected	NA	NA
Gh_A08G1158	Gh_D11G3299	0.85627	undirected	NA	NA
Gh_A08G1158	Gh_D12G0108	0.856066	undirected	NA	NA
Gh_A08G1158	Gh_D12G0129	0.854938	undirected	NA	NA
Gh_A08G1158	Gh_D12G0231	0.855552	undirected	NA	NA
Gh_A08G1158	Gh_D12G0268	0.859773	undirected	NA	NA
Gh_A08G1158	Gh_D12G0318	0.858751	undirected	NA	NA
Gh_A08G1158	Gh_D12G0468	0.860001	undirected	NA	NA
Gh_A08G1158	Gh_D12G0536	0.858206	undirected	NA	NA
Gh_A08G1158	Gh_D12G0708	0.859624	undirected	NA	NA
Gh_A08G1158	Gh_D12G0837	0.859448	undirected	NA	NA
Gh_A08G1158	Gh_D12G0895	0.850892	undirected	NA	NA
Gh_A08G1158	Gh_D12G0907	0.858989	undirected	NA	NA
Gh_A08G1158	Gh_D12G0922	0.858856	undirected	NA	NA
Gh_A08G1158	Gh_D12G0949	0.858987	undirected	NA	NA
Gh_A08G1158	Gh_D12G0979	0.856242	undirected	NA	NA
Gh_A08G1158	Gh_D12G0994	0.857239	undirected	NA	NA
Gh_A08G1158	Gh_D12G0995	0.851064	undirected	NA	NA
Gh_A08G1158	Gh_D12G1023	0.858989	undirected	NA	NA
Gh_A08G1158	Gh_D12G1058	0.851484	undirected	NA	NA
Gh_A08G1158	Gh_D12G1083	0.859036	undirected	NA	NA
Gh_A08G1158	Gh_D12G1107	0.858989	undirected	NA	NA
Gh_A08G1158	Gh_D12G1150	0.859697	undirected	NA	NA
Gh_A08G1158	Gh_D12G1187	0.857185	undirected	NA	NA
Gh_A08G1158	Gh_D12G1204	0.853616	undirected	NA	NA
Gh_A08G1158	Gh_D12G1236	0.859653	undirected	NA	NA
Gh_A08G1158	Gh_D12G1250	0.859523	undirected	NA	NA
Gh_A08G1158	Gh_D12G1298	0.859802	undirected	NA	NA
Gh_A08G1158	Gh_D12G1299	0.857937	undirected	NA	NA
Gh_A08G1158	Gh_D12G1339	0.859862	undirected	NA	NA
Gh_A08G1158	Gh_D12G1475	0.859005	undirected	NA	NA
Gh_A08G1158	Gh_D12G1483	0.858618	undirected	NA	NA
Gh_A08G1158	Gh_D12G1553	0.857248	undirected	NA	NA
Gh_A08G1158	Gh_D12G1620	0.851456	undirected	NA	NA
Gh_A08G1158	Gh_D12G1719	0.850315	undirected	NA	NA
Gh_A08G1158	Gh_D12G1833	0.853904	undirected	NA	NA
Gh_A08G1158	Gh_D12G1862	0.859586	undirected	NA	NA
Gh_A08G1158	Gh_D12G1936	0.859187	undirected	NA	NA
Gh_A08G1158	Gh_D12G1937	0.859176	undirected	NA	NA
Gh_A08G1158	Gh_D12G1938	0.859468	undirected	NA	NA
Gh_A08G1158	Gh_D12G1939	0.859554	undirected	NA	NA
Gh_A08G1158	Gh_D12G1942	0.858916	undirected	NA	NA
Gh_A08G1158	Gh_D12G1961	0.850322	undirected	NA	NA
Gh_A08G1158	Gh_D12G2071	0.857002	undirected	NA	NA
Gh_A08G1158	Gh_D12G2305	0.852822	undirected	NA	NA
Gh_A08G1158	Gh_D12G2513	0.856872	undirected	NA	NA
Gh_A08G1158	Gh_D12G2569	0.859041	undirected	NA	NA
Gh_A08G1158	Gh_D12G2635	0.859694	undirected	NA	NA
Gh_A08G1158	Gh_D13G0008	0.859245	undirected	NA	NA
Gh_A08G1158	Gh_D13G0019	0.859307	undirected	NA	NA
Gh_A08G1158	Gh_D13G0112	0.85594	undirected	NA	NA
Gh_A08G1158	Gh_D13G0202	0.851514	undirected	NA	NA
Gh_A08G1158	Gh_D13G0319	0.850446	undirected	NA	NA
Gh_A08G1158	Gh_D13G0341	0.857558	undirected	NA	NA
Gh_A08G1158	Gh_D13G0365	0.859733	undirected	NA	NA
Gh_A08G1158	Gh_D13G0366	0.857878	undirected	NA	NA
Gh_A08G1158	Gh_D13G0471	0.858554	undirected	NA	NA
Gh_A08G1158	Gh_D13G0554	0.859227	undirected	NA	NA
Gh_A08G1158	Gh_D13G0695	0.859603	undirected	NA	NA
Gh_A08G1158	Gh_D13G0699	0.859759	undirected	NA	NA
Gh_A08G1158	Gh_D13G0701	0.859804	undirected	NA	NA
Gh_A08G1158	Gh_D13G0714	0.856873	undirected	NA	NA
Gh_A08G1158	Gh_D13G0819	0.859272	undirected	NA	NA
Gh_A08G1158	Gh_D13G0834	0.856843	undirected	NA	NA
Gh_A08G1158	Gh_D13G0848	0.85766	undirected	NA	NA
Gh_A08G1158	Gh_D13G0856	0.851774	undirected	NA	NA
Gh_A08G1158	Gh_D13G0886	0.858989	undirected	NA	NA
Gh_A08G1158	Gh_D13G1096	0.859757	undirected	NA	NA
Gh_A08G1158	Gh_D13G1097	0.85641	undirected	NA	NA
Gh_A08G1158	Gh_D13G1148	0.859963	undirected	NA	NA
Gh_A08G1158	Gh_D13G1184	0.858581	undirected	NA	NA
Gh_A08G1158	Gh_D13G1197	0.859718	undirected	NA	NA
Gh_A08G1158	Gh_D13G1221	0.859491	undirected	NA	NA
Gh_A08G1158	Gh_D13G1254	0.85076	undirected	NA	NA
Gh_A08G1158	Gh_D13G1315	0.852468	undirected	NA	NA
Gh_A08G1158	Gh_D13G1365	0.859524	undirected	NA	NA
Gh_A08G1158	Gh_D13G1377	0.858989	undirected	NA	NA
Gh_A08G1158	Gh_D13G1447	0.859552	undirected	NA	NA
Gh_A08G1158	Gh_D13G1487	0.859609	undirected	NA	NA
Gh_A08G1158	Gh_D13G1510	0.859437	undirected	NA	NA
Gh_A08G1158	Gh_D13G1511	0.858985	undirected	NA	NA
Gh_A08G1158	Gh_D13G1645	0.859009	undirected	NA	NA
Gh_A08G1158	Gh_D13G1646	0.857271	undirected	NA	NA
Gh_A08G1158	Gh_D13G1663	0.854085	undirected	NA	NA
Gh_A08G1158	Gh_D13G1750	0.852962	undirected	NA	NA
Gh_A08G1158	Gh_D13G1757	0.851791	undirected	NA	NA
Gh_A08G1158	Gh_D13G1778	0.85157	undirected	NA	NA
Gh_A08G1158	Gh_D13G1814	0.859445	undirected	NA	NA
Gh_A08G1158	Gh_D13G1844	0.859744	undirected	NA	NA
Gh_A08G1158	Gh_D13G1881	0.856314	undirected	NA	NA
Gh_A08G1158	Gh_D13G1995	0.85991	undirected	NA	NA
Gh_A08G1158	Gh_D13G2078	0.856111	undirected	NA	NA
Gh_A08G1158	Gh_D13G2201	0.8597	undirected	NA	NA
Gh_A08G1158	Gh_D13G2202	0.859789	undirected	NA	NA
Gh_A08G1158	Gh_D13G2203	0.859501	undirected	NA	NA
Gh_A08G1158	Gh_D13G2204	0.859136	undirected	NA	NA
Gh_A08G1158	Gh_D13G2402	0.85153	undirected	NA	NA
Gh_A08G1158	Gh_D13G2414	0.850121	undirected	NA	NA
Gh_A08G1158	Gh_Sca100639G01	0.858305	undirected	NA	NA
Gh_A08G1158	Gh_A04G1420	0.858989	undirected	NA	NA
Gh_A08G1158	Gh_A04G1422	0.859768	undirected	NA	NA
Gh_A08G1158	Gh_A04G1443	0.858989	undirected	NA	NA
Gh_A08G1158	Gh_A01G2078	0.858989	undirected	NA	NA
Gh_A08G1158	Gh_Sca104120G01	0.854159	undirected	NA	NA
Gh_A08G1158	Gh_Sca104324G01	0.859711	undirected	NA	NA
Gh_A08G1158	Gh_Sca105683G01	0.854861	undirected	NA	NA
Gh_A08G1158	Gh_Sca011471G01	0.85184	undirected	NA	NA
Gh_A08G1158	Gh_Sca115576G01	0.852399	undirected	NA	NA
Gh_A08G1158	Gh_Sca117685G01	0.858494	undirected	NA	NA
Gh_A08G1158	Gh_Sca011774G01	0.859792	undirected	NA	NA
Gh_A08G1158	Gh_Sca011881G01	0.85893	undirected	NA	NA
Gh_A08G1158	Gh_Sca011956G01	0.858312	undirected	NA	NA
Gh_A08G1158	Gh_Sca119962G01	0.858989	undirected	NA	NA
Gh_A08G1158	Gh_A05G3699	0.858989	undirected	NA	NA
Gh_A08G1158	Gh_A05G3702	0.857836	undirected	NA	NA
Gh_A08G1158	Gh_A05G3704	0.858989	undirected	NA	NA
Gh_A08G1158	Gh_A05G3706	0.850431	undirected	NA	NA
Gh_A08G1158	Gh_A05G3906	0.852687	undirected	NA	NA
Gh_A08G1158	Gh_A05G3934	0.85941	undirected	NA	NA
Gh_A08G1158	Gh_Sca125078G01	0.858989	undirected	NA	NA
Gh_A08G1158	Gh_A06G1832	0.851659	undirected	NA	NA
Gh_A08G1158	Gh_A06G1850	0.850831	undirected	NA	NA
Gh_A08G1158	Gh_A06G1880	0.859484	undirected	NA	NA
Gh_A08G1158	Gh_A06G1909	0.858919	undirected	NA	NA
Gh_A08G1158	Gh_Sca126811G01	0.85228	undirected	NA	NA
Gh_A08G1158	Gh_A01G2113	0.856302	undirected	NA	NA
Gh_A08G1158	Gh_A06G1933	0.855771	undirected	NA	NA
Gh_A08G1158	Gh_Sca013347G01	0.858231	undirected	NA	NA
Gh_A08G1158	Gh_Sca133515G01	0.858989	undirected	NA	NA
Gh_A08G1158	Gh_Sca133849G01	0.851215	undirected	NA	NA
Gh_A08G1158	Gh_A06G2019	0.859621	undirected	NA	NA
Gh_A08G1158	Gh_A06G2048	0.856988	undirected	NA	NA
Gh_A08G1158	Gh_Sca140707G01	0.858421	undirected	NA	NA
Gh_A08G1158	Gh_Sca143666G01	0.852959	undirected	NA	NA
Gh_A08G1158	Gh_A06G2079	0.859635	undirected	NA	NA
Gh_A08G1158	Gh_Sca144262G01	0.854558	undirected	NA	NA
Gh_A08G1158	Gh_Sca147440G01	0.859437	undirected	NA	NA
Gh_A08G1158	Gh_Sca147597G01	0.859045	undirected	NA	NA
Gh_A08G1158	Gh_Sca015390G01	0.858874	undirected	NA	NA
Gh_A08G1158	Gh_A06G2116	0.854586	undirected	NA	NA
Gh_A08G1158	Gh_Sca016012G01	0.858989	undirected	NA	NA
Gh_A08G1158	Gh_Sca164073G01	0.858989	undirected	NA	NA
Gh_A08G1158	Gh_Sca166726G01	0.858989	undirected	NA	NA
Gh_A08G1158	Gh_Sca017494G01	0.858432	undirected	NA	NA
Gh_A08G1158	Gh_Sca175961G01	0.858989	undirected	NA	NA
Gh_A08G1158	Gh_Sca178996G01	0.853882	undirected	NA	NA
Gh_A08G1158	Gh_A07G2207	0.859934	undirected	NA	NA
Gh_A08G1158	Gh_A07G2233	0.859402	undirected	NA	NA
Gh_A08G1158	Gh_A07G2234	0.858989	undirected	NA	NA
Gh_A08G1158	Gh_Sca185636G01	0.859701	undirected	NA	NA
Gh_A08G1158	Gh_A07G2250	0.850153	undirected	NA	NA
Gh_A08G1158	Gh_Sca191695G01	0.858989	undirected	NA	NA
Gh_A08G1158	Gh_A07G2292	0.853245	undirected	NA	NA
Gh_A08G1158	Gh_Sca191865G01	0.850497	undirected	NA	NA
Gh_A08G1158	Gh_A08G2281	0.851835	undirected	NA	NA
Gh_A08G1158	Gh_A08G2315	0.851975	undirected	NA	NA
Gh_A08G1158	Gh_A08G2374	0.859007	undirected	NA	NA
Gh_A08G1158	Gh_A08G2391	0.859664	undirected	NA	NA
Gh_A08G1158	Gh_A08G2410	0.855285	undirected	NA	NA
Gh_A08G1158	Gh_Sca208077G01	0.858989	undirected	NA	NA
Gh_A08G1158	Gh_Sca021900G01	0.859728	undirected	NA	NA
Gh_A08G1158	Gh_A08G2474	0.859579	undirected	NA	NA
Gh_A08G1158	Gh_Sca225141G01	0.859885	undirected	NA	NA
Gh_A08G1158	Gh_A08G2529	0.858994	undirected	NA	NA
Gh_A08G1158	Gh_A08G2530	0.8598	undirected	NA	NA
Gh_A08G1158	Gh_A08G2556	0.852685	undirected	NA	NA
Gh_A08G1158	Gh_A08G2557	0.856732	undirected	NA	NA
Gh_A08G1158	Gh_A09G2215	0.85954	undirected	NA	NA
Gh_A08G1158	Gh_A09G2285	0.858989	undirected	NA	NA
Gh_A08G1158	Gh_A09G2340	0.858578	undirected	NA	NA
Gh_A08G1158	Gh_A09G2356	0.858653	undirected	NA	NA
Gh_A08G1158	Gh_A09G2396	0.859747	undirected	NA	NA
Gh_A08G1158	Gh_Sca239825G01	0.850504	undirected	NA	NA
Gh_A08G1158	Gh_Sca240867G01	0.85975	undirected	NA	NA
Gh_A08G1158	Gh_A10G2252	0.857274	undirected	NA	NA
Gh_A08G1158	Gh_A10G2269	0.858816	undirected	NA	NA
Gh_A08G1158	Gh_A10G2302	0.854263	undirected	NA	NA
Gh_A08G1158	Gh_A10G2303	0.853152	undirected	NA	NA
Gh_A08G1158	Gh_A10G2325	0.854728	undirected	NA	NA
Gh_A08G1158	Gh_A10G2334	0.858989	undirected	NA	NA
Gh_A08G1158	Gh_A11G2980	0.859741	undirected	NA	NA
Gh_A08G1158	Gh_A11G3041	0.859615	undirected	NA	NA
Gh_A08G1158	Gh_A11G3072	0.850199	undirected	NA	NA
Gh_A08G1158	Gh_A11G3083	0.852927	undirected	NA	NA
Gh_A08G1158	Gh_A11G3085	0.859721	undirected	NA	NA
Gh_A08G1158	Gh_A11G3087	0.856206	undirected	NA	NA
Gh_A08G1158	Gh_A11G3114	0.858989	undirected	NA	NA
Gh_A08G1158	Gh_Sca028790G01	0.855043	undirected	NA	NA
Gh_A08G1158	Gh_A11G3157	0.851837	undirected	NA	NA
Gh_A08G1158	Gh_A01G2002	0.859567	undirected	NA	NA
Gh_A08G1158	Gh_A01G2003	0.859852	undirected	NA	NA
Gh_A08G1158	Gh_A11G3168	0.85871	undirected	NA	NA
Gh_A08G1158	Gh_A11G3172	0.859185	undirected	NA	NA
Gh_A08G1158	Gh_A11G3251	0.858639	undirected	NA	NA
Gh_A08G1158	Gh_Sca030374G01	0.859249	undirected	NA	NA
Gh_A08G1158	Gh_A11G3252	0.858388	undirected	NA	NA
Gh_A08G1158	Gh_A11G3253	0.859174	undirected	NA	NA
Gh_A08G1158	Gh_A11G3266	0.854973	undirected	NA	NA
Gh_A08G1158	Gh_A01G2004	0.854317	undirected	NA	NA
Gh_A08G1158	Gh_A01G2005	0.85956	undirected	NA	NA
Gh_A08G1158	Gh_A01G2006	0.85935	undirected	NA	NA
Gh_A08G1158	Gh_A01G2007	0.859321	undirected	NA	NA
Gh_A08G1158	Gh_A01G2008	0.859672	undirected	NA	NA
Gh_A08G1158	Gh_A12G2552	0.857281	undirected	NA	NA
Gh_A08G1158	Gh_A01G2013	0.858982	undirected	NA	NA
Gh_A08G1158	Gh_A12G2562	0.858989	undirected	NA	NA
Gh_A08G1158	Gh_A01G2035	0.858989	undirected	NA	NA
Gh_A08G1158	Gh_A12G2590	0.850509	undirected	NA	NA
Gh_A08G1158	Gh_A12G2608	0.856496	undirected	NA	NA
Gh_A08G1158	Gh_A12G2617	0.858989	undirected	NA	NA
Gh_A08G1158	Gh_A13G2070	0.855305	undirected	NA	NA
Gh_A08G1158	Gh_A13G2129	0.858989	undirected	NA	NA
Gh_A08G1158	Gh_Sca034796G01	0.859167	undirected	NA	NA
Gh_A08G1158	Gh_A02G1774	0.859063	undirected	NA	NA
Gh_A08G1158	Gh_A02G1777	0.854228	undirected	NA	NA
Gh_A08G1158	Gh_Sca035971G01	0.859213	undirected	NA	NA
Gh_A08G1158	Gh_D01G2262	0.859371	undirected	NA	NA
Gh_A08G1158	Gh_D01G2290	0.859397	undirected	NA	NA
Gh_A08G1158	Gh_D01G2292	0.859122	undirected	NA	NA
Gh_A08G1158	Gh_D01G2296	0.859752	undirected	NA	NA
Gh_A08G1158	Gh_D01G2309	0.859654	undirected	NA	NA
Gh_A08G1158	Gh_D01G2316	0.859231	undirected	NA	NA
Gh_A08G1158	Gh_D01G2317	0.85985	undirected	NA	NA
Gh_A08G1158	Gh_D01G2318	0.858478	undirected	NA	NA
Gh_A08G1158	Gh_D01G2340	0.859438	undirected	NA	NA
Gh_A08G1158	Gh_D01G2372	0.858696	undirected	NA	NA
Gh_A08G1158	Gh_D01G2376	0.857012	undirected	NA	NA
Gh_A08G1158	Gh_D02G2443	0.859284	undirected	NA	NA
Gh_A08G1158	Gh_D02G2448	0.858989	undirected	NA	NA
Gh_A08G1158	Gh_D03G1688	0.859781	undirected	NA	NA
Gh_A08G1158	Gh_D03G1738	0.858989	undirected	NA	NA
Gh_A08G1158	Gh_D03G1772	0.858008	undirected	NA	NA
Gh_A08G1158	Gh_D03G1775	0.859203	undirected	NA	NA
Gh_A08G1158	Gh_D04G1929	0.850684	undirected	NA	NA
Gh_A08G1158	Gh_D04G2007	0.859706	undirected	NA	NA
Gh_A08G1158	Gh_D04G2009	0.858989	undirected	NA	NA
Gh_A08G1158	Gh_D04G2017	0.85925	undirected	NA	NA
Gh_A08G1158	Gh_D04G2038	0.853001	undirected	NA	NA
Gh_A08G1158	Gh_A02G1783	0.859078	undirected	NA	NA
Gh_A08G1158	Gh_D05G3765	0.859586	undirected	NA	NA
Gh_A08G1158	Gh_D05G3766	0.858989	undirected	NA	NA
Gh_A08G1158	Gh_D05G3795	0.859382	undirected	NA	NA
Gh_A08G1158	Gh_D05G3814	0.857582	undirected	NA	NA
Gh_A08G1158	Gh_D06G2333	0.859857	undirected	NA	NA
Gh_A08G1158	Gh_D07G2398	0.85244	undirected	NA	NA
Gh_A08G1158	Gh_D07G2425	0.854322	undirected	NA	NA
Gh_A08G1158	Gh_D07G2454	0.861044	undirected	NA	NA
Gh_A08G1158	Gh_D07G2464	0.85973	undirected	NA	NA
Gh_A08G1158	Gh_D07G2465	0.857063	undirected	NA	NA
Gh_A08G1158	Gh_D07G2466	0.859365	undirected	NA	NA
Gh_A08G1158	Gh_D07G2467	0.855913	undirected	NA	NA
Gh_A08G1158	Gh_D07G2470	0.859292	undirected	NA	NA
Gh_A08G1158	Gh_D07G2472	0.857016	undirected	NA	NA
Gh_A08G1158	Gh_A02G1795	0.858989	undirected	NA	NA
Gh_A08G1158	Gh_D07G2486	0.854395	undirected	NA	NA
Gh_A08G1158	Gh_D08G2654	0.859511	undirected	NA	NA
Gh_A08G1158	Gh_D08G2661	0.85958	undirected	NA	NA
Gh_A08G1158	Gh_D08G2679	0.854086	undirected	NA	NA
Gh_A08G1158	Gh_D08G2685	0.859719	undirected	NA	NA
Gh_A08G1158	Gh_D08G2715	0.850004	undirected	NA	NA
Gh_A08G1158	Gh_D08G2718	0.858989	undirected	NA	NA
Gh_A08G1158	Gh_D08G2724	0.859173	undirected	NA	NA
Gh_A08G1158	Gh_D09G2462	0.859342	undirected	NA	NA
Gh_A08G1158	Gh_D09G2470	0.858941	undirected	NA	NA
Gh_A08G1158	Gh_D10G2443	0.859653	undirected	NA	NA
Gh_A08G1158	Gh_D10G2500	0.858989	undirected	NA	NA
Gh_A08G1158	Gh_D10G2501	0.858989	undirected	NA	NA
Gh_A08G1158	Gh_D10G2513	0.855378	undirected	NA	NA
Gh_A08G1158	Gh_D10G2600	0.852163	undirected	NA	NA
Gh_A08G1158	Gh_D10G2606	0.858824	undirected	NA	NA
Gh_A08G1158	Gh_D10G2607	0.858989	undirected	NA	NA
Gh_A08G1158	Gh_D10G2608	0.858989	undirected	NA	NA
Gh_A08G1158	Gh_D10G2609	0.858989	undirected	NA	NA
Gh_A08G1158	Gh_D10G2610	0.851598	undirected	NA	NA
Gh_A08G1158	Gh_D10G2632	0.858989	undirected	NA	NA
Gh_A08G1158	Gh_D10G2633	0.854604	undirected	NA	NA
Gh_A08G1158	Gh_D10G2635	0.858989	undirected	NA	NA
Gh_A08G1158	Gh_D10G2636	0.858989	undirected	NA	NA
Gh_A08G1158	Gh_D10G2637	0.858873	undirected	NA	NA
Gh_A08G1158	Gh_D10G2638	0.858918	undirected	NA	NA
Gh_A08G1158	Gh_D10G2640	0.859744	undirected	NA	NA
Gh_A08G1158	Gh_D10G2642	0.85973	undirected	NA	NA
Gh_A08G1158	Gh_D10G2643	0.85973	undirected	NA	NA
Gh_A08G1158	Gh_D11G3368	0.859869	undirected	NA	NA
Gh_A08G1158	Gh_D11G3520	0.853319	undirected	NA	NA
Gh_A08G1158	Gh_D12G2765	0.850575	undirected	NA	NA
Gh_A08G1158	Gh_D12G2783	0.852317	undirected	NA	NA
Gh_A08G1158	Gh_D12G2789	0.858989	undirected	NA	NA
Gh_A08G1158	Gh_D12G2796	0.858989	undirected	NA	NA
Gh_A08G1158	Gh_D12G2797	0.858989	undirected	NA	NA
Gh_A08G1158	Gh_D13G2538	0.850524	undirected	NA	NA
Gh_A08G1158	Gh_Sca004750G01	0.858989	undirected	NA	NA
Gh_A08G1158	Gh_Sca004750G02	0.850528	undirected	NA	NA
Gh_A08G1158	Gh_Sca004822G06	0.859517	undirected	NA	NA
Gh_A08G1158	Gh_Sca004822G08	0.85967	undirected	NA	NA
Gh_A08G1158	Gh_Sca004842G05	0.854294	undirected	NA	NA
Gh_A08G1158	Gh_Sca004932G01	0.859646	undirected	NA	NA
Gh_A08G1158	Gh_Sca004932G02	0.859705	undirected	NA	NA
Gh_A08G1158	Gh_Sca004932G03	0.859455	undirected	NA	NA
Gh_A08G1158	Gh_Sca004932G04	0.859559	undirected	NA	NA
Gh_A08G1158	Gh_A03G1969	0.858989	undirected	NA	NA
Gh_A08G1158	Gh_A03G2002	0.858989	undirected	NA	NA
Gh_A08G1158	Gh_Sca050655G01	0.851051	undirected	NA	NA
Gh_A08G1158	Gh_Sca005203G01	0.858989	undirected	NA	NA
Gh_A08G1158	Gh_Sca005203G02	0.858989	undirected	NA	NA
Gh_A08G1158	Gh_Sca005242G02	0.856062	undirected	NA	NA
Gh_A08G1158	Gh_Sca005250G05	0.858989	undirected	NA	NA
Gh_A08G1158	Gh_Sca005255G01	0.859897	undirected	NA	NA
Gh_A08G1158	Gh_Sca005257G01	0.859747	undirected	NA	NA
Gh_A08G1158	Gh_A03G2089	0.858329	undirected	NA	NA
Gh_A08G1158	Gh_A03G2091	0.855101	undirected	NA	NA
Gh_A08G1158	Gh_Sca005661G01	0.859582	undirected	NA	NA
Gh_A08G1158	Gh_Sca058672G01	0.859407	undirected	NA	NA
Gh_A08G1158	Gh_Sca060831G01	0.859431	undirected	NA	NA
Gh_A08G1158	Gh_Sca006119G01	0.859743	undirected	NA	NA
Gh_A08G1158	Gh_Sca006612G01	0.859045	undirected	NA	NA
Gh_A08G1158	Gh_Sca067051G01	0.858989	undirected	NA	NA
Gh_A08G1158	Gh_Sca007121G01	0.859609	undirected	NA	NA
Gh_A08G1158	Gh_Sca007160G01	0.855789	undirected	NA	NA
Gh_A08G1158	Gh_Sca007173G01	0.858428	undirected	NA	NA
Gh_A08G1158	Gh_A03G2143	0.858743	undirected	NA	NA
Gh_A08G1158	Gh_A03G2145	0.859374	undirected	NA	NA
Gh_A08G1158	Gh_Sca007497G01	0.859522	undirected	NA	NA
Gh_A08G1158	Gh_Sca007500G01	0.85926	undirected	NA	NA
Gh_A08G1158	Gh_Sca075452G01	0.857707	undirected	NA	NA
Gh_A08G1158	Gh_Sca076701G01	0.854531	undirected	NA	NA
Gh_A08G1158	Gh_Sca078027G01	0.859684	undirected	NA	NA
Gh_A08G1158	Gh_A04G1326	0.858989	undirected	NA	NA
Gh_A08G1158	Gh_Sca007912G01	0.850451	undirected	NA	NA
Gh_A08G1158	Gh_Sca007912G02	0.858989	undirected	NA	NA
Gh_A08G1158	Gh_Sca007916G02	0.859669	undirected	NA	NA
Gh_A08G1158	Gh_Sca079689G01	0.859778	undirected	NA	NA
Gh_A08G1158	Gh_Sca008223G01	0.859605	undirected	NA	NA
Gh_A08G1158	Gh_A04G1347	0.85977	undirected	NA	NA
Gh_A08G1158	Gh_Sca084861G01	0.858989	undirected	NA	NA
Gh_A08G1158	Gh_Sca008613G01	0.859705	undirected	NA	NA
Gh_A08G1158	Gh_Sca089770G01	0.85044	undirected	NA	NA
Gh_A08G1158	Gh_Sca090116G01	0.854521	undirected	NA	NA
Gh_A08G1158	Gh_Sca091296G01	0.851547	undirected	NA	NA
Gh_A08G1158	Gh_Sca093160G01	0.852101	undirected	NA	NA
Gh_A08G1158	Gh_Sca098690G01	0.859732	undirected	NA	NA
Gh_A08G1164	Gh_D08G1440	0.866047	undirected	NA	NA
Gh_A08G1205	Gh_D08G1440	0.863047	undirected	NA	NA
Gh_A08G1224	Gh_D08G1440	0.863962	undirected	NA	NA
Gh_A08G1228	Gh_D08G1440	0.865557	undirected	NA	NA
Gh_A08G1550	Gh_D08G1440	0.864849	undirected	NA	NA
Gh_A08G1611	Gh_D08G1440	0.866214	undirected	NA	NA
Gh_A08G1628	Gh_D08G1440	0.865561	undirected	NA	NA
Gh_A08G1693	Gh_D08G1440	0.86568	undirected	NA	NA
Gh_A08G1712	Gh_D08G1440	0.859908	undirected	NA	NA
Gh_A08G1733	Gh_D08G1440	0.864091	undirected	NA	NA
Gh_A08G1761	Gh_D08G1440	0.866008	undirected	NA	NA
Gh_A08G1832	Gh_D08G1440	0.864897	undirected	NA	NA
Gh_A08G1847	Gh_D08G1440	0.864677	undirected	NA	NA
Gh_A08G1848	Gh_D08G1440	0.866262	undirected	NA	NA
Gh_A08G1913	Gh_D08G1440	0.86333	undirected	NA	NA
Gh_A08G1928	Gh_D08G1440	0.86292	undirected	NA	NA
Gh_A08G1934	Gh_D08G1440	0.861143	undirected	NA	NA
Gh_A08G1936	Gh_D08G1440	0.865742	undirected	NA	NA
Gh_A08G2005	Gh_D08G1440	0.865193	undirected	NA	NA
Gh_A08G2030	Gh_D08G1440	0.866262	undirected	NA	NA
Gh_A08G2035	Gh_D08G1440	0.873639	undirected	NA	NA
Gh_A08G2046	Gh_D08G1440	0.858632	undirected	NA	NA
Gh_A08G2050	Gh_D08G1440	0.866295	undirected	NA	NA
Gh_A08G2054	Gh_D08G1440	0.866822	undirected	NA	NA
Gh_A08G2075	Gh_D08G1440	0.86546	undirected	NA	NA
Gh_A08G2086	Gh_D08G1440	0.85765	undirected	NA	NA
Gh_A08G2095	Gh_D08G1440	0.86599	undirected	NA	NA
Gh_A08G2099	Gh_D08G1440	0.86588	undirected	NA	NA
Gh_A08G2148	Gh_D08G1440	0.865492	undirected	NA	NA
Gh_A08G2153	Gh_D08G1440	0.865539	undirected	NA	NA
Gh_A08G2154	Gh_D08G1440	0.866114	undirected	NA	NA
Gh_A08G2155	Gh_D08G1440	0.865413	undirected	NA	NA
Gh_A08G2156	Gh_D08G1440	0.865564	undirected	NA	NA
Gh_A08G2157	Gh_D08G1440	0.865494	undirected	NA	NA
Gh_A08G2158	Gh_D08G1440	0.865512	undirected	NA	NA
Gh_A08G2171	Gh_D08G1440	0.862302	undirected	NA	NA
Gh_A08G2188	Gh_D08G1440	0.86518	undirected	NA	NA
Gh_A08G2198	Gh_D08G1440	0.864546	undirected	NA	NA
Gh_A08G2204	Gh_D08G1440	0.862679	undirected	NA	NA
Gh_A08G2210	Gh_D08G1440	0.865393	undirected	NA	NA
Gh_A08G2214	Gh_D08G1440	0.865925	undirected	NA	NA
Gh_A08G2273	Gh_D08G1440	0.864002	undirected	NA	NA
Gh_A09G0043	Gh_D08G1440	0.866262	undirected	NA	NA
Gh_A09G0049	Gh_D08G1440	0.866458	undirected	NA	NA
Gh_A09G0119	Gh_D08G1440	0.864887	undirected	NA	NA
Gh_A09G0126	Gh_D08G1440	0.866236	undirected	NA	NA
Gh_A09G0188	Gh_D08G1440	0.867272	undirected	NA	NA
Gh_A09G0202	Gh_D08G1440	0.865557	undirected	NA	NA
Gh_A09G0205	Gh_D08G1440	0.851664	undirected	NA	NA
Gh_A09G0215	Gh_D08G1440	0.858606	undirected	NA	NA
Gh_A09G0325	Gh_D08G1440	0.866262	undirected	NA	NA
Gh_A09G0369	Gh_D08G1440	0.860206	undirected	NA	NA
Gh_A09G0405	Gh_D08G1440	0.865524	undirected	NA	NA
Gh_A09G0445	Gh_D08G1440	0.865989	undirected	NA	NA
Gh_A09G0481	Gh_D08G1440	0.867285	undirected	NA	NA
Gh_A09G0544	Gh_D08G1440	0.864584	undirected	NA	NA
Gh_A09G0557	Gh_D08G1440	0.866262	undirected	NA	NA
Gh_A09G0568	Gh_D08G1440	0.866143	undirected	NA	NA
Gh_A09G0575	Gh_D08G1440	0.866089	undirected	NA	NA
Gh_A09G0580	Gh_D08G1440	0.868883	undirected	NA	NA
Gh_A09G0609	Gh_D08G1440	0.86552	undirected	NA	NA
Gh_A09G0610	Gh_D08G1440	0.865462	undirected	NA	NA
Gh_A09G0622	Gh_D08G1440	0.863796	undirected	NA	NA
Gh_A09G0641	Gh_D08G1440	0.866262	undirected	NA	NA
Gh_A09G0687	Gh_D08G1440	0.861782	undirected	NA	NA
Gh_A09G0711	Gh_D08G1440	0.866598	undirected	NA	NA
Gh_A09G0721	Gh_D08G1440	0.865479	undirected	NA	NA
Gh_A09G0730	Gh_D08G1440	0.869502	undirected	NA	NA
Gh_A09G0769	Gh_D08G1440	0.865239	undirected	NA	NA
Gh_A09G0787	Gh_D08G1440	0.866607	undirected	NA	NA
Gh_A09G0790	Gh_D08G1440	0.866262	undirected	NA	NA
Gh_A09G0806	Gh_D08G1440	0.867531	undirected	NA	NA
Gh_A09G0912	Gh_D08G1440	0.864374	undirected	NA	NA
Gh_A09G0925	Gh_D08G1440	0.852113	undirected	NA	NA
Gh_A09G0954	Gh_D08G1440	0.865329	undirected	NA	NA
Gh_A09G0973	Gh_D08G1440	0.8694	undirected	NA	NA
Gh_A09G1032	Gh_D08G1440	0.866113	undirected	NA	NA
Gh_A09G1033	Gh_D08G1440	0.863756	undirected	NA	NA
Gh_A09G1036	Gh_D08G1440	0.864452	undirected	NA	NA
Gh_A09G1155	Gh_D08G1440	0.865035	undirected	NA	NA
Gh_A09G1271	Gh_D08G1440	0.862892	undirected	NA	NA
Gh_A09G1324	Gh_D08G1440	0.864946	undirected	NA	NA
Gh_A09G1368	Gh_D08G1440	0.863318	undirected	NA	NA
Gh_A09G1461	Gh_D08G1440	0.866264	undirected	NA	NA
Gh_A09G1463	Gh_D08G1440	0.86416	undirected	NA	NA
Gh_A09G1513	Gh_D08G1440	0.862628	undirected	NA	NA
Gh_A09G1550	Gh_D08G1440	0.865081	undirected	NA	NA
Gh_A09G1565	Gh_D08G1440	0.865743	undirected	NA	NA
Gh_A09G1574	Gh_D08G1440	0.861162	undirected	NA	NA
Gh_A09G1619	Gh_D08G1440	0.865618	undirected	NA	NA
Gh_A09G1625	Gh_D08G1440	0.86574	undirected	NA	NA
Gh_A09G1626	Gh_D08G1440	0.865561	undirected	NA	NA
Gh_A09G1627	Gh_D08G1440	0.865708	undirected	NA	NA
Gh_A09G1628	Gh_D08G1440	0.865892	undirected	NA	NA
Gh_A09G1629	Gh_D08G1440	0.865909	undirected	NA	NA
Gh_A09G1664	Gh_D08G1440	0.864218	undirected	NA	NA
Gh_A09G1701	Gh_D08G1440	0.860787	undirected	NA	NA
Gh_A09G1706	Gh_D08G1440	0.859992	undirected	NA	NA
Gh_A09G1707	Gh_D08G1440	0.861736	undirected	NA	NA
Gh_A09G1708	Gh_D08G1440	0.866254	undirected	NA	NA
Gh_A09G1711	Gh_D08G1440	0.860444	undirected	NA	NA
Gh_A09G1751	Gh_D08G1440	0.855355	undirected	NA	NA
Gh_A09G1766	Gh_D08G1440	0.864002	undirected	NA	NA
Gh_A09G1811	Gh_D08G1440	0.856668	undirected	NA	NA
Gh_A09G1860	Gh_D08G1440	0.865816	undirected	NA	NA
Gh_A09G1861	Gh_D08G1440	0.865763	undirected	NA	NA
Gh_A09G1862	Gh_D08G1440	0.86554	undirected	NA	NA
Gh_A09G1926	Gh_D08G1440	0.866285	undirected	NA	NA
Gh_A09G1968	Gh_D08G1440	0.8652	undirected	NA	NA
Gh_A09G1969	Gh_D08G1440	0.865765	undirected	NA	NA
Gh_A09G1989	Gh_D08G1440	0.865519	undirected	NA	NA
Gh_A09G1998	Gh_D08G1440	0.864987	undirected	NA	NA
Gh_A09G2024	Gh_D08G1440	0.866532	undirected	NA	NA
Gh_A09G2050	Gh_D08G1440	0.866437	undirected	NA	NA
Gh_A09G2081	Gh_D08G1440	0.865545	undirected	NA	NA
Gh_A09G2082	Gh_D08G1440	0.865464	undirected	NA	NA
Gh_A09G2083	Gh_D08G1440	0.865401	undirected	NA	NA
Gh_A09G2084	Gh_D08G1440	0.865315	undirected	NA	NA
Gh_A09G2085	Gh_D08G1440	0.865393	undirected	NA	NA
Gh_A09G2096	Gh_D08G1440	0.86557	undirected	NA	NA
Gh_A09G2165	Gh_D08G1440	0.866262	undirected	NA	NA
Gh_A09G2198	Gh_D08G1440	0.864456	undirected	NA	NA
Gh_A09G2210	Gh_D08G1440	0.86282	undirected	NA	NA
Gh_A09G2211	Gh_D08G1440	0.86846	undirected	NA	NA
Gh_A10G0011	Gh_D08G1440	0.863233	undirected	NA	NA
Gh_A10G0037	Gh_D08G1440	0.863765	undirected	NA	NA
Gh_A10G0058	Gh_D08G1440	0.866309	undirected	NA	NA
Gh_A10G0064	Gh_D08G1440	0.865846	undirected	NA	NA
Gh_A10G0072	Gh_D08G1440	0.862549	undirected	NA	NA
Gh_A10G0142	Gh_D08G1440	0.866095	undirected	NA	NA
Gh_A10G0165	Gh_D08G1440	0.866262	undirected	NA	NA
Gh_A10G0172	Gh_D08G1440	0.866262	undirected	NA	NA
Gh_A10G0173	Gh_D08G1440	0.866508	undirected	NA	NA
Gh_A10G0174	Gh_D08G1440	0.866262	undirected	NA	NA
Gh_A10G0175	Gh_D08G1440	0.866241	undirected	NA	NA
Gh_A10G0176	Gh_D08G1440	0.866262	undirected	NA	NA
Gh_A10G0177	Gh_D08G1440	0.865544	undirected	NA	NA
Gh_A10G0178	Gh_D08G1440	0.866165	undirected	NA	NA
Gh_A10G0179	Gh_D08G1440	0.866113	undirected	NA	NA
Gh_A10G0180	Gh_D08G1440	0.866262	undirected	NA	NA
Gh_A10G0181	Gh_D08G1440	0.866262	undirected	NA	NA
Gh_A10G0182	Gh_D08G1440	0.858427	undirected	NA	NA
Gh_A10G0183	Gh_D08G1440	0.866262	undirected	NA	NA
Gh_A10G0184	Gh_D08G1440	0.866441	undirected	NA	NA
Gh_A10G0185	Gh_D08G1440	0.866262	undirected	NA	NA
Gh_A10G0186	Gh_D08G1440	0.865105	undirected	NA	NA
Gh_A10G0199	Gh_D08G1440	0.859698	undirected	NA	NA
Gh_A10G0240	Gh_D08G1440	0.853935	undirected	NA	NA
Gh_A10G0308	Gh_D08G1440	0.863471	undirected	NA	NA
Gh_A10G0388	Gh_D08G1440	0.852388	undirected	NA	NA
Gh_A10G0452	Gh_D08G1440	0.865369	undirected	NA	NA
Gh_A10G0453	Gh_D08G1440	0.86631	undirected	NA	NA
Gh_A10G0574	Gh_D08G1440	0.864285	undirected	NA	NA
Gh_A10G0615	Gh_D08G1440	0.864966	undirected	NA	NA
Gh_A10G0645	Gh_D08G1440	0.864377	undirected	NA	NA
Gh_A10G0663	Gh_D08G1440	0.864749	undirected	NA	NA
Gh_A10G0720	Gh_D08G1440	0.863264	undirected	NA	NA
Gh_A10G0738	Gh_D08G1440	0.869277	undirected	NA	NA
Gh_A10G0751	Gh_D08G1440	0.866857	undirected	NA	NA
Gh_A10G0773	Gh_D08G1440	0.865221	undirected	NA	NA
Gh_A10G0800	Gh_D08G1440	0.86474	undirected	NA	NA
Gh_A10G0847	Gh_D08G1440	0.866262	undirected	NA	NA
Gh_A10G0860	Gh_D08G1440	0.854313	undirected	NA	NA
Gh_A10G0866	Gh_D08G1440	0.858335	undirected	NA	NA
Gh_A10G0889	Gh_D08G1440	0.866262	undirected	NA	NA
Gh_A10G0892	Gh_D08G1440	0.856452	undirected	NA	NA
Gh_A10G0906	Gh_D08G1440	0.866262	undirected	NA	NA
Gh_A10G0935	Gh_D08G1440	0.863354	undirected	NA	NA
Gh_A10G0941	Gh_D08G1440	0.862169	undirected	NA	NA
Gh_A10G0951	Gh_D08G1440	0.865092	undirected	NA	NA
Gh_A10G0968	Gh_D08G1440	0.865892	undirected	NA	NA
Gh_A10G0991	Gh_D08G1440	0.863156	undirected	NA	NA
Gh_A10G1087	Gh_D08G1440	0.859373	undirected	NA	NA
Gh_A10G1195	Gh_D08G1440	0.865841	undirected	NA	NA
Gh_A10G1198	Gh_D08G1440	0.861667	undirected	NA	NA
Gh_A10G1312	Gh_D08G1440	0.86571	undirected	NA	NA
Gh_A10G1385	Gh_D08G1440	0.866262	undirected	NA	NA
Gh_A10G1424	Gh_D08G1440	0.857924	undirected	NA	NA
Gh_A10G1551	Gh_D08G1440	0.865525	undirected	NA	NA
Gh_A10G1658	Gh_D08G1440	0.864033	undirected	NA	NA
Gh_A10G1884	Gh_D08G1440	0.863299	undirected	NA	NA
Gh_A10G1901	Gh_D08G1440	0.866321	undirected	NA	NA
Gh_A10G1951	Gh_D08G1440	0.865854	undirected	NA	NA
Gh_A10G1961	Gh_D08G1440	0.864675	undirected	NA	NA
Gh_A10G1964	Gh_D08G1440	0.865717	undirected	NA	NA
Gh_A10G1965	Gh_D08G1440	0.865984	undirected	NA	NA
Gh_A10G1966	Gh_D08G1440	0.86549	undirected	NA	NA
Gh_A10G1967	Gh_D08G1440	0.86569	undirected	NA	NA
Gh_A10G2020	Gh_D08G1440	0.866262	undirected	NA	NA
Gh_A10G2032	Gh_D08G1440	0.866281	undirected	NA	NA
Gh_A10G2122	Gh_D08G1440	0.866187	undirected	NA	NA
Gh_A11G0003	Gh_D08G1440	0.862659	undirected	NA	NA
Gh_A11G0008	Gh_D08G1440	0.859334	undirected	NA	NA
Gh_A11G0032	Gh_D08G1440	0.858897	undirected	NA	NA
Gh_A11G0051	Gh_D08G1440	0.86572	undirected	NA	NA
Gh_A11G0198	Gh_D08G1440	0.865023	undirected	NA	NA
Gh_A11G0240	Gh_D08G1440	0.866553	undirected	NA	NA
Gh_A11G0292	Gh_D08G1440	0.866049	undirected	NA	NA
Gh_A11G0322	Gh_D08G1440	0.864769	undirected	NA	NA
Gh_A11G0354	Gh_D08G1440	0.864667	undirected	NA	NA
Gh_A11G0407	Gh_D08G1440	0.853498	undirected	NA	NA
Gh_A11G0448	Gh_D08G1440	0.865409	undirected	NA	NA
Gh_A11G0463	Gh_D08G1440	0.864364	undirected	NA	NA
Gh_A11G0507	Gh_D08G1440	0.86016	undirected	NA	NA
Gh_A11G0510	Gh_D08G1440	0.864042	undirected	NA	NA
Gh_A11G0531	Gh_D08G1440	0.864737	undirected	NA	NA
Gh_A11G0533	Gh_D08G1440	0.865306	undirected	NA	NA
Gh_A11G0611	Gh_D08G1440	0.865495	undirected	NA	NA
Gh_A11G0643	Gh_D08G1440	0.86047	undirected	NA	NA
Gh_A11G0702	Gh_D08G1440	0.860274	undirected	NA	NA
Gh_A11G0790	Gh_D08G1440	0.866601	undirected	NA	NA
Gh_A11G0819	Gh_D08G1440	0.857381	undirected	NA	NA
Gh_A11G0840	Gh_D08G1440	0.867502	undirected	NA	NA
Gh_A11G0860	Gh_D08G1440	0.856451	undirected	NA	NA
Gh_A11G0898	Gh_D08G1440	0.853008	undirected	NA	NA
Gh_A11G0917	Gh_D08G1440	0.864155	undirected	NA	NA
Gh_A11G0979	Gh_D08G1440	0.864663	undirected	NA	NA
Gh_A11G0989	Gh_D08G1440	0.865474	undirected	NA	NA
Gh_A11G0992	Gh_D08G1440	0.866262	undirected	NA	NA
Gh_A11G0993	Gh_D08G1440	0.866262	undirected	NA	NA
Gh_A11G0994	Gh_D08G1440	0.865877	undirected	NA	NA
Gh_A11G0995	Gh_D08G1440	0.865575	undirected	NA	NA
Gh_A11G1020	Gh_D08G1440	0.866954	undirected	NA	NA
Gh_A11G1073	Gh_D08G1440	0.865856	undirected	NA	NA
Gh_A11G1098	Gh_D08G1440	0.865254	undirected	NA	NA
Gh_A11G1144	Gh_D08G1440	0.866228	undirected	NA	NA
Gh_A11G1201	Gh_D08G1440	0.851067	undirected	NA	NA
Gh_A11G1204	Gh_D08G1440	0.868821	undirected	NA	NA
Gh_A11G1264	Gh_D08G1440	0.863557	undirected	NA	NA
Gh_A11G1485	Gh_D08G1440	0.864256	undirected	NA	NA
Gh_A11G1495	Gh_D08G1440	0.86578	undirected	NA	NA
Gh_A11G1549	Gh_D08G1440	0.865211	undirected	NA	NA
Gh_A11G1550	Gh_D08G1440	0.865774	undirected	NA	NA
Gh_A11G1647	Gh_D08G1440	0.862144	undirected	NA	NA
Gh_A11G1676	Gh_D08G1440	0.869454	undirected	NA	NA
Gh_A11G1708	Gh_D08G1440	0.857954	undirected	NA	NA
Gh_A11G1743	Gh_D08G1440	0.866275	undirected	NA	NA
Gh_A11G1808	Gh_D08G1440	0.851196	undirected	NA	NA
Gh_A11G1846	Gh_D08G1440	0.858621	undirected	NA	NA
Gh_A11G1990	Gh_D08G1440	0.864271	undirected	NA	NA
Gh_A11G2075	Gh_D08G1440	0.872119	undirected	NA	NA
Gh_A11G2136	Gh_D08G1440	0.865426	undirected	NA	NA
Gh_A11G2220	Gh_D08G1440	0.86514	undirected	NA	NA
Gh_A11G2228	Gh_D08G1440	0.862819	undirected	NA	NA
Gh_A11G2254	Gh_D08G1440	0.865614	undirected	NA	NA
Gh_A11G2262	Gh_D08G1440	0.861777	undirected	NA	NA
Gh_A11G2268	Gh_D08G1440	0.860154	undirected	NA	NA
Gh_A11G2309	Gh_D08G1440	0.866262	undirected	NA	NA
Gh_A11G2450	Gh_D08G1440	0.864286	undirected	NA	NA
Gh_A11G2451	Gh_D08G1440	0.86527	undirected	NA	NA
Gh_A11G2482	Gh_D08G1440	0.872246	undirected	NA	NA
Gh_A11G2483	Gh_D08G1440	0.857778	undirected	NA	NA
Gh_A11G2514	Gh_D08G1440	0.856853	undirected	NA	NA
Gh_A11G2518	Gh_D08G1440	0.861286	undirected	NA	NA
Gh_A11G2530	Gh_D08G1440	0.865937	undirected	NA	NA
[truncated: 1,354 more rows]
